# Supplementary material for: Dissecting the Chloroplast Proteome of the Potato (Solanum Tuberosum L.) and Its Comparison with the Tuber Amyloplast Proteome
Source: Plants (Basel). 2022 Jul 24;11(15):1915. doi: 10.3390/plants11151915 (PMC9332351; doi:10.3390/plants11151915)
Supplement: Supplementary file 1 [file plants-11-01915-s001.zip › Supplementary Table S1.xlsx]

## Sheet: Table S1
Supplementary Table S1 | The general information of the identified chloroplast proteins.
Accession	Description	FDR (Q Value)	Sum PEP Score	Coverage(%)	Peptides	Isoforms	PSMs	Unique Peptides	AAs	Molecular Weights kDa.	Isoelectric Points	Score Sequest HT	Modifications	TMDs	GRAVY
accD	ribosomal protein S12	0.001	4.701	13	2	2	9	2	123	13.7	11.58	9.85	NA	0	-0.628455
atpA	photosystem II protein D1	0	103.35	28	10	13	386	10	353	38.9	5.25	1104.56	Met-loss+Acetyl [N-Term]	7	0.335127
atpE	ribosomal protein S16	0	10.486	32	3	3	28	3	88	10.4	10.17	63.79	NA	0	-0.580682
atpI	ATP synthase CF1 alpha subunit	0	286.189	50	25	30	1377	21	507	55.4	5.21	3762.36	NA	0	-0.0416174
ccsA	ATP synthase CF0 subunit I	0	124.467	61	14	17	243	14	184	20.9	8.69	658.89	NA	1	-0.394022
clpP	ATP synthase CF0 subunit IV	0	7.95	3	2	2	17	2	247	27	5.71	23.98	NA	5	0.678947
matK	ribosomal protein S2	0	33.714	27	6	6	65	6	236	26.9	9.52	131.61	NA	0	-0.324153
ndhA	RNA polymerase beta' subunit	0	98.265	20	23	23	76	23	1392	157	9.2	113.14	NA	0	-0.243391
ndhB-1	RNA polymerase beta	0	66.489	23	14	14	74	14	688	79.3	8.73	172.15	NA	0	-0.296657
ndhB-2	RNA polymerase beta subunit	0	115.19	22	18	18	128	18	1070	120.6	8.32	266.13	NA	0	-0.26028
ndhE	photosystem II protein D2	0	156.74	25	7	11	322	7	353	39.5	5.55	1210.55	NA	6	0.362606
ndhF	photosystem II CP43 chlorophyll apoprotein	0	287.3	32	14	20	881	14	461	50.4	6.71	2665.3	Phospho [S391]	5	0.287419
ndhH	ribosomal protein S14	0	31.139	36	3	3	68	3	100	11.8	11.18	101.02	NA	0	-0.916
ndhI	photosystem I P700 apoprotein A2	0	169.457	21	14	15	592	14	734	82.4	7.17	1507.79	NA	9	0.128747
ndhJ	photosystem I P700 apoprotein A1	0	95.912	15	13	13	363	13	750	83	7.18	691.45	NA	9	0.2492
ndhK	photosystem I assembly protein ycf3	0	10.421	24	4	4	38	4	168	19.5	5.34	39.68	NA	0	-0.526786
petA	ribosomal protein S4	0	41.059	44	8	9	84	8	201	23.4	10.62	127.6	NA	0	-0.595025
petD	NADH-plastoquinone oxidoreductase subunit K	0	55.775	33	6	7	66	6	284	32.3	9.31	179.57	NA	1	-0.242606
petL	ATP synthase CF1 epsilon subunit	0	97.973	56	8	11	321	8	133	14.6	5.54	1013.45	Met-loss [N-Term]; Met-loss+Acetyl [N-Term]	0	-0.173684
petN	ATP synthase CF1 beta subunit	0	640.87	81	32	52	3453	31	498	53.5	5.48	9826.34	NA	0	-0.00943775
psaA	ribulose 1,5-bisphosphate carboxylase/oxygenase large subunit	0	805.936	65	37	58	8050	19	477	52.9	7.02	24309.1	Phospho [S61; S62; T63; T67; T68; T262; T271; S452]	0	-0.24717
psaB	acetyl-CoA carboxylase carboxyltransferase beta subunit	0	72.134	31	12	14	89	4	507	57.6	5.33	169.69	NA	0	-0.391124
psbA	cytochrome f	0	220.421	48	16	18	579	16	320	35.2	9.06	1686.5	NA	1	-0.112187
psbD	photosystem II cytochrome b559 beta subunit	0.01	2.285	21	1	1	65	1	39	4.5	10.74	32.14	NA	1	0.738462
psbE	photosystem II cytochrome b559 alpha subunit	0	12.175	23	2	2	65	2	83	9.4	4.94	146.29	NA	1	0.046988
psbK	ribosomal protein S18	0.001	7.074	19	2	2	6	2	101	12	11.91	14.46	NA	0	-0.771287
psbL	ribosomal protein L20	0	10.814	21	3	3	28	3	128	15.5	11.77	27.21	NA	0	-0.6125
psbN	clp protease proteolytic subunit	0	40.583	30	4	4	69	4	198	22.4	5.57	194.22	NA	0	0.15
psbT	photosystem II CP47 chlorophyll apoprotein	0	259.166	32	16	23	1220	16	508	56	6.77	3642.11	Phospho [T361; T365]	5	0.104331
rpl14	photosystem II phosphoprotein	0	61.809	38	3	4	291	3	73	7.8	6.55	1048.46	Phospho [T3; T5]; Met-loss [N-Term]	1	0.308219
rpl16	cytochrome b6	0	63.502	27	5	5	195	5	215	24.1	8.76	458.49	Met-loss [N-Term]	4	0.556744
rpl20	ribosomal protein S11	0	12.907	22	3	3	11	3	138	14.9	12.28	26.2	NA	0	-0.346377
rpl2-1	cytochrome b6/f complex subunit IV	0	10.064	10	2	2	43	2	160	17.4	7.18	99.28	NA	3	0.566875
rpl22	ribosomal protein L36	0.003	3.262	24	1	1	1	1	37	4.5	11.91	2.66	NA	0	-0.727027
rpl2-2	RNA polymerase alpha subunit	0	26.602	20	6	7	86	6	337	38.6	7.09	171.59	NA	0	-0.227596
rpl23-1	ribosomal protein S8	0	48.973	39	7	7	69	7	134	15.8	11.28	193.52	Met-loss [N-Term]	0	-0.381343
rpl23-2	ribosomal protein L14	0	50.867	59	6	6	65	6	122	13.6	8.51	173.42	NA	0	-0.0204918
rpl32	ribosomal protein L16	0	30.468	43	4	5	55	4	134	15.2	11.88	149.97	NA	0	-0.502239
rpl33	ribosomal protein S3	0	78.081	62	14	15	140	14	218	25.1	9.76	277.77	NA	0	-0.322477
rpoA	ribosomal protein S19	0	17.969	48	4	4	28	4	92	10.4	10.4	83.05	NA	0	-0.463043
rpoB	ribosomal protein L2	0	77.852	50	11	11	111	11	274	30	11	271.24	Met-loss+Acetyl [N-Term]	0	-0.620803
rpoC2	hypothetical chloroplast RF2	0	17.797	3	6	6	10	6	2278	266.3	8.37	12.08	NA	1	-0.440035
rps12-2	ribosomal protein S7	0	34.697	46	8	8	57	8	155	17.4	11.41	96.26	NA	0	-0.582581
rps14	NADH-plastoquinone oxidoreductase subunit 5	0	24.283	8	7	7	39	7	739	83.5	8.94	84.08	NA	16	0.528417
rps19	photosystem I subunit VII	0	83.912	73	6	7	432	6	81	9	7.08	1290.04	NA	0	-0.0765432
rps4	NADH-plastoquinone oxidoreductase subunit I	0	38.627	34	5	6	37	5	167	19.5	5.9	90.46	NA	0	-0.113772
rps7-1	NADH-plastoquinone oxidoreductase subunit 1	0	28.273	12	3	4	23	3	363	39.9	5.02	58.66	Met-loss [N-Term]	6	0.730303
rps7-2	NADH-plastoquinone oxidoreductase subunit 7	0	123.261	45	17	19	229	17	393	45.6	5.44	572.44	NA	0	-0.147074
rps8	ribosomal protein S15	0	16.554	47	5	5	13	5	87	10.5	10.77	18.32	NA	0	-0.714943
Soltu.DM.01G000060.5	Protein kinase superfamily protein	0.001	5.116	3	2	2	4	2	627	69.9	7.09	7.64	NA	0	-0.220096
Soltu.DM.01G000350.1	Aspartate kinase family protein	0.001	5.548	5	2	2	3	2	569	62.2	5.92	3.97	NA	0	0.0182777
Soltu.DM.01G000360.1	semialdehyde dehydrogenase family protein	0	135.175	40	11	17	126	11	387	42	7.43	416.73	NA	0	-0.19845
Soltu.DM.01G000670.2	Rubisco methyltransferase family protein	0	11.984	8	3	3	10	3	475	52.1	6.47	14.85	NA	0	-0.0174737
Soltu.DM.01G000710.1	Caleosin-related family protein	0	8.359	16	3	3	7	3	191	21.8	8.92	13.45	NA	0	-0.559686
Soltu.DM.01G000880.1	protein containing PDZ domain, a K-box domain, and a TPR region	0	150.27	57	18	19	175	18	325	36.4	6.38	524.18	NA	0	-0.586154
Soltu.DM.01G000910.1	Lysyl-tRNA synthetase, class II	0	30.164	15	8	8	30	8	587	66.2	6.24	50.65	NA	0	-0.434923
Soltu.DM.01G000990.1	Mitochondrial substrate carrier family protein	0	25.895	19	5	5	10	5	297	31.6	9.32	20.71	NA	0	0.172054
Soltu.DM.01G001350.1	SC35-like splicing factor 30A	0	11.978	11	2	2	6	2	248	28.5	11.3	15.82	NA	0	-1.54435
Soltu.DM.01G001580.1	conserved hypothetical protein	0	44.755	24	6	6	54	6	249	27.7	9.36	124.65	NA	0	-0.333735
Soltu.DM.01G001660.2	DnaJ/Hsp40 cysteine-rich domain superfamily protein	0	17.779	16	3	3	21	3	191	20.5	8.68	48.46	NA	0	-0.48377
Soltu.DM.01G001890.2	Plastid-lipid associated protein PAP / fibrillin family protein	0	44.491	24	9	9	80	9	398	44.5	8.82	164.74	NA	0	-0.210302
Soltu.DM.01G002010.1	NAD(P)-binding Rossmann-fold superfamily protein	0	44.147	23	7	8	109	3	392	41.8	8.66	243.09	NA	0	-0.00637755
Soltu.DM.01G002140.1	lipoxygenase	0	368.074	53	42	47	723	28	899	101.9	6.61	1759.89	NA	0	-0.401112
Soltu.DM.01G002150.1	lipoxygenase	0	124.885	26	21	22	184	9	901	102.4	5.97	390.86	NA	0	-0.358491
Soltu.DM.01G002610.1	Immunoglobulin E-set superfamily protein	0	16.331	35	3	3	19	3	159	17.4	6.28	50.74	NA	0	0.148428
Soltu.DM.01G002660.1	chloroplast RNA-binding protein	0	42.369	22	6	7	44	6	329	35.9	4.78	93.9	NA	0	-0.374468
Soltu.DM.01G002710.2	catalytics;transferases;[acyl-carrier-protein] S-malonyltransferases;binding	0	31.264	27	7	7	32	7	359	38.2	7.59	72.25	NA	0	0.1039
Soltu.DM.01G003120.1	2-cysteine peroxiredoxin B	0	111.049	44	11	12	232	6	272	30	7.75	644.78	NA	0	-0.128676
Soltu.DM.01G003520.1	ADP-ribosylation factor A1F	0	17.312	24	4	4	16	1	181	20.7	6.95	27.62	NA	0	-0.207735
Soltu.DM.01G003590.1	Protein of unknown function (DUF1350)	0	27.664	18	5	5	17	5	434	48.3	7.8	46.58	NA	0	-0.193318
Soltu.DM.01G003690.1	Protein prenylyltransferase superfamily protein	0	12.153	15	4	4	20	4	320	36.3	5.29	32.76	NA	0	-0.521875
Soltu.DM.01G003830.1	thioredoxin X	0	20.954	20	4	4	26	4	184	20.4	8.88	33.95	NA	0	-0.167935
Soltu.DM.01G003920.1	acetyl Co-enzyme a carboxylase biotin carboxylase subunit	0	185.529	23	19	24	313	19	1215	135.9	5.71	838.22	NA	0	-0.442469
Soltu.DM.01G005800.1	NAD(P)-binding Rossmann-fold superfamily protein	0	41.701	47	10	10	27	10	255	28.2	7.77	42.03	NA	0	-0.188627
Soltu.DM.01G005810.1	phytochromobilin:ferredoxin oxidoreductase, chloroplast / phytochromobilin synthase (HY2)	0.005	2.795	3	1	1	1	1	341	39.4	6.46	0	NA	0	-0.401466
Soltu.DM.01G005900.1	4-(cytidine 5'-phospho)-2-C-methyl-D-erithritol kinase	0	27.016	18	7	7	42	7	408	44.9	5.64	105.95	NA	0	-0.297794
Soltu.DM.01G005910.2	cystatin B	0.021	1.867	21	1	1	1	1	98	10.8	6.07	1.83	NA	0	-0.384694
Soltu.DM.01G005970.1	SMAD/FHA domain-containing protein	0	23.761	16	3	3	61	3	202	21.6	5.91	137.86	NA	0	0.0381188
Soltu.DM.01G005980.1	C2H2 zinc-finger protein SERRATE (SE)	0.001	3.781	1	1	1	2	1	744	83.1	8.54	7.99	Phospho [S75]	0	-1.15954
Soltu.DM.01G006160.1	histone deacetylase	0.001	4.384	2	1	1	2	1	462	49.9	8.46	2.82	NA	0	-0.131602
Soltu.DM.01G006220.1	Cobalamin-independent synthase family protein	0	7.549	3	2	2	13	2	817	90.6	7.33	1.72	NA	0	-0.141248
Soltu.DM.01G006310.1	DUF3148 domain containing protein	0.001	4.258	12	1	1	1	1	114	12.5	9.39	1.96	NA	0	0.054386
Soltu.DM.01G007080.1	Cleavage/polyadenylation specificity factor, 25kDa subunit	0.001	5.268	7	1	1	4	1	200	23	9.32	12.82	NA	0	-0.382
Soltu.DM.01G007680.5	catalytics;hydrolases	0	20.765	15	5	5	23	5	345	38.7	7.02	41.32	NA	0	-0.128116
Soltu.DM.01G007690.1	cyclophilin 20-2	0	180.461	55	13	16	326	13	248	26.5	9.03	994.58	NA	0	-0.169758
Soltu.DM.01G008290.1	Glucose-6-phosphate/phosphate translocator-related	0	8.922	4	2	3	7	1	609	67.7	6.77	13.73	NA	9	0.0596059
Soltu.DM.01G009170.3	NAD(P)-linked oxidoreductase superfamily protein	0	15.491	21	4	4	7	4	195	21.3	9.41	11.42	NA	1	0.0492308
Soltu.DM.01G009390.1	voltage dependent anion channel	0	9.687	8	2	2	7	2	276	29.4	8.06	18.39	NA	0	-0.112319
Soltu.DM.01G010280.1	ribosomal protein L22	0	21.791	32	5	5	17	5	155	17.8	9.74	30.82	NA	0	-0.584516
Soltu.DM.01G010750.1	ADP/ATP carrier	0	36.765	19	7	8	38	3	387	41.9	9.73	78.11	NA	3	-0.132041
Soltu.DM.01G011760.1	Plant protein of unknown function (DUF828)	0.023	1.767	4	1	1	7	1	234	27.3	5.97	9.64	NA	0	-0.726496
Soltu.DM.01G012700.1	conserved hypothetical protein	0.017	1.94	3	1	1	1	1	311	34.2	5.53	1.9	NA	1	0.0697749
Soltu.DM.01G014000.1	2-oxoglutarate (2OG) and Fe(II)-dependent oxygenase superfamily protein	0.043	1.482	3	1	1	3	1	314	35.3	7.5	0	NA	0	-0.113057
Soltu.DM.01G015090.1	TCP-1/cpn60 chaperonin family protein	0	417.958	64	37	40	751	28	599	63	5.87	2283.31	NA	0	-0.0626043
Soltu.DM.01G017240.1	Ribosomal protein L34	0.043	1.483	4	1	1	6	1	156	16.7	12.21	0	NA	0	-0.426282
Soltu.DM.01G018210.1	ADP-ribosylation factor A1F	0	17.106	24	4	4	17	1	181	20.7	6.95	27.62	NA	0	-0.207182
Soltu.DM.01G018420.1	ribosomal protein S1	0	133.018	46	19	20	298	19	411	45.1	5.39	595.99	NA	0	-0.186618
Soltu.DM.01G018740.1	Glycosyl hydrolase superfamily protein	0	12.351	5	4	4	9	4	732	82.4	6.54	3.45	NA	1	-0.193716
Soltu.DM.01G018760.1	Translation elongation factor EF1B/ribosomal protein S6 family protein	0.001	4.115	4	2	2	9	2	305	35.4	4.83	0	NA	0	-0.938361
Soltu.DM.01G019950.1	Ras-related small GTP-binding family protein	0	19.066	29	4	4	31	4	193	21.9	6.95	36.17	NA	0	-0.163212
Soltu.DM.01G021480.1	alpha/beta-Hydrolases superfamily protein	0	9.625	7	2	2	13	2	325	36.9	6.05	24.2	NA	0	-0.108615
Soltu.DM.01G022190.2	NAD(P)-binding Rossmann-fold superfamily protein	0	27.05	20	6	7	61	6	420	46.1	6.58	104.81	NA	0	-0.0730952
Soltu.DM.01G022540.2	NAD(P)-binding Rossmann-fold superfamily protein	0	20.426	16	5	5	37	4	346	38.2	7.28	73.5	NA	0	-0.343064
Soltu.DM.01G022650.1	copper/zinc superoxide dismutase	0.001	6.871	10	1	1	6	1	152	15.3	5.62	18.47	NA	0	-0.190789
Soltu.DM.01G022660.1	dehydroquinate dehydratase, putative / shikimate dehydrogenase, putative	0	15.5	21	3	3	19	3	220	24.2	5.27	57.91	NA	0	0.00454546
Soltu.DM.01G022690.1	dehydroquinate dehydratase, putative / shikimate dehydrogenase, putative	0	16.639	17	4	4	26	4	330	35.7	6.68	27.63	NA	0	0.0257576
Soltu.DM.01G022910.1	Deoxyxylulose-5-phosphate synthase	0	10.117	4	3	3	4	3	719	77.6	6.8	2.09	NA	0	-0.0631433
Soltu.DM.01G022930.1	heat shock factor binding protein	0	8.292	26	2	2	3	2	88	9.7	4.36	2.5	NA	0	-0.822727
Soltu.DM.01G023040.1	tRNA synthetase class I (I, L, M and V) family protein	0	59.313	15	13	13	38	13	1110	125.5	6.73	64.24	NA	0	-0.371712
Soltu.DM.01G023390.1	Histone superfamily protein	0	13.011	20	4	4	19	1	136	15.3	11.3	20.07	NA	0	-0.550735
Soltu.DM.01G023530.1	pyruvate orthophosphate dikinase	0	69.022	23	17	17	102	17	857	93.6	5.38	160.43	Phospho [T436]	0	-0.102684
Soltu.DM.01G023770.1	glutamine synthetase	0	271.429	38	20	21	560	18	533	58	5.71	1840	NA	3	-0.0315197
Soltu.DM.01G024440.1	ADP glucose pyrophosphorylase large subunit	0	249.536	56	27	29	302	25	515	56.7	8.6	795.07	NA	0	-0.168544
Soltu.DM.01G024450.1	Glycoprotein membrane precursor GPI-anchored	0.001	4.21	6	1	1	4	1	194	21.4	4.74	0	NA	1	0.162371
Soltu.DM.01G024860.1	CP12 domain-containing protein	0	93.762	55	8	8	66	8	124	13.3	5.12	274.9	NA	0	-0.662097
Soltu.DM.01G024880.1	Prolyl oligopeptidase family protein	0	124.939	28	20	20	160	20	976	108.6	6.28	372.27	NA	0	-0.383504
Soltu.DM.01G024900.1	Cytochrome c oxidase subunit Vc family protein	0.023	1.79	6	1	1	4	1	124	14.3	10.18	0	NA	0	-0.108871
Soltu.DM.01G025150.1	NFU domain protein	0	22.863	21	3	3	10	3	214	23.1	5.15	25.92	NA	0	-0.0135514
Soltu.DM.01G025360.2	Polyketide cyclase/dehydrase and lipid transport superfamily protein	0	22.322	18	4	5	19	4	244	27.3	9.66	32.82	NA	0	-0.178279
Soltu.DM.01G025380.1	ubiquitin	0	38.987	34	6	7	73	6	156	17.7	9.79	150.6	NA	0	-0.757692
Soltu.DM.01G025550.1	Albino or Glassy Yellow	0	175.171	31	27	27	153	27	1009	113.7	7.23	357.87	NA	0	-0.376908
Soltu.DM.01G025590.1	Flavin containing amine oxidoreductase family	0	98.253	37	14	15	134	14	557	60.4	8.79	375.44	NA	0	-0.176122
Soltu.DM.01G025700.1	Inositol hexakisphosphate domain containing protein	0	12.496	2	2	2	20	2	1833	207.2	6.51	59.82	NA	0	-0.380469
Soltu.DM.01G025780.1	Ribosomal protein S5 domain 2-like superfamily protein	0	11.514	27	3	3	3	3	150	17.1	10.43	5.09	NA	0	-0.407333
Soltu.DM.01G026270.1	RmlC-like cupins superfamily protein	0	18.437	10	2	2	21	2	225	24.5	8.82	54.63	NA	0	0.196
Soltu.DM.01G026280.1	RmlC-like cupins superfamily protein	0.001	5.826	12	2	2	7	2	225	24.7	7.87	6.92	NA	0	0.289778
Soltu.DM.01G026300.1	RmlC-like cupins superfamily protein	0	7.397	8	2	2	7	1	225	24.7	9.19	11.03	NA	0	0.133333
Soltu.DM.01G026310.1	RmlC-like cupins superfamily protein	0.001	6.654	8	2	2	11	2	225	24.8	9.16	14.82	NA	0	0.130667
Soltu.DM.01G026320.1	RmlC-like cupins superfamily protein	0.001	6.313	12	3	3	7	2	194	21.5	9.45	3.55	NA	0	0.152062
Soltu.DM.01G026390.1	RmlC-like cupins superfamily protein	0	8.391	15	1	1	2	1	128	14.1	5.76	6.56	NA	0	0.126562
Soltu.DM.01G026880.1	Protein of unknown function (DUF3411)	0	31.217	18	7	8	58	7	380	40.8	9	95.64	NA	0	0.109737
Soltu.DM.01G026910.1	Ribosomal protein L1p/L10e family	0	137.803	43	17	18	227	17	341	37.3	9.16	557.43	NA	0	-0.36393
Soltu.DM.01G026950.1	conserved hypothetical protein	0	14.687	14	4	4	21	4	273	30	9.14	28.66	NA	3	0.303663
Soltu.DM.01G027160.1	ferredoxin/thioredoxin reductase subunit A (variable subunit)	0	12.888	25	4	4	27	4	171	18.7	9.04	33.17	NA	0	-0.347953
Soltu.DM.01G027370.1	carotenoid cleavage dioxygenase	0.001	4.146	3	1	1	1	1	550	62	6.61	2.31	NA	0	-0.350909
Soltu.DM.01G027450.1	Chaperonin-like RbcX protein	0.001	4.686	5	1	1	4	1	221	25.4	7.8	8.15	NA	0	-0.449321
Soltu.DM.01G027540.1	delta subunit of Mt ATP synthase	0.001	5.214	5	1	1	2	1	239	26.5	9.58	4.23	NA	0	-0.201255
Soltu.DM.01G027640.1	Mog1/PsbP/DUF1795-like photosystem II reaction center PsbP family protein	0	40.325	34	6	6	44	6	241	26.2	6.7	99.99	NA	0	-0.423651
Soltu.DM.01G028520.3	Citrate synthase family protein	0.001	4.353	3	1	1	1	1	470	52.5	7.36	3.07	NA	0	-0.228511
Soltu.DM.01G028610.1	vacuolar ATP synthase subunit D (VATD) / V-ATPase D subunit / vacuolar proton pump D subunit (VATPD)	0.001	4.237	3	1	1	1	1	261	29	9.61	1.83	NA	0	-0.295019
Soltu.DM.01G028840.2	alpha/beta-Hydrolases superfamily protein	0	9.514	9	3	3	10	3	324	34.8	6.54	10.79	NA	0	-0.0416667
Soltu.DM.01G029050.1	purin	0	70.238	40	12	12	82	12	395	44.9	7.05	143.59	NA	0	-0.423038
Soltu.DM.01G029150.3	Calcium-binding EF hand family protein	0.001	3.869	6	1	1	7	1	166	18.8	8.54	9.11	NA	2	-0.060241
Soltu.DM.01G029860.1	DYNAMIN-like 1E	0	12.839	6	3	3	5	3	614	68.6	7.75	11.75	Acetyl [N-Term]	0	-0.352769
Soltu.DM.01G029940.1	Protein TRIGALACTOSYLDIACYLGLYCEROL 4, chloroplastic	0	46.244	20	10	10	62	10	458	51.1	9.13	115.22	NA	0	-0.29345
Soltu.DM.01G029950.1	GroES-like family protein	0	44.779	47	6	7	37	6	135	14.9	8.44	134.29	NA	0	-0.0888889
Soltu.DM.01G030150.1	RNA-binding (RRM/RBD/RNP motifs) family protein	0.017	1.93	1	1	1	2	1	789	88.5	5.67	2.01	NA	0	-1.06261
Soltu.DM.01G030390.1	Tetratricopeptide repeat (TPR)-like superfamily protein	0	53.575	22	13	13	51	13	539	61.6	8.03	92.31	NA	0	-0.528015
Soltu.DM.01G030830.1	Hyaluronan / mRNA binding family	0	42.432	30	8	8	23	7	357	38.9	6.87	68.49	Met-loss+Acetyl [N-Term]	0	-1.28739
Soltu.DM.01G030840.1	glycine-tRNA ligases	0	131.847	27	23	24	145	23	905	101	6.44	362.18	NA	0	-0.132044
Soltu.DM.01G030850.1	glycine-tRNA ligases	0.001	5.834	16	3	3	8	3	175	20.2	5.72	8.12	NA	0	-0.151429
Soltu.DM.01G031060.2	alpha/beta-Hydrolases superfamily protein	0	14.425	13	4	4	10	4	333	37.1	6.79	8.85	NA	1	0.0648649
Soltu.DM.01G031820.1	arginase	0	11.298	7	2	2	8	2	338	36.8	6.3	23.83	NA	0	-0.207692
Soltu.DM.01G031840.1	RNA 3'-terminal phosphate cyclase/enolpyruvate transferase, alpha/beta	0	83.231	31	14	15	68	14	519	55.7	7.88	146.9	NA	0	-0.0225434
Soltu.DM.01G032000.1	DUF1499 domain containing protein	0	35.991	14	4	7	34	4	216	24.6	9.26	80.64	NA	0	-0.663426
Soltu.DM.01G032190.1	FASCICLIN-like arabinogalactan protein	0.006	2.573	2	1	1	1	1	415	43.3	6.16	1.66	NA	0	0.0142169
Soltu.DM.01G032290.2	signal recognition particle receptor protein, chloroplast (FTSY)	0	72.716	40	11	11	98	11	368	39.8	8	189.75	NA	0	0.0168478
Soltu.DM.01G032510.1	Protein kinase superfamily protein	0	31.116	18	5	6	39	5	333	37.1	6.61	109.16	NA	0	-0.296396
Soltu.DM.01G033110.1	NAD-dependent malic enzyme	0.006	2.612	3	1	1	1	1	648	71.7	7.36	0	NA	0	-0.168981
Soltu.DM.01G033180.1	Amino acid dehydrogenase family protein	0	24.153	19	5	5	22	5	367	39.8	8.76	43.98	NA	0	-0.0106267
Soltu.DM.01G033190.1	K+ efflux antiporter	0	71.198	14	12	12	77	12	1201	129.3	5.07	209.29	NA	10	0.079184
Soltu.DM.01G033260.4	acetyl Co-enzyme a carboxylase carboxyltransferase alpha subunit	0	141.959	43	23	23	119	22	725	81.2	8.51	271.35	NA	0	-0.504276
Soltu.DM.01G033480.2	Cytidine/deoxycytidylate deaminase family protein	0.001	5.164	4	2	2	9	2	439	48	6.79	11.54	NA	0	-0.081549
Soltu.DM.01G033730.4	Major facilitator superfamily protein	0.001	6.749	3	2	2	3	2	606	67	9.26	6.93	NA	10	0.216007
Soltu.DM.01G034220.2	alpha/beta-Hydrolases superfamily protein	0.021	1.861	2	1	1	2	1	514	57.3	7.53	1.94	NA	0	-0.138327
Soltu.DM.01G034540.1	CAAD domains of cyanobacterial aminoacyl-tRNA synthetase domain containing protein	0	86.563	29	9	12	116	9	167	17.8	9.33	272.09	Phospho [S66; S71]	2	0.202994
Soltu.DM.01G034770.2	thylakoid rhodanese-like	0	62.576	24	11	11	134	9	444	47.1	5.06	306.58	NA	0	0.0403153
Soltu.DM.01G034780.1	Ubiquitin carboxyl-terminal hydrolase family protein	0.004	3.064	2	1	1	1	1	552	63.9	8.43	1.65	NA	0	-0.687138
Soltu.DM.01G034850.1	P-loop containing nucleoside triphosphate hydrolases superfamily protein	0	13.018	6	4	4	11	4	894	98.1	9.35	14.55	NA	0	-0.705817
Soltu.DM.01G035380.1	DUF4079 domain containing protein	0	12.576	7	3	3	42	3	276	30.5	9.13	59.53	NA	4	0.121739
Soltu.DM.01G035600.1	NADPH:quinone oxidoreductase	0	8.17	14	2	2	6	2	199	21.8	6.55	9.53	NA	0	-0.059799
Soltu.DM.01G035630.1	Eukaryotic aspartyl protease family protein	0	46.227	27	11	11	110	11	442	47.6	8.82	149.25	NA	0	-0.00135747
Soltu.DM.01G035660.1	Thioredoxin z	0	7.483	13	2	2	5	2	175	19.9	6.09	12.87	NA	0	-0.184
Soltu.DM.01G035790.2	Ribosomal protein S10p/S20e family protein	0.001	5.2	10	1	1	5	1	123	13.7	9.63	12.41	NA	0	-0.323577
Soltu.DM.01G035850.1	proline-rich family protein	0	58.612	30	5	8	119	5	238	24.8	4.67	322.49	NA	0	-0.289916
Soltu.DM.01G035950.1	SAD1/UNC-84 domain protein	0	12.224	8	3	3	10	3	463	51	8.27	20.75	NA	1	-0.413391
Soltu.DM.01G036050.1	Class II aaRS and biotin synthetases superfamily protein	0	84.964	37	14	14	98	14	547	61.1	6.89	225.98	NA	0	-0.349909
Soltu.DM.01G036080.2	DNA GYRASE A	0	28.308	7	6	6	29	6	997	110.1	8.18	65.33	NA	0	-0.210431
Soltu.DM.01G036340.1	FAD/NAD(P)-binding oxidoreductase family protein	0.001	4.078	5	2	2	2	2	500	54.3	8.47	2.05	NA	0	-0.1618
Soltu.DM.01G036420.1	pathogenesis-related	0.001	6.454	9	1	1	1	1	143	15.9	8.19	3.78	NA	1	-0.262937
Soltu.DM.01G036450.1	pathogenesis-related	0	3.696	6	1	1	4	1	211	22.5	7.34	4.5	NA	0	-0.236019
Soltu.DM.01G036490.1	Bacterial sec-independent translocation protein mttA/Hcf106	0	18.913	16	3	3	11	3	167	17.6	9.32	21.96	NA	1	-0.182036
Soltu.DM.01G036630.1	Ribose 5-phosphate isomerase, type A protein	0	58.719	28	5	6	61	5	292	31	6.42	166.08	NA	0	0.039726
Soltu.DM.01G037000.1	Ribosomal protein L7Ae/L30e/S12e/Gadd45 family protein	0.016	2.029	3	1	1	4	1	258	29.3	10.29	3.49	NA	0	-0.562791
Soltu.DM.01G037060.1	zeta-carotene desaturase	0	50.101	18	8	8	115	8	588	64.7	8.35	225.84	NA	0	-0.103571
Soltu.DM.01G037070.1	conserved hypothetical protein	0.004	3.075	5	1	1	1	1	226	25	8.02	0	NA	0	-0.111504
Soltu.DM.01G037100.1	DUF1517 domain containing protein	0	27.848	12	4	4	29	4	389	42.4	9.14	68.04	NA	1	-0.13162
Soltu.DM.01G037150.1	Rubredoxin-like superfamily protein	0	48.214	31	4	4	49	4	205	22.8	5.92	183.12	NA	1	-0.507805
Soltu.DM.01G037330.1	Glutathione S-transferase, C-terminal-like;Translation elongation factor EF1B/ribosomal protein S6	0	15.317	13	3	3	6	1	232	25.3	4.61	7.78	Met-loss+Acetyl [N-Term]	0	-0.298276
Soltu.DM.01G037810.1	receptor like protein	0.032	1.588	1	1	1	2	1	615	69.7	7.61	0	NA	1	-0.0915447
Soltu.DM.01G037820.1	Dihydrodipicolinate reductase, bacterial/plant	0	36.909	18	7	7	34	7	332	36.1	6.04	80.4	NA	0	-0.0409639
Soltu.DM.01G038030.1	Aldolase-type TIM barrel family protein	0	18.818	15	4	4	21	4	312	33.4	7.99	24.54	NA	0	0.0762821
Soltu.DM.01G038170.1	glutathione synthetase	0	11.2	5	2	2	8	2	547	61.2	6.44	15.32	NA	0	-0.295064
Soltu.DM.01G038200.1	thylakoid lumen 18.3 kDa protein	0	93.044	45	12	12	278	12	289	31.5	6.57	836.48	NA	1	-0.150173
Soltu.DM.01G038220.2	ATP binding microtubule motor family protein	0.031	1.602	3	1	1	2	1	459	50.9	5.82	0	NA	0	-0.249891
Soltu.DM.01G038610.1	Domain of unknown function (DUF1995)	0.001	5.344	4	1	1	4	1	333	37.2	4.93	7.08	NA	0	-0.305706
Soltu.DM.01G038800.1	Metallopeptidase M24 family protein	0	45.622	18	10	10	47	10	707	78.7	6.43	86.94	NA	0	-0.247808
Soltu.DM.01G038840.1	lipoxygenase	0.001	6.059	3	2	2	4	2	862	97.5	5.54	6.38	NA	0	-0.351624
Soltu.DM.01G038900.1	lipoxygenase	0.036	1.551	2	1	1	1	1	860	97.4	5.73	1.89	NA	0	-0.313721
Soltu.DM.01G039150.1	histone H2A	0	11.309	11	2	2	14	1	146	15.3	10.55	29.91	NA	0	-0.284247
Soltu.DM.01G039400.1	ATP-dependent caseinolytic (Clp) protease/crotonase family protein	0	44.524	21	6	7	50	6	326	35.9	6.8	156.97	NA	2	-0.149387
Soltu.DM.01G039550.1	Ribosomal L22e protein family	0.007	2.512	10	1	1	1	1	125	14	9.45	1.63	NA	0	-0.6824
Soltu.DM.01G039630.1	ribosomal protein L18	0.001	4.306	7	1	1	6	1	187	20.8	10.76	0	NA	0	-0.46738
Soltu.DM.01G039780.1	TOPLESS-related	0.001	5.298	2	2	2	5	2	1132	124.6	7.14	5.79	NA	0	-0.238869
Soltu.DM.01G040080.1	thioredoxin family protein	0	24.768	14	5	5	15	5	359	39.5	5.83	30.75	NA	1	-0.33454
Soltu.DM.01G040120.1	lipoamide dehydrogenase	0	39.709	14	6	6	14	3	570	60.2	7.46	38.27	NA	0	0.0107018
Soltu.DM.01G040140.1	calreticulin 1b	0	22.72	12	4	4	19	4	417	47.5	4.65	50.12	NA	1	-0.992806
Soltu.DM.01G040270.1	nuclear encoded CLP protease	0	115.504	35	8	12	113	8	295	31.9	8.15	326.63	NA	0	-0.16678
Soltu.DM.01G040310.1	homolog of nucleolar protein NOP56	0.005	2.847	2	1	1	6	1	553	62.3	8.15	0	NA	0	-0.606329
Soltu.DM.01G040400.1	haloacid dehalogenase-like hydrolase family protein	0	171.697	30	30	30	193	30	1232	132.9	5.48	411.6	NA	0	-0.201136
Soltu.DM.01G041060.1	aspartic proteinase A1	0	45.409	18	7	7	83	7	506	54.9	6.39	220.58	NA	0	-0.0213439
Soltu.DM.01G041630.1	Nucleotide-diphospho-sugar transferases superfamily protein	0	84.393	54	12	12	48	12	307	34	6.7	122.44	NA	0	-0.141694
Soltu.DM.01G041950.1	Lycopene beta/epsilon cyclase protein	0	7.445	4	2	2	24	2	607	67.2	6.11	32.17	NA	0	-0.0433278
Soltu.DM.01G042110.1	Peptidogalycan biosysnthesis/recognition domain containing protein	0	24.017	16	7	7	22	7	466	52.8	7.11	38.08	NA	0	-0.340773
Soltu.DM.01G042310.1	RAB GTPase 11C	0	8.165	8	2	2	3	1	290	32.5	7.78	7.46	NA	0	-0.348966
Soltu.DM.01G042370.1	Glycinamide ribonucleotide (GAR) synthetase	0	69.668	26	10	10	56	10	514	55	6.32	163.96	NA	0	-0.0466926
Soltu.DM.01G042380.1	chloroplast heat shock protein 70-1	0	395.346	52	42	45	682	36	706	75.1	5.3	1846.94	NA	0	-0.321671
Soltu.DM.01G042650.1	NIFU-like protein	0.001	4.893	9	2	2	3	2	254	27.1	5.74	4.37	NA	0	-0.046063
Soltu.DM.01G042670.1	ATP phosphoribosyl transferase	0	36.677	22	7	7	46	7	394	43	6.89	75.17	NA	0	-0.0444162
Soltu.DM.01G042860.1	thiamin biosynthesis protein, putative	0	10.061	6	3	3	5	3	552	58.5	7.21	7.17	NA	0	0.107609
Soltu.DM.01G042940.2	Embryo-specific protein 3, (ATS3)	0	16.998	22	3	3	30	3	155	17.4	8.97	40.11	NA	0	-0.0516129
Soltu.DM.01G042980.2	Glycine cleavage T-protein family	0	7.89	7	2	2	9	2	414	44.6	6.1	4.33	NA	0	-0.0432367
Soltu.DM.01G043080.1	RmlC-like cupins superfamily protein	0.001	7.194	5	2	2	3	2	362	39	6.43	4.59	Acetyl [N-Term]	0	0.0151934
Soltu.DM.01G043220.1	Protein of unknown function (DUF3411)	0	50.6	19	9	9	43	8	524	57.1	8.76	70.24	NA	0	-0.202672
Soltu.DM.01G043750.1	ribosomal protein	0.001	6.278	5	2	2	4	2	389	44.3	10.08	0	NA	0	-0.575835
Soltu.DM.01G043850.1	RAN GTPase	0	16.283	16	3	3	10	3	221	25.2	6.86	12.23	NA	0	-0.435294
Soltu.DM.01G043990.1	actin	0.001	7.157	10	2	2	2	1	268	29.4	6.52	5.53	NA	0	0.0682836
Soltu.DM.01G044090.1	RNA-binding (RRM/RBD/RNP motifs) family protein with retrovirus zinc finger-like domain	0.001	3.732	5	1	1	5	1	214	23.2	4.91	11	NA	0	-0.307477
Soltu.DM.01G044250.1	Protein phosphatase 2C family protein	0.001	6.452	2	1	1	2	1	968	104.2	4.02	8.17	NA	0	-0.412913
Soltu.DM.01G044260.1	light harvesting complex photosystem II subunit	0	165.449	44	9	10	278	5	256	27.3	6.6	944.15	Phospho [T206]	2	0.117578
Soltu.DM.01G044280.1	light harvesting complex photosystem II subunit	0	133.152	44	9	10	263	5	256	27.3	6.6	844.65	Phospho [T206]	2	0.127734
Soltu.DM.01G044290.1	Thioesterase superfamily protein	0	50.379	30	7	8	168	7	225	24.9	8.87	418.56	NA	0	0.0506667
Soltu.DM.01G044300.1	Peroxidase superfamily protein	0.001	5.283	6	1	1	1	1	331	35.9	8.1	1.93	NA	1	-0.0386707
Soltu.DM.01G044400.1	P-type ATP-ase	0	16.915	6	4	4	10	4	779	83	7.42	9.85	NA	8	0.129397
Soltu.DM.01G044410.1	P-type ATP-ase	0.002	3.475	8	2	2	6	2	234	24.2	7.72	11.1	NA	0	-0.126496
Soltu.DM.01G044560.1	DNAJ heat shock family protein	0	111.559	32	14	15	102	14	445	47.8	9	267.98	NA	0	-0.402022
Soltu.DM.01G044600.1	EXORDIUM like	0	18.991	15	4	4	7	4	301	31.9	8.95	17.15	NA	1	0.0435216
Soltu.DM.01G044610.1	3-deoxy-d-arabino-heptulosonate 7-phosphate synthase	0	73.309	31	13	13	84	10	528	58.4	8.7	208.68	NA	0	-0.4
Soltu.DM.01G044750.1	dicarboxylate transport 2.1	0	9.427	5	3	3	30	3	584	62.3	9.55	0	NA	11	0.581164
Soltu.DM.01G044760.1	GTP cyclohydrolase II	0.005	2.829	2	1	1	6	1	557	60	6.49	1.66	NA	0	-0.251706
Soltu.DM.01G045310.1	Inositol monophosphatase family protein	0	60.403	31	11	11	95	11	407	44.2	6.35	207.97	NA	0	-0.106634
Soltu.DM.01G045420.1	Photosystem II reaction center PsbP family protein	0	39.616	29	7	9	31	7	287	32.3	8.7	46.64	NA	0	-0.38223
Soltu.DM.01G045740.1	pyrophosphorylase	0	134.422	43	14	15	109	12	290	32.5	6.43	245.5	NA	0	-0.41
Soltu.DM.01G045790.1	peroxisomal NAD-malate dehydrogenase	0	32.181	17	5	5	27	5	357	37.6	7.94	81.71	NA	0	0.142297
Soltu.DM.01G045850.1	conserved hypothetical protein	0.006	2.642	3	1	1	1	1	258	29.5	9.99	2.49	NA	0	-1.37674
Soltu.DM.01G046130.1	tRNA synthetase class II (D, K and N) family protein	0	58.23	20	10	10	41	10	669	75	6.6	80.5	NA	0	-0.227504
Soltu.DM.01G046170.1	Pyruvate kinase family protein	0	9.485	4	2	2	13	1	575	63.4	5.68	17.53	NA	0	-0.0975652
Soltu.DM.01G046220.1	ethylene-dependent gravitropism-deficient and yellow-green-like	0	60.058	21	11	11	97	11	586	64.5	5.55	269.29	NA	5	-0.0383959
Soltu.DM.01G046280.2	target of rapamycin	0.037	1.544	1	1	1	1	1	443	50.2	9.36	1.79	NA	3	-0.0221219
Soltu.DM.01G046650.1	purine biosynthesis	0	57.051	12	8	8	48	1	914	99.4	5.33	101.31	NA	0	-0.0527352
Soltu.DM.01G046710.1	SWIB/MDM2 domain superfamily protein	0	12.49	19	2	2	4	2	145	15.9	10.48	15.16	NA	0	-0.0731034
Soltu.DM.01G046990.1	translocon at inner membrane of chloroplasts	0	8.652	8	2	2	15	2	283	30	10.32	27.28	NA	3	0.383392
Soltu.DM.01G047060.1	Cyclase family protein	0	9.396	12	3	3	3	3	282	31.3	5.21	5.1	NA	0	-0.0304965
Soltu.DM.01G047270.1	Cystathionine beta-synthase (CBS) family protein	0	18.067	17	4	4	20	3	242	26.2	7.3	38.96	NA	0	-0.16281
Soltu.DM.01G047280.1	poly(A) binding protein	0	7.45	3	1	1	1	1	643	70.1	7.81	3.21	NA	0	-0.41493
Soltu.DM.01G047440.1	Thioredoxin superfamily protein	0	16.646	23	4	4	17	4	180	20	8.16	19.47	NA	0	-0.158889
Soltu.DM.01G047560.1	Class I glutamine amidotransferase-like superfamily protein	0.005	2.793	3	1	1	1	1	459	49	9.16	0	NA	0	0.0705882
Soltu.DM.01G048160.1	presequence protease	0	381.394	54	51	58	731	51	1072	120.6	5.6	1888.04	NA	0	-0.348321
Soltu.DM.01G048190.1	nitrite reductase	0	141.911	42	21	22	172	14	587	65.9	6.28	318.19	NA	0	-0.370187
Soltu.DM.01G048220.1	oxidoreductases, acting on the aldehyde or oxo group of donors, NAD or NADP as acceptor;copper ion binding	0	125.081	43	12	12	170	12	403	44.2	7.81	485.48	NA	0	-0.0913151
Soltu.DM.01G048360.1	methyl esterase	0	15.893	10	3	3	7	3	288	31.8	8.9	11.24	NA	1	0.090625
Soltu.DM.01G048390.1	methyl esterase	0.001	7.069	6	2	2	17	2	295	33.2	9.32	22.98	NA	1	-0.0186441
Soltu.DM.01G048600.1	maternal effect embryo arrest	0	8.489	16	3	3	7	3	207	23.2	6.68	2.36	NA	0	-0.642029
Soltu.DM.01G048870.1	plastid division2	0	7.646	6	1	1	2	1	278	30.8	5.2	5.26	NA	1	-0.503597
Soltu.DM.01G048930.1	4-hydroxy-3-methylbut-2-enyl diphosphate reductase	0	60.481	33	11	11	33	11	461	51.8	5.6	78.04	NA	0	-0.35141
Soltu.DM.01G049120.1	dolichyl-diphosphooligosaccharide-protein glycosyltransferase 48kDa subunit family protein	0	14.64	8	3	3	3	3	434	48.2	5.8	7.26	NA	1	-0.0294931
Soltu.DM.01G049300.3	RAB GTPase homolog G3F	0.001	6.568	10	2	2	5	2	206	23	5.19	2.74	NA	0	-0.397087
Soltu.DM.01G049440.1	cold, circadian rhythm, and rna binding	0	82.878	53	12	13	91	11	176	17.4	5.71	236.71	NA	0	-0.925568
Soltu.DM.01G049590.2	Glucose-1-phosphate adenylyltransferase family protein	0.001	7.157	5	2	2	11	1	527	58.6	7.56	25.94	NA	0	-0.234535
Soltu.DM.01G049670.1	Pyridoxal-dependent decarboxylase family protein	0	166.289	43	19	20	323	19	480	52.9	7.33	865.79	NA	0	-0.102708
Soltu.DM.01G049770.1	myo-inositol monophosphatase like	0	70.062	38	9	9	38	9	344	37.5	6.24	102.39	NA	0	-0.065407
Soltu.DM.01G049940.1	vacuolar proton ATPase A3	0	21.114	8	5	5	22	5	820	92.7	5.83	24.53	NA	6	0.0282927
Soltu.DM.01G049990.1	conserved hypothetical protein	0	33.151	23	7	8	52	7	331	37.8	5.58	96.09	NA	0	-0.358308
Soltu.DM.01G050210.2	fructose-bisphosphate aldolase	0	227.485	49	21	24	458	8	397	42.8	7.27	1266.53	Phospho [S156; S160]	0	-0.132494
Soltu.DM.01G050370.1	GLN phosphoribosyl pyrophosphate amidotransferase	0	84.504	33	15	15	120	15	581	62.8	6.58	277.15	Phospho [S491; S501]	0	-0.0681583
Soltu.DM.01G050390.1	ribosome-binding factor A family protein	0	9.688	16	4	4	12	4	225	25.5	6.33	14.43	NA	0	-0.547111
Soltu.DM.01G050610.1	Pentatricopeptide repeat (PPR) superfamily protein	0.001	4.727	1	1	1	1	1	1140	126.3	7.84	2.3	NA	0	-0.219561
Soltu.DM.01G050660.1	GAST1 protein homolog	0	10.301	37	2	2	2	2	104	11	8.5	6.58	NA	0	-0.0307692
Soltu.DM.01G050700.2	triosephosphate isomerase	0	171.024	59	17	17	267	9	326	34.6	7.28	684.02	NA	0	-0.0515337
Soltu.DM.01G050750.1	rotamase CYP	0	34.806	29	4	5	33	4	171	17.9	8.56	77.21	NA	0	-0.100585
Soltu.DM.01G050830.1	translocon outer complex protein	0	14.734	4	4	4	6	4	1369	149.8	4.86	6.85	Phospho [T1225; T1231]	0	-0.678232
Soltu.DM.01G051050.1	ascorbate peroxidase	0	19.637	15	3	3	12	2	287	31.7	7.59	34.54	NA	1	-0.366551
Soltu.DM.01G051300.1	Protein of unknown function (DUF3353)	0	22.178	17	4	4	16	4	293	31	9.51	40.16	NA	3	0.196246
Soltu.DM.01G051310.2	ATPase, V1 complex, subunit B protein	0	76.29	40	14	15	83	14	488	54.2	5.1	199.52	NA	0	-0.289549
Soltu.DM.01G051580.1	Alanyl-tRNA synthetase, class IIc	0	142.008	32	23	24	126	23	987	108.5	5.68	287.09	NA	0	-0.238095
Soltu.DM.01G051670.2	NAD(P)-binding Rossmann-fold superfamily protein	0	47.206	26	10	10	122	10	416	45.8	8.12	282.99	NA	1	0.0995192
Soltu.DM.01G051990.1	glutamate tRNA synthetase	0	24.978	26	6	6	25	6	257	29.4	9.33	38.64	NA	0	-0.488716
Soltu.DM.01G052000.1	glutamate tRNA synthetase	0	71.215	42	11	11	75	11	346	38.3	6.74	159.32	NA	0	-0.0893064
Soltu.DM.02G000250.1	conserved hypothetical protein	0	62.152	34	10	10	67	10	346	39	9.13	172.45	NA	1	-0.356936
Soltu.DM.02G000480.1	RNA binding	0	14.872	12	4	4	30	4	374	41.7	4.82	54.22	NA	0	-0.00909091
Soltu.DM.02G001130.1	cofactor assembly of complex C	0	17.909	14	3	3	27	3	259	28.3	9.33	62.05	NA	3	0.136293
Soltu.DM.02G001370.1	cofactor assembly, complex C (B6F)	0.001	6.268	9	1	1	4	1	192	20.9	9.6	13.85	NA	2	0.481771
Soltu.DM.02G001740.1	photosystem II stability/assembly factor, chloroplast (HCF136)	0	184.063	58	20	21	336	20	402	43.8	7.06	1036.2	NA	0	-0.210945
Soltu.DM.02G001880.1	nucleolin like	0	10.37	5	3	3	11	3	626	65.3	5.43	29.39	NA	0	-1.10256
Soltu.DM.02G002360.1	ribosomal protein S28	0.001	5.039	10	1	1	6	1	115	12.8	11.62	15.73	NA	0	-0.0843478
Soltu.DM.02G002550.1	RNA-binding (RRM/RBD/RNP motifs) family protein	0.004	2.957	2	1	1	2	1	424	43.8	7.11	0	NA	0	-0.389623
Soltu.DM.02G003120.1	root FNR	0	50.348	33	10	10	54	3	374	41.7	8.54	92.71	NA	0	-0.502139
Soltu.DM.02G003140.1	NB-ARC domain-containing disease resistance protein	0	7.622	3	1	2	28	1	416	48.5	8.29	29.37	NA	0	-0.330288
Soltu.DM.02G003240.1	cell elongation protein / DWARF1 / DIMINUTO (DIM)	0.002	3.361	2	1	1	3	1	567	66.1	7.93	1.73	NA	1	-0.403175
Soltu.DM.02G004240.1	FtsH extracellular protease family	0	8.76	2	2	2	7	2	895	104.2	9.38	18.06	NA	1	-0.42324
Soltu.DM.02G004250.1	FtsH extracellular protease family	0.001	6.78	10	2	2	9	2	230	26.6	5.78	8.91	NA	0	-0.16087
Soltu.DM.02G004820.1	Histone superfamily protein	0	35.648	28	3	6	146	1	123	13.8	10.08	353.51	NA	0	-0.514634
Soltu.DM.02G005830.1	ferredoxin-NADP(+)-oxidoreductase	0	198.349	24	17	23	396	9	634	70.4	7.46	1278.62	NA	1	-0.35694
Soltu.DM.02G006040.1	Small nuclear ribonucleoprotein family protein	0.001	6.006	14	2	2	6	2	132	14.5	10.54	2.38	NA	0	-0.277273
Soltu.DM.02G006160.1	fructose-bisphosphate aldolase	0	253.202	51	20	22	500	10	395	42.7	6.8	1590.27	Phospho [S154]	0	-0.141772
Soltu.DM.02G006170.3	Protein of unknown function (DUF3353)	0	20.507	14	3	3	5	3	270	30.2	9.99	20.87	NA	4	0.0288889
Soltu.DM.02G007030.4	Ribulose bisphosphate carboxylase (small chain) family protein	0	218.26	62	10	21	2702	2	181	20.4	7.2	6672.86	Phospho [S74; T104; T136; T139; K149; S172]	0	-0.225414
Soltu.DM.02G007480.1	Thioredoxin superfamily protein	0	18.379	20	5	5	15	5	254	27.8	7.21	33.57	NA	0	-0.0307087
Soltu.DM.02G007510.1	conserved hypothetical protein	0.006	2.635	3	1	1	1	1	477	53.6	9.63	0	NA	5	0.192662
Soltu.DM.02G007580.1	Translation protein SH3-like family protein	0.001	3.725	6	1	1	1	1	146	16.8	10.9	2.62	NA	0	-0.814384
Soltu.DM.02G008080.1	Cystathionine beta-synthase (CBS) family protein	0	13.452	18	4	4	9	3	236	26	9.19	14.45	NA	0	-0.05
Soltu.DM.02G008540.1	methyl esterase	0.001	5.086	7	2	2	3	2	262	29.8	6.34	4.24	NA	0	-0.0980916
Soltu.DM.02G008740.1	photosystem II subunit O-2	0	387.905	68	24	26	974	7	329	34.9	5.96	3190.73	NA	0	-0.282371
Soltu.DM.02G009290.1	chlororespiratory reduction	0.001	6.07	14	2	2	13	2	154	18.2	5.2	0	NA	0	-0.636364
Soltu.DM.02G009320.1	alpha-amylase-like	0.002	3.502	1	1	1	2	1	987	112	6.11	0	NA	0	-0.568997
Soltu.DM.02G009550.1	Pyridoxal phosphate (PLP)-dependent transferases superfamily protein	0	23.539	13	6	6	29	4	540	58.1	6.79	42.79	NA	0	0.0322222
Soltu.DM.02G009860.1	Trypsin family protein with PDZ domain	0	48.609	23	8	8	47	8	460	49.1	5.94	137.8	NA	0	0.018913
Soltu.DM.02G010430.1	carbonic anhydrase	0	28.872	28	4	4	27	4	195	21.8	6.89	39.52	NA	0	0.0482051
Soltu.DM.02G010750.1	Rubisco methyltransferase family protein	0	34.691	14	5	6	37	5	511	57.2	6.13	89.49	NA	0	-0.172994
Soltu.DM.02G010800.1	Ribosomal protein S21 family protein	0	33.042	15	4	4	24	4	185	20.9	9.26	69.64	NA	0	-0.935135
Soltu.DM.02G010910.2	non-intrinsic ABC protein	0.002	3.527	4	1	1	2	1	312	34.8	8.48	0	NA	0	-0.160897
Soltu.DM.02G011560.1	HISTIDINE TRIAD NUCLEOTIDE-BINDING	0	21.673	27	4	4	15	4	180	19.4	8.97	29.92	NA	0	0.0516667
Soltu.DM.02G011600.2	TCP-1/cpn60 chaperonin family protein	0	7.564	3	2	2	4	2	612	66	8.54	9.29	NA	0	-0.0321895
Soltu.DM.02G011870.1	Cytochrome c	0	7.763	10	2	2	5	2	181	20	8.09	8.4	NA	0	-0.320442
Soltu.DM.02G011930.3	myo-inositol monophosphatase like	0	39.072	20	5	5	28	5	363	39	6.05	50.88	NA	0	0.0137741
Soltu.DM.02G012030.1	Cysteine proteinases superfamily protein	0.034	1.576	3	1	1	7	1	355	39.1	7.03	6.69	NA	1	-0.187606
Soltu.DM.02G012430.1	Haloacid dehalogenase-like hydrolase (HAD) superfamily protein	0	47.752	26	9	9	38	9	368	40.3	8.13	91.52	NA	0	-0.145109
Soltu.DM.02G012460.1	photosystem I subunit F	0	81.987	34	6	6	368	6	228	24.9	9.36	1131.85	NA	1	-0.1
Soltu.DM.02G012610.4	NagB/RpiA/CoA transferase-like superfamily protein	0	31.333	18	4	4	16	4	324	35.4	5.54	37.39	NA	0	0.146914
Soltu.DM.02G013410.2	Ribosomal protein S4 (RPS4A) family protein	0	12.142	14	4	4	7	4	264	29.9	10.29	7.55	NA	0	-0.442803
Soltu.DM.02G013430.1	plastid transcriptionally active	0	38.011	17	7	7	23	7	528	60.8	4.97	55.01	NA	0	-0.957008
Soltu.DM.02G013530.2	alpha/beta-Hydrolases superfamily protein	0	28.749	20	5	5	18	5	381	41.6	6.15	51.57	NA	0	0.0937008
Soltu.DM.02G013620.1	Ribosomal protein S11 family protein	0.001	6.33	9	1	1	1	1	150	16.3	10.7	3.34	NA	0	-0.561333
Soltu.DM.02G013760.1	NB-ARC domain-containing disease resistance protein	0.038	1.53	1	1	1	4	1	950	109.3	8.82	0	NA	0	-0.176211
Soltu.DM.02G013790.1	NAD(P)-binding Rossmann-fold superfamily protein	0	93.09	54	13	13	173	13	303	32.9	9.29	391.67	NA	0	0.0184818
Soltu.DM.02G013810.1	chlorophyll A/B binding protein	0	123.105	57	9	12	725	0	265	28.1	5.26	1386.5	Phospho [T81; S193; T259]	0	0.0660377
Soltu.DM.02G013830.1	3-ketoacyl-acyl carrier protein synthase I	0	40.413	24	8	8	52	5	469	50.1	7.21	102.05	NA	0	-0.11322
Soltu.DM.02G013850.1	DUF561 domain containing protein	0	19.558	17	4	4	15	4	305	32.1	8.28	36.86	NA	0	0.267213
Soltu.DM.02G014000.1	chlorophyll A/B binding protein	0	104.872	57	9	11	710	0	265	28.1	5.26	1331.02	Phospho [T81; T259]	0	0.0660377
Soltu.DM.02G014010.2	chlorophyll A/B binding protein	0	71.791	39	7	8	117	3	322	34.6	5.68	272.57	Phospho [T138]	0	0.0102484
Soltu.DM.02G014020.1	chlorophyll A/B binding protein	0	115.772	56	8	10	670	1	265	28.1	5.26	1258.14	Phospho [T81; S193]	0	0.0237736
Soltu.DM.02G014060.1	starch synthase	0	20.295	5	4	4	10	4	1001	113.7	5.86	22.1	NA	0	-0.487413
Soltu.DM.02G014210.1	Peptidase S41 family protein	0.001	4.38	2	1	1	1	1	474	51.3	6.55	2.21	NA	0	-0.125316
Soltu.DM.02G014620.1	subtilase family protein	0	10.318	2	1	1	2	1	777	83.5	7.59	4.76	NA	1	-0.0621622
Soltu.DM.02G014660.1	subtilase family protein	0.049	1.442	3	1	1	2	1	775	83.2	8.72	4.15	Phospho [T247]	0	-0.18929
Soltu.DM.02G014690.1	GDSL-like Lipase/Acylhydrolase superfamily protein	0.004	2.968	3	1	1	1	1	368	40.8	5.25	0	NA	1	-0.281793
Soltu.DM.02G014780.1	GDSL-like Lipase/Acylhydrolase superfamily protein	0	21.316	16	4	4	15	4	380	41.7	7.65	20.92	NA	1	-0.00421053
Soltu.DM.02G015040.1	histidinol dehydrogenase	0	82.643	36	13	13	57	13	485	52.8	6.48	124.43	NA	0	-0.0752577
Soltu.DM.02G015260.2	pyrimidin	0.001	5.332	8	2	2	2	2	376	41.9	8.32	3.92	NA	0	-0.0976064
Soltu.DM.02G015330.3	NAD(P)-binding Rossmann-fold superfamily protein	0	99.261	36	17	18	98	17	593	65.2	7.88	214.71	NA	0	-0.321248
Soltu.DM.02G015430.1	Rho termination factor	0	25.142	17	3	3	32	3	255	28.2	9.67	102.73	NA	0	-0.821569
Soltu.DM.02G015870.1	xylem bark cysteine peptidase	0.003	3.159	4	1	1	1	1	533	58.8	5.81	2.44	NA	0	-0.363977
Soltu.DM.02G015900.2	purine biosynthesis	0	275.452	33	38	39	244	31	1410	154.4	5.36	581.19	NA	0	-0.162908
Soltu.DM.02G016250.1	alpha/beta-Hydrolases superfamily protein	0.001	5.274	5	2	2	3	1	394	44.5	6.55	2.82	NA	0	-0.251015
Soltu.DM.02G016550.1	RNA binding;GTP binding	0	33.479	20	8	8	23	8	437	49.5	6.25	32.83	NA	0	-0.396568
Soltu.DM.02G016750.1	alpha/beta-Hydrolases superfamily protein	0	30.641	18	6	6	21	2	392	43.9	6.2	40.57	NA	0	-0.207143
Soltu.DM.02G016770.1	alpha/beta-Hydrolases superfamily protein	0	21.979	13	5	5	15	0	402	45.3	6.38	33.83	NA	0	-0.247761
Soltu.DM.02G017070.1	alpha-glucan phosphorylase	0	7.384	2	2	2	3	2	1005	113.6	6.35	6.96	NA	0	-0.230149
Soltu.DM.02G017330.1	dormancy-associated protein-like	0.001	4.992	10	1	1	1	1	123	13.4	9.54	2.64	NA	0	-0.737398
Soltu.DM.02G017400.1	Late embryogenesis abundant protein (LEA) family protein	0.01	2.301	5	1	1	1	1	255	28.4	8.82	0	NA	0	-1.11176
Soltu.DM.02G017420.1	Ribosomal protein S5 family protein	0	83.91	39	11	13	175	11	305	33.4	8.88	302.96	NA	0	-0.37082
Soltu.DM.02G017590.1	Concanavalin A-like lectin protein kinase family protein	0.013	2.21	3	1	1	5	1	698	78.7	5.47	0	NA	1	-0.262607
Soltu.DM.02G017670.4	phosphoglycerate/bisphosphoglycerate mutase family protein	0	10.478	11	3	3	6	3	288	32.5	7.75	10.57	NA	0	-0.300347
Soltu.DM.02G018060.1	Protein of unknown function (DUF_B2219) domain containing protein	0	51.472	15	8	8	45	8	616	68.9	7.46	117	NA	1	-0.495779
Soltu.DM.02G018470.1	mercaptopyruvate sulfurtransferase	0	26.243	21	5	6	20	1	318	35	5.41	30.93	NA	0	-0.240881
Soltu.DM.02G018480.1	FTSH protease	0	33.284	7	6	6	20	6	997	114.5	6.98	40.69	NA	2	-0.353159
Soltu.DM.02G018800.1	Inositol monophosphatase family protein	0	16.854	14	4	4	10	4	408	44.2	6.07	9.35	NA	0	0.0203431
Soltu.DM.02G019260.1	EF-hand domain pair domain containing protein	0.003	3.241	4	2	2	3	2	474	54.3	5.6	1.63	NA	0	-0.688819
Soltu.DM.02G019310.1	plastid developmental protein DAG, putative	0	16.856	18	3	3	12	3	226	25.4	8.48	37.17	NA	0	-0.637611
Soltu.DM.02G019510.1	photosystem II subunit Q-2	0	114.023	45	12	13	624	12	230	24.7	9.7	1532.53	Phospho [T125]	0	-0.283478
Soltu.DM.02G020140.1	ATPase, F1 complex, gamma subunit protein	0	135.731	35	14	14	484	14	377	41.3	7.68	1362.59	NA	0	-0.103714
Soltu.DM.02G020170.2	starch synthase	0	150.589	26	25	25	140	25	1230	139.1	6.16	337.11	NA	0	-0.498537
Soltu.DM.02G020240.1	APS reductase	0.001	4.44	3	1	1	2	1	460	51.1	6.24	2.44	NA	0	-0.355217
Soltu.DM.02G020350.2	Glycine cleavage T-protein family	0	26.851	17	6	6	22	6	406	44.2	8.57	41.57	NA	0	-0.264778
Soltu.DM.02G020520.1	tRNA synthetase class I (I, L, M and V) family protein	0	52.31	20	14	14	84	14	824	93.2	5.57	141.75	NA	0	-0.401214
Soltu.DM.02G020530.1	tRNA synthetase class I (I, L, M and V) family protein	0	13.518	14	2	2	6	2	153	18.2	9.6	13.3	NA	0	-0.585621
Soltu.DM.02G020670.1	fibrillin	0	124.108	57	15	15	345	15	326	35.6	5.31	926.15	NA	0	-0.290798
Soltu.DM.02G021370.1	FTSH protease	0	7.828	4	2	2	5	1	672	73	6.77	10.84	NA	0	-0.150744
Soltu.DM.02G021730.1	DNA topoisomerase, type IA, core	0.001	7.023	2	2	2	3	2	1174	131	9.31	3.64	NA	0	-0.565077
Soltu.DM.02G021740.2	plastid transcriptionally active	0	32.958	15	8	8	46	8	510	58.5	5.97	91.67	NA	0	-0.301176
Soltu.DM.02G021840.1	trigalactosyldiacylglycerol2	0	19.205	10	3	3	17	3	389	42.8	8.53	40.87	NA	1	-0.0375321
Soltu.DM.02G022100.1	CAX interacting protein	0	20.561	19	3	3	50	3	177	19.5	8.72	116.22	NA	0	-0.0361582
Soltu.DM.02G022120.1	Sec23/Sec24 protein transport family protein	0.014	2.112	1	1	1	85	1	1064	116.8	8.92	7.24	NA	0	-0.236936
Soltu.DM.02G022650.1	hypothetical protein	0.015	2.073	6	1	1	2	1	163	18.3	5.59	1.66	NA	0	-0.33865
Soltu.DM.02G022700.1	catalase	0	83.602	36	14	14	78	11	492	56.9	7.21	170.13	NA	0	-0.546951
Soltu.DM.02G022830.1	phosphoserine aminotransferase	0	98.098	39	12	12	109	12	437	47.7	8.1	309.51	NA	0	-0.206178
Soltu.DM.02G023230.1	NAD(P)H dehydrogenase (quinone)s	0	29.844	20	5	5	46	5	373	40.1	5.53	135.27	NA	3	0.227346
Soltu.DM.02G023240.3	Rhodanese/Cell cycle control phosphatase superfamily protein	0	33.719	28	4	5	32	4	187	20.4	7.61	80.51	NA	0	-0.148663
Soltu.DM.02G023300.1	RNA polymerase II large subunit	0.027	1.627	0	1	1	1	1	1839	204.3	6.07	0	NA	0	-0.494997
Soltu.DM.02G023350.1	FAD/NAD(P)-binding oxidoreductase family protein	0	34.697	8	6	6	65	6	844	92.4	5.9	107.81	NA	0	-0.0446682
Soltu.DM.02G023440.1	conserved hypothetical protein	0	48.295	28	7	7	67	7	204	22.2	6.14	161.81	NA	0	-0.0602941
Soltu.DM.02G023520.1	VPS35 homolog A	0.027	1.628	1	1	1	1	1	790	89.5	5.27	0	NA	0	-0.197722
Soltu.DM.02G023550.1	3-dehydroquinate synthase, putative	0	44.524	22	7	7	32	7	439	47.8	7.71	82.79	NA	0	-0.0961276
Soltu.DM.02G023580.1	ascorbate peroxidase	0	11.483	10	2	2	6	1	289	32	6.37	13.34	NA	1	-0.3609
Soltu.DM.02G023800.1	ferredoxin-NADP(+)-oxidoreductase	0	355.556	63	21	30	779	13	362	40.4	8.21	2620.21	Phospho [T105]	0	-0.36105
Soltu.DM.02G023960.1	conserved hypothetical protein	0	14.297	19	2	2	3	2	163	18.6	9.6	10.83	NA	1	-0.49816
Soltu.DM.02G024150.1	histone H1-3	0	16.902	23	4	4	16	4	207	22.4	10.45	33.12	Met-loss [N-Term]	0	-0.964734
Soltu.DM.02G024200.1	ATPase, F0/V0 complex, subunit C protein	0	8.89	11	1	1	5	1	165	16.7	8.46	24.2	NA	4	0.943636
Soltu.DM.02G024280.2	fructose-bisphosphate aldolase	0	252.508	50	20	24	389	9	395	42.7	8.02	1070.55	NA	0	-0.108101
Soltu.DM.02G024950.1	alpha/beta-Hydrolases superfamily protein	0	8.729	4	1	1	1	1	404	45	9.51	3.12	NA	0	-0.234653
Soltu.DM.02G024970.1	Galactose mutarotase-like superfamily protein	0	106.405	41	11	12	91	11	302	33.3	6.64	207.24	NA	0	-0.245364
Soltu.DM.02G025380.1	adenylosuccinate synthase	0	176.781	42	21	22	160	9	500	54.6	7.8	432.69	NA	0	-0.1126
Soltu.DM.02G025430.1	U2 snRNP auxilliary factor, large subunit, splicing factor	0.026	1.673	2	1	1	1	1	556	62	7.25	0	NA	0	-0.932374
Soltu.DM.02G025550.1	geranylgeranyl pyrophosphate synthase	0	25.897	18	5	5	7	5	362	39.3	6.39	13.73	NA	0	-0.0328729
Soltu.DM.02G025590.1	allene oxide cyclase	0	8.98	9	2	2	8	2	244	26.7	8.1	24.24	NA	0	-0.229098
Soltu.DM.02G025810.1	Ribulose bisphosphate carboxylase (small chain) family protein	0	320.135	63	15	30	3068	4	180	20.3	7.74	7833.79	Phospho [S73; T103; T135; T138; K148; S171]	0	-0.282222
Soltu.DM.02G025950.1	conserved hypothetical protein	0.045	1.467	3	1	1	6	1	355	39.1	9.1	0	NA	9	0.458028
Soltu.DM.02G025960.1	alpha/beta-Hydrolases superfamily protein	0.003	3.152	2	1	1	15	1	347	38.3	8.15	6.69	NA	0	-0.0642651
Soltu.DM.02G026040.1	plastidic GLC translocator	0	32.098	11	5	5	34	5	546	57.8	9.41	78.02	NA	10	0.52381
Soltu.DM.02G026590.1	CLP protease proteolytic subunit	0	87.118	42	10	12	118	10	314	34.9	8.27	285.14	NA	0	-0.448726
Soltu.DM.02G026600.2	formyltransferase, putative	0.001	6.844	7	2	2	4	2	362	39.2	8.6	2.32	NA	0	0.0627072
Soltu.DM.02G026650.1	pfkB-like carbohydrate kinase family protein	0	8.848	7	2	2	3	2	339	37.2	7.81	4.95	NA	0	-0.0415929
Soltu.DM.02G026790.1	pfkB-like carbohydrate kinase family protein	0	108.628	43	14	16	197	13	389	41.8	5.53	391.4	NA	0	-0.00385604
Soltu.DM.02G026830.4	5'-AMP-activated protein kinase-related	0.001	5.329	6	2	2	9	2	279	31.7	7.94	3.86	NA	0	-0.340502
Soltu.DM.02G026870.3	serine transhydroxymethyltransferase	0	101.881	36	16	16	92	16	518	57.1	8.38	164.15	NA	0	-0.293243
Soltu.DM.02G026880.1	Zincin-like metalloproteases family protein	0	119.056	35	25	26	96	25	811	91.5	6.81	195.22	NA	1	-0.406412
Soltu.DM.02G026910.2	conserved hypothetical protein	0	7.59	5	2	2	14	2	430	49	6.76	21.27	NA	0	-0.567674
Soltu.DM.02G027250.1	branched-chain amino acid aminotransferase 5 / branched-chain amino acid transaminase 5 (BCAT5)	0	85.299	39	12	14	90	8	417	45	6.73	199.19	NA	0	-0.0467626
Soltu.DM.02G027940.1	Protein of unknown function (DUF1230)	0.001	6.645	5	1	1	2	1	311	34.5	8.76	6.55	NA	3	0.0106109
Soltu.DM.02G028200.1	Leucine-rich repeat protein kinase family protein	0.039	1.506	1	1	1	1	1	768	83.5	6.86	0	NA	1	-0.255729
Soltu.DM.02G028440.1	conserved hypothetical protein	0	64.95	29	10	11	86	10	366	40.8	6.21	203.6	NA	0	-0.222131
Soltu.DM.02G028460.1	SET domain-containing protein	0.023	1.806	1	1	1	1	1	783	87.8	6.62	2.14	NA	0	-0.662835
Soltu.DM.02G028820.1	zeaxanthin epoxidase (ZEP) (ABA1)	0	109.991	30	16	18	228	16	669	73	6.73	525.15	NA	0	-0.193124
Soltu.DM.02G029030.1	methionine aminopeptidase 1D	0.001	4.511	2	1	1	1	1	633	70.3	7.88	0	NA	0	-0.350237
Soltu.DM.02G029730.1	homolog of Synechocystis YCF37	0	31.661	12	4	4	18	4	155	15.9	6.76	59.03	NA	0	0.0883871
Soltu.DM.02G029790.1	photosystem II subunit O-2	0	373.209	65	25	27	1067	8	333	35.3	5.96	3497.05	NA	0	-0.30991
Soltu.DM.02G031040.1	Insulinase (Peptidase family M16) protein	0	11.912	5	2	2	6	2	529	59.1	6.38	8.69	NA	0	-0.279395
Soltu.DM.02G031220.1	tRNA/rRNA methyltransferase (SpoU) family protein	0.001	7.228	3	1	1	2	1	374	42	6.8	7.19	NA	0	-0.41123
Soltu.DM.02G031300.1	Saccharopine dehydrogenase	0.001	4.515	2	1	1	2	1	451	49.3	8.82	4.47	NA	0	-0.0660754
Soltu.DM.02G031330.1	chorismate mutase	0.001	4.04	4	1	1	2	1	320	36.5	7.55	1.84	NA	0	-0.353438
Soltu.DM.02G031390.1	Domain of unknown function (DUF3598)	0	35.785	19	6	6	28	6	410	45.9	6.04	37.24	NA	0	-0.357073
Soltu.DM.02G031690.1	starch synthase	0	36.63	12	6	6	24	6	767	85.2	6.33	69.99	NA	0	-0.386962
Soltu.DM.02G031710.1	structural maintenance of chromosome	0.038	1.519	1	1	1	4	1	1246	141.5	6.57	0	NA	0	-0.677608
Soltu.DM.02G032340.1	chloroplast signal recognition particle component (CAO)	0	38.592	22	8	8	44	8	372	41.8	4.59	93.1	NA	0	-0.491935
Soltu.DM.02G032530.1	ferredoxin thioredoxin reductase catalytic beta chain family protein	0	44.042	36	6	7	61	6	148	16.7	6.87	147.5	NA	0	-0.519595
Soltu.DM.02G032600.1	Heavy metal transport/detoxification superfamily protein	0	33.716	20	2	2	157	2	186	19.5	4.59	616.53	NA	0	0.00430107
Soltu.DM.02G032780.1	Protein kinase superfamily protein	0.023	1.785	1	1	1	15	1	618	70	6.79	0	NA	1	-0.339159
Soltu.DM.02G032830.2	cyclophilin	0	222.347	53	17	19	388	17	451	49.2	5.07	1176.36	NA	0	-0.209534
Soltu.DM.02G032850.1	conserved hypothetical protein	0.007	2.532	3	1	1	4	1	290	32.3	7.64	4.12	NA	0	-0.25069
Soltu.DM.02G032860.1	formate dehydrogenase	0.003	3.263	3	1	1	4	1	381	42	7.12	6.19	NA	0	-0.25958
Soltu.DM.02G032920.1	DegP protease	0	123.27	41	17	17	185	17	430	45.6	6.92	466.8	NA	0	0.00883721
Soltu.DM.02G032930.1	carbonic anhydrase	0	301.381	57	20	25	839	19	373	40.7	7.91	2417.11	NA	0	-0.030563
Soltu.DM.02G033020.1	ribosomal protein L12-A	0	112.373	55	10	10	203	2	190	19.8	5.68	572.41	NA	0	0.0305263
Soltu.DM.02G033040.1	ribosomal protein L12-C	0	116.51	46	10	10	187	2	224	23.8	6.35	533.08	NA	1	0.0995536
Soltu.DM.02G033050.1	monodehydroascorbate reductase	0.001	4.434	3	1	1	1	1	481	52.2	7.5	0	NA	1	-0.000831601
Soltu.DM.02G033080.3	peptide deformylase 1B	0.002	3.496	4	1	1	3	1	279	31	9.01	0	NA	0	-0.22724
Soltu.DM.02G033150.1	Isocitrate/isopropylmalate dehydrogenase family protein	0	35.551	20	8	8	18	8	483	54	8.27	46.24	NA	0	-0.248447
Soltu.DM.02G033210.1	sirohydrochlorin ferrochelatase B	0.001	4.678	6	1	1	2	1	206	22.8	8.81	6.63	NA	0	-0.302427
Soltu.DM.02G033610.1	S-adenosyl-L-methionine-dependent methyltransferases superfamily protein	0.016	2.031	2	1	1	3	1	290	33.5	9.09	0	NA	0	-0.344483
Soltu.DM.02G034020.1	Mitochondrial transcription termination factor family protein	0	19.773	7	3	3	20	3	484	54.8	9.23	36.15	NA	0	0.035124
Soltu.DM.02G034220.1	DHBP synthase RibB-like alpha/beta domain	0	24.783	18	5	5	58	5	310	34.1	8.21	85.03	NA	0	-0.188387
Soltu.DM.02G034480.1	shikimate kinase like	0.003	3.244	5	1	1	1	1	260	28.7	6.14	2.22	NA	0	-0.0519231
Soltu.DM.02G034510.2	translocon-associated protein beta (TRAPB) family protein	0.001	5.314	7	1	1	11	1	192	21	8.66	22.65	NA	2	0.16875
Soltu.DM.02G034540.1	phosphate transporter 3;1	0	10.662	11	4	4	9	4	361	38.8	9.11	6.88	NA	0	0.195568
Soltu.DM.02G034710.2	acetyl-CoA synthetase	0	79.535	27	17	17	111	17	781	86.9	6.74	240.14	NA	0	-0.196799
Soltu.DM.03G000050.1	Peptidase family M48 family protein	0.001	3.681	4	1	1	1	1	314	34.8	8.25	2.37	NA	0	0.0773885
Soltu.DM.03G000230.1	2Fe-2S ferredoxin-like superfamily protein	0	16.232	26	3	3	13	3	150	16.4	5.02	26.22	NA	0	-0.0913333
Soltu.DM.03G000300.1	Histone superfamily protein	0	15.656	18	3	3	15	2	142	14.7	10.4	25.26	NA	0	-0.342254
Soltu.DM.03G000310.1	S-adenosyl-L-methionine-dependent methyltransferases superfamily protein	0	100.39	33	7	7	123	6	338	38.1	9	358.7	NA	2	-0.143195
Soltu.DM.03G000340.2	ATP sulfurylase	0	66.553	25	11	11	75	6	481	53.8	7.72	163.04	NA	0	-0.295842
Soltu.DM.03G000430.1	acylaminoacyl-peptidase-related	0	8.33	3	2	2	3	2	829	90.7	6.76	5.97	NA	0	-0.094813
Soltu.DM.03G000790.1	isopropyl malate isomerase large subunit	0	130.617	41	16	20	143	16	509	55.2	7.3	374.57	NA	0	-0.221807
Soltu.DM.03G000830.1	chlorophyll A/B binding protein	0	139.175	62	10	15	219	1	267	28.3	5.66	588.24	Phospho [S69; T72; T83; S195; T261]	0	0.0430712
Soltu.DM.03G000900.1	chlorophyll A/B binding protein	0	69.737	46	6	9	54	1	228	24	5.1	163.83	Phospho [T35; S64; T67; T78]	0	-0.095614
Soltu.DM.03G001020.1	GDSL-like Lipase/Acylhydrolase superfamily protein	0.005	2.847	5	1	1	7	1	360	40	8.78	10.67	NA	0	-0.268056
Soltu.DM.03G001750.3	Neutral/alkaline non-lysosomal ceramidase	0	53.311	16	10	10	29	10	762	83.6	7.96	51.44	NA	0	-0.17336
Soltu.DM.03G002770.1	ATP binding cassette protein	0	47.07	22	9	9	59	9	548	61.2	6.2	97.12	NA	0	-0.440693
Soltu.DM.03G002830.1	ATP synthase subunit	0.016	1.969	2	1	1	6	1	312	34.3	10.13	7.26	NA	0	-0.4
Soltu.DM.03G003250.1	P-loop containing nucleoside triphosphate hydrolases superfamily protein	0.001	4.465	3	1	1	1	1	471	52	5.54	2.16	NA	0	-0.173885
Soltu.DM.03G003280.1	Transmembrane amino acid transporter family protein	0.036	1.553	2	1	1	2	1	427	47	7.83	1.85	NA	11	0.744965
Soltu.DM.03G003320.1	high mobility group B3	0	7.276	14	2	2	2	2	139	15.5	6.62	3.64	NA	0	-1.55971
Soltu.DM.03G004390.1	acclimation of photosynthesis to environment	0	57.913	31	9	9	87	9	285	31.2	8.12	174.86	NA	2	0.0726316
Soltu.DM.03G004480.1	Ribulose bisphosphate carboxylase (small chain) family protein	0	217.69	62	13	21	2498	3	181	20.6	7.68	5911.35	Phospho [T72; S74; T104; S172]	0	-0.272376
Soltu.DM.03G004670.1	Bifunctional inhibitor/lipid-transfer protein/seed storage 2S albumin superfamily protein	0.001	5.688	21	2	2	8	2	96	10.6	7.5	2.32	NA	1	0.48125
Soltu.DM.03G004830.1	chlorophyll A/B binding protein	0	125.57	57	8	10	698	1	267	28.4	5.66	1318.3	Phospho [T83; S195]	0	0.0153558
Soltu.DM.03G004920.2	PHE ammonia lyase	0.025	1.697	2	1	1	2	1	765	83.9	6.8	0	NA	0	-0.197778
Soltu.DM.03G005030.1	NAD(P)H dehydrogenase C1	0	71.281	29	10	11	69	10	548	60.3	8.76	187.7	NA	0	-0.189599
Soltu.DM.03G005260.2	branched-chain amino acid aminotransferase 5 / branched-chain amino acid transaminase 5 (BCAT5)	0	20.32	13	5	5	21	1	419	45.4	8.59	40.45	NA	0	-0.0797136
Soltu.DM.03G005580.1	casein kinase II, alpha chain	0.001	4.531	5	2	2	10	2	410	47.7	8.69	17.94	NA	0	-0.364634
Soltu.DM.03G005920.1	accelerated cell death 2 (ACD2)	0	51.604	20	7	7	33	7	312	35	5.63	77.94	NA	0	-0.115064
Soltu.DM.03G006360.2	little nuclei1	0.005	2.741	1	1	1	2	1	1166	133.8	5.3	1.63	NA	0	-1.08551
Soltu.DM.03G007150.1	Pyridoxal phosphate (PLP)-dependent transferases superfamily protein	0	16.006	9	5	5	7	3	540	58.2	6.87	12.76	NA	0	0.0233333
Soltu.DM.03G007710.1	Glycosyl transferase, family	0	123.159	49	10	10	197	10	350	39.1	7.31	606.62	NA	0	-0.403429
Soltu.DM.03G007760.1	alpha-glucan phosphorylase	0	231.777	52	28	31	287	24	638	72.8	5.34	683.31	NA	0	-0.39953
Soltu.DM.03G008530.1	voltage dependent anion channel	0	41.056	24	4	4	23	4	276	29.4	7.88	85.49	NA	0	-0.101087
Soltu.DM.03G008740.1	Rhodanese/Cell cycle control phosphatase superfamily protein	0	28.463	23	4	4	10	4	213	24.4	7.88	23.16	NA	0	-0.531455
Soltu.DM.03G008750.2	Rhodanese/Cell cycle control phosphatase superfamily protein	0	89.533	34	13	14	151	13	493	53.1	5.47	363.35	NA	1	0.00365112
Soltu.DM.03G008980.1	Major facilitator superfamily protein	0	20.634	8	5	5	68	5	545	58.2	8.7	126.9	NA	11	0.563303
Soltu.DM.03G009790.1	glutamate synthase	0	815.823	51	67	83	1290	67	1621	176.9	6.61	3931.76	NA	0	-0.168168
Soltu.DM.03G009990.2	FMN binding	0	45.925	17	6	7	48	6	321	35.9	7.93	122.82	NA	0	-0.165109
Soltu.DM.03G010260.5	5'-3' exonuclease family protein	0.001	5.233	6	1	1	1	1	253	27.9	5.74	2.09	NA	0	-0.0371541
Soltu.DM.03G010310.1	Plastid-lipid associated protein PAP / fibrillin family protein	0	32.954	30	4	4	64	4	144	15.9	10.08	131.97	NA	0	-0.224306
Soltu.DM.03G010320.2	plastoglobulin 34kD	0	33.226	56	6	6	46	5	121	13.5	4.55	103.54	NA	0	-0.290083
Soltu.DM.03G010330.1	NDH-dependent cyclic electron flow	0	142.738	53	15	16	209	15	347	38.2	7.4	604.55	NA	0	-0.24928
Soltu.DM.03G010340.1	NDH-dependent cyclic electron flow	0.001	3.876	3	1	1	1	1	385	42	5.96	2.77	NA	0	-0.273506
Soltu.DM.03G010410.2	homogentisate prenyltransferase	0.001	5.624	5	2	2	6	2	413	45.9	9.74	7.1	NA	6	0.460048
Soltu.DM.03G010490.2	P-loop containing nucleoside triphosphate hydrolases superfamily protein	0.001	5.99	2	1	1	7	1	618	66.7	7.21	19.08	NA	0	-0.495307
Soltu.DM.03G010850.2	Rhodanese/Cell cycle control phosphatase superfamily protein	0	24.38	22	4	4	58	4	253	27.7	9.07	111.26	NA	1	0.0905138
Soltu.DM.03G010900.1	elongation factor family protein	0	26.217	15	7	7	31	7	528	58.6	6.09	52.34	NA	0	-0.286742
Soltu.DM.03G011100.1	Plant stearoyl-acyl-carrier-protein desaturase family protein	0	9.189	6	2	2	3	2	393	44.7	6.8	7.29	NA	0	-0.480153
Soltu.DM.03G011370.1	vitamin E pathway gene	0.001	3.61	5	1	1	4	1	316	34.3	8.68	5.83	NA	7	0.588291
Soltu.DM.03G011610.1	Amino acid kinase family protein	0.003	3.298	4	1	1	2	1	326	35.3	8.25	1.87	NA	0	-0.0138037
Soltu.DM.03G011750.1	actin	0	14.333	10	3	3	11	1	377	41.7	5.49	27.42	NA	0	-0.181963
Soltu.DM.03G012710.1	Lipase/lipooxygenase, PLAT/LH2 family protein	0	28.936	21	3	4	10	1	180	19.9	6.89	26.95	NA	1	-0.128333
Soltu.DM.03G013140.1	conserved hypothetical protein	0.001	4.994	6	1	1	12	1	252	27.7	8.54	28.07	NA	1	-0.377381
Soltu.DM.03G013270.2	Eukaryotic translation initiation factor 2 subunit	0.001	4.102	4	1	1	1	1	344	38.7	5.35	0	NA	0	-0.442442
Soltu.DM.03G013510.1	Protein kinase superfamily protein	0	34.288	17	9	9	47	9	536	60	7.06	100.89	NA	0	-0.00876866
Soltu.DM.03G013760.1	translocon at the outer envelope membrane of chloroplasts	0	18.971	17	4	4	34	4	301	33.2	9.64	65.35	NA	0	-0.0584718
Soltu.DM.03G013800.4	Fe superoxide dismutase	0	73.079	28	8	9	124	6	328	37.6	6	239.47	NA	0	-0.490244
Soltu.DM.03G013820.2	Transcriptional coactivator/pterin dehydratase	0	22.242	16	3	3	34	3	211	23.1	6.38	53.28	NA	0	0.0113744
Soltu.DM.03G013930.1	polyadenylate-binding protein	0.001	3.648	11	1	1	2	1	105	12	4.21	2.05	NA	0	-0.890476
Soltu.DM.03G014080.1	P-loop containing nucleoside triphosphate hydrolases superfamily protein	0.048	1.454	0	1	1	2	1	1212	136.4	8	0	NA	0	-0.533993
Soltu.DM.03G014090.1	conserved hypothetical protein	0.001	5.647	5	2	2	5	2	304	33.3	7.31	10.49	NA	2	-0.0421053
Soltu.DM.03G014310.1	peptide met sulfoxide reductase	0	54.084	34	7	7	89	7	262	29.6	8.5	167.22	NA	0	-0.596565
Soltu.DM.03G014590.1	phosphofructokinase	0	21.102	10	5	5	19	4	539	59.7	8.31	34.88	NA	0	-0.252134
Soltu.DM.03G015110.1	Bifunctional inhibitor/lipid-transfer protein/seed storage 2S albumin superfamily protein	0.023	1.807	7	1	1	5	1	110	11.4	7.56	0	NA	1	0.919091
Soltu.DM.03G015330.1	Plastid-lipid associated protein PAP / fibrillin family protein	0	16.776	7	4	4	20	2	418	46.1	4.64	49.64	NA	0	-0.325837
Soltu.DM.03G015740.1	ribosomal protein S13A	0.021	1.872	5	1	1	3	1	151	17.1	10.39	3.97	NA	0	-0.435762
Soltu.DM.03G016090.1	Double Clp-N motif protein	0	13.286	15	3	3	10	3	238	26.9	9.92	18.42	NA	0	-0.123109
Soltu.DM.03G016100.1	Double Clp-N motif protein	0	12.818	28	2	2	13	2	80	8.9	4.96	13.65	NA	0	-0.01875
Soltu.DM.03G016190.1	2 iron, 2 sulfur cluster binding	0	39.566	48	4	4	64	4	98	10.5	9.28	154.88	NA	0	-0.130612
Soltu.DM.03G016410.1	phosphoglucomutase	0	70.245	50	12	12	108	12	342	37.4	5.22	203.93	NA	0	-0.243275
Soltu.DM.03G016420.1	phosphoglucomutase	0	56.282	29	9	10	81	9	380	42.4	8.1	192.42	Phospho [S188; S190]	0	-0.233421
Soltu.DM.03G016670.1	non-intrinsic ABC protein	0	79.822	18	9	11	40	9	717	78.9	7.83	115.37	NA	4	0.162064
Soltu.DM.03G016840.2	Dihydrodipicolinate reductase, bacterial/plant	0.001	5.644	8	2	2	3	2	325	35.4	5.92	6.87	NA	0	0.249846
Soltu.DM.03G017530.1	Remorin family protein	0.001	4.44	6	1	1	3	1	198	21.8	6.35	6.73	NA	0	-0.757576
Soltu.DM.03G017540.1	Cytochrome b561/ferric reductase transmembrane protein family	0.009	2.323	5	1	1	1	1	231	25.5	8.16	0	NA	6	0.780519
Soltu.DM.03G017550.1	Myosin heavy chain-related protein	0.005	2.824	1	1	1	8	1	976	112.1	5.29	18.21	NA	0	-0.886988
Soltu.DM.03G017810.1	tripeptidyl peptidase ii	0	37.837	7	8	8	27	8	1326	146.4	6.43	42.05	NA	0	-0.290422
Soltu.DM.03G017890.1	conserved hypothetical protein	0	47.11	13	9	9	31	8	943	102.8	4.72	90.66	NA	1	-0.479321
Soltu.DM.03G018010.3	NAD(P)-binding Rossmann-fold superfamily protein	0	123.258	32	15	17	130	15	662	72.5	9.35	304.11	NA	0	-0.036858
Soltu.DM.03G018110.1	Bacterial sec-independent translocation protein mttA/Hcf106	0	45.811	22	8	8	70	8	367	39.4	5.21	133.43	NA	1	-0.542507
Soltu.DM.03G018150.1	fibrillarin	0	28.345	31	7	7	20	7	314	33	10.14	34.47	NA	0	-0.345223
Soltu.DM.03G018390.1	septum site-determining protein (MIND)	0	15.943	14	4	4	10	4	332	36.4	7.06	25.68	NA	0	0.0168675
Soltu.DM.03G018450.1	Kunitz family trypsin and protease inhibitor protein	0	12.677	10	2	2	19	2	216	23.6	6.89	43.46	NA	0	0.113426
Soltu.DM.03G018510.1	Kunitz family trypsin and protease inhibitor protein	0.001	4.63	4	1	1	2	1	227	25.5	5.58	2.65	NA	0	-0.277974
Soltu.DM.03G018580.1	Kunitz family trypsin and protease inhibitor protein	0.001	6.948	9	2	2	4	2	222	24.8	7.33	6.2	NA	0	0.00585586
Soltu.DM.03G018710.1	Peroxisomal membrane 22 kDa (Mpv17/PMP22) family protein	0.001	4.496	4	1	1	3	1	300	32.8	9.82	7.02	NA	2	0.267
Soltu.DM.03G019130.1	Stabilizer of iron transporter SufD / Polynucleotidyl transferase	0	13.736	5	4	4	4	4	1127	124.6	9.41	11.22	NA	0	-0.598048
Soltu.DM.03G019200.1	D-cysteine desulfhydrase	0.001	5.155	6	2	2	11	2	425	46.5	7.42	10.73	NA	0	-0.149647
Soltu.DM.03G019480.1	conserved hypothetical protein	0.001	6.004	10	1	1	1	1	129	15	8.24	2.42	NA	3	0.27907
Soltu.DM.03G019500.1	Ribosomal L29 family protein	0	50.512	39	9	9	48	3	167	19.3	10.13	103.7	NA	0	-0.665868
Soltu.DM.03G019550.1	pyrimidine	0	73.742	28	11	11	59	11	429	47.1	5.85	155.76	NA	0	-0.238928
Soltu.DM.03G019560.1	Ribosomal protein S3Ae	0	7.273	9	2	2	4	2	261	29.7	9.74	5.51	NA	0	-0.601149
Soltu.DM.03G019680.1	vacuolar ATP synthase subunit C (VATC) / V-ATPase C subunit / vacuolar proton pump C subunit (DET3)	0.009	2.432	10	1	1	2	1	81	8.9	5.81	4.09	NA	0	0.132099
Soltu.DM.03G019690.1	vacuolar ATP synthase subunit C (VATC) / V-ATPase C subunit / vacuolar proton pump C subunit (DET3)	0	12.09	5	2	2	7	2	425	48.5	6.38	13.45	NA	0	-0.292
Soltu.DM.03G020180.1	3-ketoacyl-acyl carrier protein synthase III	0	56.888	25	8	8	81	8	431	45.7	6.64	143.07	NA	0	-0.0180974
Soltu.DM.03G020310.1	P-loop containing nucleoside triphosphate hydrolases superfamily protein	0	15.431	4	3	3	11	3	986	108.2	8.29	15.62	NA	0	-0.20355
Soltu.DM.03G020320.1	BolA-like family protein	0	11.672	19	2	2	4	2	160	17.6	9.48	6.12	NA	0	-0.22125
Soltu.DM.03G020470.1	conserved hypothetical protein	0	33.913	34	6	6	40	6	163	17.6	9.47	75.79	NA	1	-0.496933
Soltu.DM.03G020700.1	Protein kinase superfamily protein	0	14.672	11	4	4	11	4	428	47.2	7.68	7.25	NA	0	-0.0707944
Soltu.DM.03G020720.1	RNA-binding (RRM/RBD/RNP motifs) family protein	0	8.818	6	1	1	1	1	278	29.5	5.77	2.96	NA	0	-0.299281
Soltu.DM.03G021100.3	rubredoxin family protein	0	107.434	44	8	8	168	8	278	28.9	9.55	593.77	NA	1	-0.111871
Soltu.DM.03G021210.1	Mitochondrial import inner membrane translocase subunit Tim17/Tim22/Tim23 family protein	0	41.024	24	6	6	128	6	260	27.5	9.7	388.39	NA	0	-0.0953846
Soltu.DM.03G021590.1	plastid transcriptionally active	0.001	4.554	3	1	1	1	1	518	58	8.56	2.75	NA	0	0.0102317
Soltu.DM.03G021850.1	NAD(P)-linked oxidoreductase superfamily protein	0	7.376	7	2	2	7	2	370	41.1	9.39	8.59	NA	0	-0.171081
Soltu.DM.03G021870.1	NagB/RpiA/CoA transferase-like superfamily protein	0	39.884	26	7	7	25	2	321	35.5	7.83	46.97	NA	0	-0.113084
Soltu.DM.03G021890.2	cytochrome B5 isoform E	0.014	2.181	9	1	1	1	1	169	19.3	6.54	0	NA	1	-0.543787
Soltu.DM.03G022020.1	Yippee family putative zinc-binding protein	0.001	7.25	14	1	1	1	1	107	12.1	8.94	3.58	Met-loss+Acetyl [N-Term]	0	-0.142991
Soltu.DM.03G022160.1	Tetratricopeptide repeat (TPR)-like superfamily protein	0	85.458	41	9	12	177	9	233	25.3	7.91	472.49	NA	0	-0.253648
Soltu.DM.03G022230.2	thylakoid-associated phosphatase (StTAP38)	0	19.876	12	4	4	25	4	395	43.4	7.4	50.96	NA	0	-0.157722
Soltu.DM.03G022330.1	Ribonuclease P protein subunit P38-related	0.016	2.049	2	1	1	1	1	823	94.4	7.3	2.21	NA	0	-0.746294
Soltu.DM.03G022350.3	Glycogen/starch synthases, ADP-glucose type	0	11.921	6	4	4	10	4	641	70.6	5.78	12.97	NA	0	-0.179875
Soltu.DM.03G022460.1	Pentatricopeptide repeat (PPR) superfamily protein	0.001	5.749	3	2	2	3	2	698	78.5	5.95	3.9	NA	0	-0.470487
Soltu.DM.03G022540.1	Phosphatidylinositol 3- and 4-kinase ;Ubiquitin family protein	0.025	1.699	2	1	2	4	1	580	63.8	6.76	3.88	Phospho [T257; K263]	0	-0.167931
Soltu.DM.03G022620.1	splicing factor-related	0	3.696	2	1	1	1	1	509	59.5	5.19	2.41	Met-loss+Acetyl [N-Term]	0	-0.866208
Soltu.DM.03G023040.1	DUF3143 domain containing protein	0.001	6.727	16	3	3	15	3	163	18.6	7.25	11	NA	0	-0.384663
Soltu.DM.03G023100.1	plastidic pyruvate kinase beta subunit	0	68.739	33	11	11	29	11	578	63.4	7.05	86.4	NA	0	-0.162111
Soltu.DM.03G023400.1	Protein of unknown function (DUF3464)	0	8.055	7	1	1	2	1	182	20.8	6.02	7.76	NA	2	-0.323626
Soltu.DM.03G023530.1	Kunitz family trypsin and protease inhibitor protein	0	43.098	21	5	6	30	1	374	41.2	7.14	78.28	NA	0	0.0173797
Soltu.DM.03G023540.1	Kunitz family trypsin and protease inhibitor protein	0	7.834	11	3	3	13	3	222	24.6	9.38	3.87	NA	0	-0.141892
Soltu.DM.03G023550.1	Potato type II proteinase inhibitor family domain containing protein	0	22.766	42	5	5	8	5	147	16	6.05	18.08	NA	1	-0.156463
Soltu.DM.03G023580.1	Potato type II proteinase inhibitor family domain containing protein	0.001	5.896	6	1	1	1	1	154	16.7	5.92	2.86	NA	1	-0.137013
Soltu.DM.03G023850.1	Class II aminoacyl-tRNA and biotin synthetases superfamily protein	0	33.933	17	10	11	33	10	571	64.4	6.16	32.36	NA	0	-0.34606
Soltu.DM.03G023910.1	UPF0426 protein At1g28150, chloroplastic	0	23.213	26	2	2	27	2	127	13.7	4.79	89.01	NA	0	-0.109449
Soltu.DM.03G024020.1	40s ribosomal protein SA	0.036	1.55	3	1	1	3	1	300	32.5	5.25	1.72	NA	0	-0.229667
Soltu.DM.03G024140.2	thylakoid lumenal 17.9 kDa protein, chloroplast	0	26.626	26	5	5	64	5	227	24.2	8.38	154.63	NA	0	-0.0145374
Soltu.DM.03G024360.1	nucleoside diphosphate kinase	0	44.818	21	5	5	55	3	235	25.7	8.25	145.86	NA	0	-0.153617
Soltu.DM.03G024430.1	Nucleic acid-binding, OB-fold-like protein	0	30.899	13	8	8	40	8	683	80.6	4.97	64.06	NA	0	-0.927818
Soltu.DM.03G024560.1	dual specificity protein phosphatase (DsPTP1) family protein	0	12.15	7	2	2	8	1	373	41.6	5.24	13.54	NA	0	-0.247721
Soltu.DM.03G024600.1	Adenylate kinase family protein	0.036	1.551	5	1	1	5	1	244	26.6	8.38	1.79	NA	0	-0.281967
Soltu.DM.03G024620.1	Ribosomal protein L22p/L17e family protein	0.001	4.335	6	1	1	2	1	173	19.8	10.11	4.05	NA	0	-0.913295
Soltu.DM.03G024640.1	RNA-metabolising metallo-beta-lactamase family protein	0	61.38	17	14	14	78	14	852	94.3	8.19	122.2	NA	0	-0.325704
Soltu.DM.03G025000.1	DNAse I-like superfamily protein	0	115.122	21	15	15	330	15	701	77.5	8.38	906.99	NA	0	-0.428816
Soltu.DM.03G025210.1	31-kDa RNA binding protein	0	52.995	18	6	7	140	6	302	33.3	4.77	343.8	NA	0	-0.416887
Soltu.DM.03G025300.3	Aldolase-type TIM barrel family protein	0	46.799	26	11	11	81	11	441	48.5	7.33	151.42	NA	0	-0.0238095
Soltu.DM.03G025630.1	quinolinate synthase	0	20.299	7	5	5	21	5	740	80.7	6.62	34.16	NA	0	-0.0737838
Soltu.DM.03G025640.1	D-3-phosphoglycerate dehydrogenase	0	176.037	52	22	25	120	16	600	63.3	7.18	268.72	NA	0	0.181333
Soltu.DM.03G025720.1	RAB GTPase homolog E1B	0	267.691	51	19	23	528	8	477	51.9	6.55	1454.06	NA	0	-0.159539
Soltu.DM.03G026000.1	Ribosomal protein L18e/L15 superfamily protein	0.001	5.25	10	1	1	2	1	148	16.4	10.43	4.75	NA	0	-0.568243
Soltu.DM.03G026080.1	signal recognition particle binding	0	8.208	6	1	1	1	1	308	34.4	8.38	4.29	NA	0	-0.193831
Soltu.DM.03G026330.2	Sec14p-like phosphatidylinositol transfer family protein	0	14.543	11	3	3	12	3	262	30.5	8.21	27.49	NA	0	-0.344275
Soltu.DM.03G026820.1	ataxia-telangiectasia mutated	0.016	2.035	0	1	1	6	1	3010	341	6.9	13.44	NA	0	-0.0901661
Soltu.DM.03G026930.1	Galactose mutarotase-like superfamily protein	0.001	6.148	6	2	2	2	2	355	39.4	7.56	1.65	NA	0	-0.310986
Soltu.DM.03G027070.1	CLP protease proteolytic subunit	0	94.419	26	8	10	217	2	422	47	8.16	679.36	NA	0	-0.304502
Soltu.DM.03G027140.1	Protein of unknown function (DUF1118)	0	23.58	17	4	4	47	4	190	20.3	8.82	130.3	NA	2	0.247895
Soltu.DM.03G027180.1	Integral membrane HPP family protein	0.002	3.436	8	1	1	4	1	238	25.6	9.57	2.04	NA	3	0.428992
Soltu.DM.03G027380.1	NAD(P)-binding Rossmann-fold superfamily protein	0.047	1.462	9	1	1	2	1	266	28	8.54	5.37	NA	0	0.119549
Soltu.DM.03G027570.2	plastid transcriptionally active	0	47.841	15	13	13	56	13	860	97.1	5.6	72.68	NA	0	-0.254767
Soltu.DM.03G027730.1	aldehyde dehydrogenase 10A8	0.013	2.203	3	1	1	6	1	505	55.9	5.38	7.87	NA	0	-0.120396
Soltu.DM.03G028090.1	aldehyde dehydrogenase 2B4	0	24.654	13	6	6	23	6	535	58.3	7.91	19.07	NA	0	-0.11028
Soltu.DM.03G028230.4	Phosphoglycerate mutase family protein	0	11.803	11	2	2	2	2	300	33.1	6.68	4.21	NA	0	-0.221
Soltu.DM.03G028320.1	1-deoxy-D-xylulose 5-phosphate reductoisomerase	0	76.063	38	13	13	120	13	475	51.4	6.48	308.78	NA	0	-0.0103158
Soltu.DM.03G028390.1	P-loop containing nucleoside triphosphate hydrolases superfamily protein	0.039	1.514	1	1	1	2	1	614	69.8	8.82	0	NA	0	-0.427687
Soltu.DM.03G028480.1	calcium sensing receptor	0	143.892	39	14	15	242	14	390	41.3	9.32	581.77	NA	1	0.0194872
Soltu.DM.03G028500.1	Protein of unknown function (DUF3353)	0	22.3	17	4	4	11	4	251	28	9.74	32.28	NA	3	0.111155
Soltu.DM.03G028540.1	enolase	0.001	5.029	2	1	1	3	1	488	52.1	6.46	7.93	NA	0	-0.139754
Soltu.DM.03G028550.2	Protein of unknown function (DUF1637)	0	8.059	11	2	2	2	2	264	29.5	6.37	2.55	NA	0	-0.200379
Soltu.DM.03G028580.1	strictosidine synthase	0	29.28	21	5	5	21	5	332	36.3	9.5	60.46	NA	0	-0.00481928
Soltu.DM.03G028600.1	Calcium-dependent phosphotriesterase superfamily protein	0.037	1.543	2	1	1	1	1	336	36.6	5.4	0	NA	1	0.05625
Soltu.DM.03G028710.1	signal peptide peptidase	0	35.172	15	9	9	49	9	699	77.3	8.85	94.22	NA	0	-0.289413
Soltu.DM.03G029080.3	PsbP-like protein	0	114.197	49	12	12	248	12	246	27.5	8.13	771.87	NA	0	-0.274797
Soltu.DM.03G029170.3	Protein of unknown function (DUF1118)	0	34.495	24	4	4	34	4	182	18.9	9.66	81.01	NA	2	0.312088
Soltu.DM.03G029270.1	gamma subunit of Mt ATP synthase	0.001	4.882	3	1	1	1	1	324	35.5	8.88	3.07	NA	0	-0.205247
Soltu.DM.03G029750.1	carbamoyl phosphate synthetase A	0	61.762	29	10	10	56	10	431	47.1	6.4	129.51	NA	0	-0.237587
Soltu.DM.03G029950.1	D-ribulose-5-phosphate-3-epimerase	0	115.335	35	6	7	255	6	285	30.3	7.9	755.5	NA	0	0.110175
Soltu.DM.03G030010.1	expansin A15	0.013	2.169	4	1	1	2	1	250	26.9	8.09	4.46	NA	0	0.0384
Soltu.DM.03G030020.1	light-harvesting chlorophyll-protein complex I subunit A4	0	105.124	40	8	9	354	6	251	27.8	6.93	1092.79	Phospho [S62]	2	-0.18008
Soltu.DM.03G030100.1	Pyridine nucleotide-disulphide oxidoreductase family protein	0	176.172	53	21	23	365	21	464	51.2	8.92	955	NA	0	-0.316164
Soltu.DM.03G030110.1	malate dehydrogenase	0	97.007	38	11	12	99	6	412	43.2	7.9	283.54	NA	0	0.0475728
Soltu.DM.03G030210.1	alpha/beta-Hydrolases superfamily protein	0	11.273	6	2	2	10	2	367	40.6	8.13	15.93	NA	0	-0.235695
Soltu.DM.03G030290.1	pathogenesis-related	0	9.806	14	2	2	13	2	259	27.7	7.65	17.04	NA	0	-0.235907
Soltu.DM.03G030640.2	Putative thiol-disulphide oxidoreductase DCC	0	8.555	8	2	2	13	2	184	20.8	8.16	29.17	NA	0	-0.182609
Soltu.DM.03G030660.1	Embryo-specific protein 3, (ATS3)	0	32.333	28	4	4	39	4	199	22.1	8.95	132.41	NA	3	0.0266332
Soltu.DM.03G030740.1	methyl-CPG-binding domain	0.016	1.964	4	1	1	2	1	341	37.8	4.73	1.85	NA	0	-0.922874
Soltu.DM.03G030860.1	Molecular chaperone Hsp40/DnaJ family protein	0	22.926	15	6	6	37	6	495	53.4	8.78	89.99	NA	0	-0.398586
Soltu.DM.03G030870.1	conserved hypothetical protein	0.001	6.459	9	1	1	4	1	140	14.6	8.84	13.03	NA	2	0.39
Soltu.DM.03G030940.1	NDH-dependent cyclic electron flow	0	51.43	26	10	11	73	10	468	51.8	6.87	149.05	NA	0	-0.216453
Soltu.DM.03G031640.1	plastid transcriptionally active	0	101.788	34	13	14	166	13	454	50.5	6.32	491.11	NA	0	-0.427974
Soltu.DM.03G031960.1	conserved hypothetical protein	0	104.359	55	15	15	165	15	298	32.6	7.33	426.23	NA	0	-0.115101
Soltu.DM.03G032070.1	P-loop containing nucleoside triphosphate hydrolases superfamily protein	0	44.26	27	9	9	54	8	430	48.6	5.86	129.13	NA	0	-0.415581
Soltu.DM.03G032100.2	uridylyltransferase-related	0	79.191	36	8	10	118	7	289	31.3	5.38	280.37	NA	0	0.0411765
Soltu.DM.03G032170.1	U2 small nuclear ribonucleoprotein A	0	8.886	9	2	2	4	2	286	32.4	5.52	10.53	NA	0	-0.550699
Soltu.DM.03G032240.1	TUDOR-SN protein	0.001	3.938	1	1	1	2	1	978	107.6	7.94	0	NA	0	-0.41953
Soltu.DM.03G032300.1	calnexin	0	44.722	21	9	10	28	9	541	61.3	4.83	65.32	NA	2	-0.754898
Soltu.DM.03G032390.1	Rubredoxin-like superfamily protein	0	13.134	14	2	2	28	2	160	17.4	9.86	75.28	NA	1	-0.23125
Soltu.DM.03G032420.1	floral meristem identity control protein LEAFY (LFY)	0.009	2.316	4	1	1	1	1	422	46.7	6.35	0	NA	0	-0.671564
Soltu.DM.03G032490.1	magnesium-protoporphyrin IX methyltransferase	0	30.833	19	6	6	31	6	327	35.5	7.06	27.57	NA	0	-0.145872
Soltu.DM.03G032650.2	acyl carrier protein	0	16.896	14	3	3	10	3	137	15.1	9.89	21.36	NA	0	0.0678832
Soltu.DM.03G032670.3	Insulinase (Peptidase family M16) family protein	0	15.228	4	4	4	11	4	1245	139.9	6.61	11.56	NA	0	-0.371486
Soltu.DM.03G033070.1	translocon at the outer membrane of chloroplasts 64-III	0.003	3.237	2	1	1	3	1	590	63.9	8.15	1.8	NA	1	-0.18339
Soltu.DM.03G033090.1	Calcium-dependent lipid-binding (CaLB domain) family protein	0.001	4.604	5	1	1	1	1	165	18.6	5.68	2.4	Acetyl [N-Term]	0	-0.266667
Soltu.DM.03G033470.1	B-S glucosidase	0.001	5.691	4	2	2	4	2	512	59	8.66	7.82	NA	0	-0.448633
Soltu.DM.03G033550.1	high mobility group A5	0	54.222	18	6	6	26	6	531	56	10.04	61.8	NA	0	-0.710169
Soltu.DM.03G033570.1	FKBP-like peptidyl-prolyl cis-trans isomerase family protein	0	17.988	15	3	3	25	3	260	27.5	8.92	59.61	NA	0	-0.332308
Soltu.DM.03G033710.2	Histidyl-tRNA synthetase	0	26.929	10	4	4	9	4	502	56.4	7.47	26.86	NA	0	-0.190438
Soltu.DM.03G034400.1	Cyclophilin-like peptidyl-prolyl cis-trans isomerase family protein	0	74.829	38	10	10	66	10	314	34.3	8.57	151.01	NA	0	-0.36879
Soltu.DM.03G034530.1	nucleotide transporter	0	11.394	5	3	3	7	3	626	68.5	9.23	14.46	NA	11	0.30016
Soltu.DM.03G034880.1	MAR binding filament-like protein	0	140.369	36	25	25	177	25	718	81.4	5.15	363.43	NA	0	-0.817688
Soltu.DM.03G035050.1	P-loop containing nucleoside triphosphate hydrolases superfamily protein	0	120.521	36	13	14	172	13	457	51.3	5.94	550.49	NA	0	-0.337856
Soltu.DM.03G035200.1	Pentatricopeptide repeat-containing protein At3g46870	0	9.351	10	2	2	5	2	228	25.6	8.73	9.18	NA	0	-0.272368
Soltu.DM.03G035330.1	ribosomal protein S17	0	35.656	37	4	4	96	4	153	17.1	10.39	176.42	NA	0	-0.636601
Soltu.DM.03G035340.1	photosystem I subunit H2	0	31.049	37	5	5	122	5	145	15.4	9.99	259.87	NA	0	-0.161379
Soltu.DM.03G035370.1	D-isomer specific 2-hydroxyacid dehydrogenase family protein	0.001	6.895	6	2	2	9	2	313	34.3	6.42	10.72	NA	0	0.0536741
Soltu.DM.03G035550.1	chaperonin 60 beta	0	355.544	65	37	40	483	29	605	64.3	5.66	1412.42	NA	0	-0.140165
Soltu.DM.03G035770.1	hydroxyproline-rich glycoprotein family protein	0.037	1.54	3	1	1	11	1	700	78.6	8.75	28.6	NA	0	-1.178
Soltu.DM.03G035820.1	hexokinase	0	24.19	12	4	4	16	3	497	53.7	6.55	26.03	NA	1	-0.0802817
Soltu.DM.03G036000.1	RNA methyltransferase family protein	0.003	3.274	4	1	1	1	1	569	63.2	7.37	2.01	NA	0	-0.196309
Soltu.DM.03G036250.1	atypical CYS HIS rich thioredoxin	0.001	6.532	8	1	1	1	1	195	22	8.5	3.73	NA	0	-0.207179
Soltu.DM.03G036270.1	Protein FLX-like	0.001	6.358	11	2	2	3	2	250	28.3	6.98	2.02	NA	0	-0.7536
Soltu.DM.03G036320.1	beta galactosidase	0.009	2.436	2	1	1	1	1	838	92.8	8.25	1.75	NA	1	-0.214916
Soltu.DM.03G036720.1	Pyridoxal-5'-phosphate-dependent enzyme family protein	0	145.212	35	16	19	185	5	519	57.4	7.01	499.14	NA	0	-0.162235
Soltu.DM.03G037210.1	germin	0	10.732	13	3	3	25	3	208	21.5	6.29	26.68	NA	0	0.540865
Soltu.DM.03G037430.1	pectin methylesterase	0.001	5.458	2	1	1	1	1	586	64.1	8.87	2.79	NA	1	-0.249659
Soltu.DM.03G037550.3	phytoene desaturase	0	96.401	33	16	16	105	16	583	64.9	6.84	180.24	NA	0	-0.146312
Soltu.DM.03G037610.1	D-3-phosphoglycerate dehydrogenase	0	71.734	19	14	14	53	9	943	100.3	7.34	108.18	NA	0	-0.112089
Soltu.DM.03G037680.1	proton gradient regulation	0.001	4.186	3	1	1	2	1	307	34.8	6.73	4.41	NA	0	-0.353746
Soltu.DM.03G037820.1	Tetratricopeptide repeat (TPR)-like superfamily protein	0	12.649	7	3	3	19	3	451	49.1	8.07	36.71	NA	0	-0.469401
Soltu.DM.04G000070.1	phosphoglucosamine mutase family protein	0.009	2.372	2	1	1	3	1	613	65.9	6.89	0	NA	0	-0.131158
Soltu.DM.04G000110.2	cofactor assembly of complex C	0	8.779	11	3	3	22	3	288	31	8.68	8.93	NA	0	0.137153
Soltu.DM.04G000320.1	reversibly glycosylated polypeptide	0	34.708	24	8	8	40	8	363	41.1	5.92	58.87	NA	0	-0.250964
Soltu.DM.04G000860.1	Mitochondrial transcription termination factor family protein	0	13.177	6	2	2	2	2	520	58.9	7.03	6.66	NA	0	-0.130962
Soltu.DM.04G002460.1	ATP synthase alpha/beta family protein	0	146.901	42	17	19	209	3	562	59.8	6.05	490.51	NA	0	-0.0772242
Soltu.DM.04G003280.1	high mobility group A	0.009	2.321	5	1	1	2	1	188	20.2	10.33	1.95	NA	0	-0.813298
Soltu.DM.04G003570.1	Disease resistance protein (CC-NBS-LRR class) family	0.037	1.535	1	1	1	3	1	818	94.9	6.46	0	NA	0	-0.374817
Soltu.DM.04G004290.1	chloroplast outer envelope protein	0	12.389	12	4	4	6	4	340	38.1	7.83	2.72	NA	0	-0.383529
Soltu.DM.04G004620.1	conserved hypothetical protein	0	24.894	17	2	2	60	2	165	18.6	4.74	163.16	NA	0	-1.01939
Soltu.DM.04G004670.1	homoserine kinase	0	21.398	21	5	5	16	5	376	39.4	7.02	42.54	NA	0	0.158777
Soltu.DM.04G004720.1	Ribosomal protein S26e family protein	0.003	3.289	7	1	1	2	1	128	14.6	10.92	1.77	NA	0	-0.727344
Soltu.DM.04G005250.1	glyceraldehyde 3-phosphate dehydrogenase A subunit	0	370.772	64	21	30	1002	15	399	42.7	8.27	3160.87	Phospho [S113; K399]	0	-0.00726817
Soltu.DM.04G005660.2	glutamate-1-semialdehyde-2,1-aminomutase	0	201.314	50	20	22	289	20	481	51.4	6.99	723.72	NA	0	-0.0515593
Soltu.DM.04G005790.1	P-loop containing nucleoside triphosphate hydrolases superfamily protein	0	7.496	5	3	3	5	3	664	73.4	6.52	8.36	NA	0	-0.465512
Soltu.DM.04G005850.1	HISTIDINE BIOSYNTHESIS 6B	0.001	4.68	4	1	1	3	1	414	46.3	6.65	6.61	NA	0	-0.111594
Soltu.DM.04G005950.2	Photosystem II reaction center PsbP family protein	0	28.759	33	6	6	15	6	242	26.2	7.34	37.71	NA	0	-0.0793388
Soltu.DM.04G006080.1	glutathione transferase lambda	0	25.779	25	8	8	38	8	295	33.6	7.4	52.97	NA	0	-0.276949
Soltu.DM.04G006090.1	Ribosomal protein L10 family protein	0	68.007	42	10	10	127	10	229	25.6	9.11	288.12	NA	0	-0.315721
Soltu.DM.04G006160.1	chorismate synthase, putative / 5-enolpyruvylshikimate-3-phosphate phospholyase, putative	0	67.363	29	9	9	63	1	435	47.2	7.66	162.37	NA	0	-0.312414
Soltu.DM.04G006810.3	Chloroplast J-like domain	0	24.812	16	4	4	13	4	294	33.3	9.61	24.7	NA	2	-0.0897959
Soltu.DM.04G007220.1	Cleavage and polyadenylation specificity factor (CPSF) A subunit protein	0.025	1.71	1	1	1	2	1	1211	134.4	5.43	0	NA	0	-0.174732
Soltu.DM.04G007340.2	RAB GTPase homolog 8A	0	34.005	28	5	5	23	5	216	23.9	7.83	49.88	NA	0	-0.377315
Soltu.DM.04G007430.1	heat shock cognate protein 70-1	0	36.59	14	7	7	28	2	649	71.2	5.19	61.13	NA	0	-0.428043
Soltu.DM.04G008070.1	conserved hypothetical protein	0	20.195	15	4	4	27	4	328	35.4	8.34	47.92	NA	3	0.104573
Soltu.DM.04G008860.1	glutamine synthase clone F11	0	48.234	15	3	3	34	1	356	39.2	5.73	128.59	NA	0	-0.444663
Soltu.DM.04G009150.1	Ribosomal protein L6 family protein	0.001	6.175	5	1	1	2	1	229	25.6	10.15	5.32	NA	0	-0.615284
Soltu.DM.04G009480.1	NagB/RpiA/CoA transferase-like superfamily protein	0.001	5.616	13	2	2	3	1	183	21	4.89	8.19	NA	0	-0.214208
Soltu.DM.04G009800.1	ribulose-bisphosphate carboxylases	0	531.289	34	28	46	3739	2	937	105.4	5.86	9761.41	Phospho [S68; S69; T70; T74; T75; T255]	0	-0.34429
Soltu.DM.04G010000.1	FKBP-like peptidyl-prolyl cis-trans isomerase family protein	0	77.113	40	8	12	118	8	235	25.5	7.8	280.68	NA	1	-0.174043
Soltu.DM.04G010360.1	Phosphoglycerate mutase family protein	0.001	5.939	5	1	1	1	1	246	27.1	7.77	3.7	NA	0	-0.164228
Soltu.DM.04G010470.1	Small GTP-binding protein	0	24.46	11	7	7	16	7	682	76.7	7.44	13.59	NA	0	-0.234164
Soltu.DM.04G010500.1	DUF3727 domain containing protein	0	19.269	16	3	3	9	3	321	35.1	4.78	31.29	NA	0	-0.226791
Soltu.DM.04G010510.1	ALBINA	0	69.678	25	16	16	84	16	765	83.8	5.48	142.01	NA	0	-0.350196
Soltu.DM.04G010810.1	magnesium-chelatase subunit chlH, chloroplast, putative / Mg-protoporphyrin IX chelatase, putative (CHLH)	0.001	4.219	1	1	1	1	1	1381	153.6	6.34	1.78	NA	0	-0.272266
Soltu.DM.04G012170.3	ACD1-like	0	66.544	22	11	11	51	11	543	61.9	8.21	100.72	NA	2	-0.310313
Soltu.DM.04G014460.1	anthranilate phosphoribosyltransferase, putative	0.001	5.863	3	2	2	5	2	629	69.2	6.38	3.84	NA	0	-0.313514
Soltu.DM.04G014670.1	histone deacetylase	0.001	3.832	7	1	1	2	1	185	19.2	6.67	5.18	NA	0	0.444865
Soltu.DM.04G016030.2	phosphoribosyl pyrophosphate (PRPP) synthase	0.001	4.823	4	1	1	1	1	398	44.2	8.59	3.04	NA	0	-0.159799
Soltu.DM.04G017810.2	high chlorophyll fluorescent	0.001	4.964	6	2	2	7	2	318	35.4	6.29	6.24	NA	0	-0.410692
Soltu.DM.04G017820.1	high chlorophyll fluorescent	0.002	3.451	4	1	1	2	1	229	25.1	8.53	4.04	NA	0	-0.197817
Soltu.DM.04G017830.1	XS domain-containing protein / XS zinc finger domain-containing protein-related	0.001	3.716	2	1	1	1	1	631	72.3	6.37	0	NA	0	-1.05927
Soltu.DM.04G017960.1	Di-haem cytochrome, transmembrane;Cytochrome b/b6, C-terminal	0.008	2.485	4	1	1	2	1	212	24	9.6	4.12	NA	1	-0.231604
Soltu.DM.04G017970.2	P-loop containing nucleoside triphosphate hydrolases superfamily protein	0	56.944	44	10	10	58	10	288	31	7.3	111.23	NA	0	-0.0739583
Soltu.DM.04G018190.1	Glycosyl hydrolases family 31 protein	0.005	2.79	1	1	1	1	1	924	105.6	6.04	2.33	NA	1	-0.502489
Soltu.DM.04G018250.1	Iron-sulphur cluster biosynthesis family protein	0	13.966	13	3	3	11	3	161	17.4	8.48	26.2	NA	0	0.160248
Soltu.DM.04G018260.1	Iron-sulphur cluster biosynthesis family protein	0.001	6.138	6	2	2	16	2	288	33.3	7.2	16.07	NA	2	-0.292361
Soltu.DM.04G018270.1	Iron-sulphur cluster biosynthesis family protein	0	9.045	31	2	2	6	2	115	13.7	8.41	17.78	NA	1	-0.616522
Soltu.DM.04G018610.1	vacuolar membrane ATPase	0	10.567	23	3	3	7	3	134	15.5	9.6	14.83	NA	0	-0.879851
Soltu.DM.04G018630.1	chorismate synthase, putative / 5-enolpyruvylshikimate-3-phosphate phospholyase, putative	0	80.687	35	11	11	69	3	441	47.7	7.27	176.17	NA	0	-0.326984
Soltu.DM.04G018800.1	PDI-like 1-4	0.001	3.732	2	1	1	3	1	563	62.9	4.83	5.22	NA	0	-0.352931
Soltu.DM.04G018930.1	alpha/beta-Hydrolases superfamily protein	0.001	7.235	5	3	3	4	3	722	80.4	5.64	0	NA	0	-0.283241
Soltu.DM.04G019400.1	mitochondrial substrate carrier family protein	0.024	1.724	3	1	1	2	1	634	69.5	8.56	4	NA	0	-0.248107
Soltu.DM.04G019710.1	conserved hypothetical protein	0	40.582	30	7	7	44	7	303	32.9	6.57	122.52	NA	1	-0.0211221
Soltu.DM.04G019780.1	plastid transcriptionally active	0	45.915	21	9	10	38	9	531	61.9	5.01	70.19	NA	0	-0.721092
Soltu.DM.04G019790.1	plastid transcriptionally active	0	22.005	12	2	4	9	2	275	30.3	6.38	19.95	NA	0	-0.153455
Soltu.DM.04G020200.2	non-photochemical quenching	0	163.047	52	22	23	297	22	478	54.4	6.62	706.08	NA	0	-0.416109
Soltu.DM.04G020360.1	cytochrome P450, family 97, subfamily A, polypeptide	0	14.148	7	4	4	12	4	604	67.9	6.65	9.56	NA	0	-0.214404
Soltu.DM.04G020830.2	conserved hypothetical protein	0	25.161	24	5	5	29	5	290	32.7	6.81	50.19	NA	1	-0.262414
Soltu.DM.04G020880.1	cytidine/deoxycytidylate deaminase family protein	0.001	4.389	3	2	2	10	2	603	65.5	6.39	6.06	NA	0	-0.104312
Soltu.DM.04G021550.1	Lipase/lipooxygenase, PLAT/LH2 family protein	0	12.361	19	3	3	35	1	193	21.5	5.11	65.04	NA	1	-0.0668394
Soltu.DM.04G021580.1	Lipase/lipooxygenase, PLAT/LH2 family protein	0	38.706	32	5	6	55	3	197	21.9	6.74	116.04	NA	1	-0.100508
Soltu.DM.04G021890.1	aspartate aminotransferase	0	59.683	30	10	10	33	10	480	51.4	8.19	64.14	NA	0	0.0360417
Soltu.DM.04G022110.1	conserved hypothetical protein	0.006	2.572	4	1	1	6	1	157	17.6	4.81	0	NA	0	-0.482803
Soltu.DM.04G022190.1	FK506-binding protein 16-2	0	65.079	43	7	8	78	7	209	22.4	8.65	235.03	NA	0	0.00478469
Soltu.DM.04G022860.1	ABC2 homolog	0	19.26	9	5	5	12	5	756	85.3	9.17	19.64	NA	1	-0.281746
Soltu.DM.04G022870.1	conserved hypothetical protein	0.001	5.802	4	1	1	1	1	351	41.2	6.18	2.25	NA	0	-0.749003
Soltu.DM.04G022980.1	stress enhanced protein	0.004	2.981	5	1	1	1	1	220	24.1	5.39	0	NA	2	0.0840909
Soltu.DM.04G022990.1	disproportionating enzyme	0	118.309	30	15	16	135	15	576	64.9	5.41	345.97	NA	0	-0.331424
Soltu.DM.04G023370.1	embryo defective	0.001	3.762	8	1	1	1	1	160	17	9.09	2.14	NA	0	-0.509375
Soltu.DM.04G023520.1	conserved hypothetical protein	0	9.465	22	2	2	4	2	126	14	8.19	5.9	NA	0	-0.214286
Soltu.DM.04G023570.1	Tetratricopeptide repeat (TPR)-like superfamily protein	0.01	2.306	3	1	1	2	1	345	39.7	9.25	0	NA	0	-0.281739
Soltu.DM.04G023600.1	violaxanthin de-epoxidase-related	0	14.688	8	4	4	16	4	531	59.6	6.95	17.91	NA	0	-0.185876
Soltu.DM.04G023960.5	S-adenosylmethionine carrier	0	23.257	15	5	5	29	5	354	38.2	9.69	53.33	NA	5	-0.00338983
Soltu.DM.04G024230.1	plastid transcriptionally active	0	15.7	13	5	5	11	5	335	38.3	4.93	18.87	NA	0	-0.560896
Soltu.DM.04G024440.1	ribosomal protein S15A	0.003	3.239	2	1	1	2	1	447	50.7	8.88	4.18	NA	1	-0.200895
Soltu.DM.04G024470.1	subunit NDH-M of NAD(P)H:plastoquinone dehydrogenase complex	0	84.366	59	8	9	67	8	210	24.5	5.88	189.62	NA	0	-0.76619
Soltu.DM.04G024830.1	phosphoribosylformylglycinamidine cyclo-ligase, chloroplast / phosphoribosyl-aminoimidazole synthetase / AIR synthase (PUR5)	0	69.07	29	9	9	98	8	404	42.9	5.33	277.39	NA	0	0.136634
Soltu.DM.04G025050.3	S-adenosyl-L-methionine-dependent methyltransferases superfamily protein	0	52.756	27	6	8	23	6	282	31.7	5.52	62.04	NA	0	-0.192908
Soltu.DM.04G025220.1	Ribosomal protein S5 family protein	0.007	2.513	5	1	1	2	1	280	30.5	10.27	5.63	NA	0	-0.336071
Soltu.DM.04G025260.1	AAA-type ATPase family protein	0	16.784	7	5	5	13	5	843	94.7	6.89	22.98	NA	0	-0.361566
Soltu.DM.04G025670.2	Mog1/PsbP/DUF1795-like photosystem II reaction center PsbP family protein	0	12.982	11	2	2	24	2	280	30.8	6.68	75.23	NA	0	-0.2925
Soltu.DM.04G025730.2	root cap 1 (RCP1)	0.005	2.735	2	1	1	3	1	408	45.3	9.54	5.83	NA	8	0.484069
Soltu.DM.04G026060.1	Thioredoxin superfamily protein	0	8.169	19	2	2	12	2	104	11.3	10.27	15.64	NA	0	0.0451923
Soltu.DM.04G026070.1	Thioredoxin superfamily protein	0	24.483	36	3	3	11	3	151	16.9	8.07	35.67	NA	0	-0.24106
Soltu.DM.04G026310.1	Mitochondrial substrate carrier family protein	0.009	2.371	3	1	1	2	1	402	43.3	9.22	2.06	NA	3	0.118905
Soltu.DM.04G027100.1	Thioredoxin superfamily protein	0	23.109	10	3	3	19	3	342	39.6	5.1	38	NA	0	-0.686842
Soltu.DM.04G027230.1	thioredoxin Y1	0	39.965	32	6	6	48	6	170	18.9	8.31	133.64	NA	0	-0.151176
Soltu.DM.04G027270.1	ABA/WDS induced protein domain containing protein	0.001	6.81	24	2	2	4	2	109	12.4	7.09	4.28	NA	0	-1.29358
Soltu.DM.04G027370.1	NagB/RpiA/CoA transferase-like superfamily protein	0	13.887	15	4	4	7	4	357	40	9.16	9.17	NA	0	-0.373669
Soltu.DM.04G027660.1	Peroxidase superfamily protein	0	40.472	22	7	7	79	7	359	39.7	7.66	203.84	NA	1	-0.188022
Soltu.DM.04G027690.1	one-helix protein	0	46.546	46	6	7	111	6	168	18.3	9.26	207.43	NA	0	-0.439881
Soltu.DM.04G027940.1	Nucleic acid-binding proteins superfamily	0.001	4.767	2	1	1	1	1	513	58.4	5.38	3.23	NA	0	-0.398441
Soltu.DM.04G028040.1	copper ion binding;cobalt ion binding;zinc ion binding	0	7.537	10	2	2	11	2	242	27.7	8.66	18.38	NA	0	-0.508264
Soltu.DM.04G028260.4	Protein kinase superfamily protein	0	12.43	6	3	3	9	3	814	91	8.95	18.85	NA	0	-0.0341523
Soltu.DM.04G028500.2	conserved hypothetical protein	0	7.52	5	2	2	3	2	439	49.6	5.55	1.51	NA	0	-0.479499
Soltu.DM.04G028730.1	FBD, F-box and Leucine Rich Repeat domains containing protein	0.001	3.759	3	1	1	1	1	306	34.4	5.58	1.92	NA	0	-0.261438
Soltu.DM.04G029310.1	pumilio	0.048	1.451	1	1	1	1	1	658	74.5	7.99	0	NA	0	-0.39924
Soltu.DM.04G029350.4	ortholog of human splicing factor SC35	0	7.318	8	2	2	13	2	258	30	11.5	19.99	NA	0	-1.63256
Soltu.DM.04G030090.1	Class-II DAHP synthetase family protein	0	21.338	7	4	4	24	1	541	59.8	8.6	56.9	NA	0	-0.375046
Soltu.DM.04G030160.1	DNA-binding storekeeper protein-related transcriptional regulator	0.001	5.107	3	1	1	1	1	399	43.8	6.02	2.36	NA	0	-1.05038
Soltu.DM.04G030170.1	Histone superfamily protein	0	15.436	11	4	4	19	1	240	27.5	8.68	24.31	NA	0	-0.367083
Soltu.DM.04G030190.1	Seryl-tRNA synthetase	0	25.102	17	4	4	23	4	381	42.3	5.34	61.33	NA	0	-0.320997
Soltu.DM.04G030200.2	ascorbate peroxidase	0	129.329	44	13	13	311	13	345	37.6	7.83	857.36	NA	0	-0.311304
Soltu.DM.04G030300.1	RNA-binding (RRM/RBD/RNP motifs) family protein	0	53.74	41	9	9	84	9	284	31.7	6.8	245.65	NA	0	-0.336268
Soltu.DM.04G030680.1	Nitrogen regulatory PII-like, alpha/beta	0	12.143	7	1	1	12	1	183	20.1	7.99	27.34	NA	1	0.0327869
Soltu.DM.04G030730.1	Phosphoglucose isomerase domain containing protein	0	166.966	13	25	29	213	25	1865	207.1	6.55	458.68	NA	0	-0.278767
Soltu.DM.04G030860.2	conserved hypothetical protein	0.001	3.735	8	1	1	10	1	128	14.4	8.19	7.64	NA	0	-0.273438
Soltu.DM.04G030880.1	Chaperone DnaJ-domain superfamily protein	0.001	7.074	6	2	2	6	2	373	41	9.44	12.33	NA	0	-0.569437
Soltu.DM.04G030930.2	L-Aspartase-like family protein	0	42.87	20	9	9	53	9	552	61.2	6.01	92.13	NA	0	-0.119565
Soltu.DM.04G031000.2	Cysteinyl-tRNA synthetase, class Ia family protein	0	8.356	4	2	2	3	2	568	64.6	7.42	2.62	NA	0	-0.320951
Soltu.DM.04G031570.1	Glutamyl-tRNA reductase family protein	0.001	3.944	3	1	1	1	1	544	59.3	8.1	2.02	NA	0	-0.0983456
Soltu.DM.04G031770.1	RNA-binding KH domain-containing protein	0.016	1.995	1	1	1	2	1	675	72.2	5.8	0	NA	0	-0.393926
Soltu.DM.04G031850.1	plastid-specific 50S ribosomal protein	0.001	5.388	7	2	2	12	2	111	11.5	9.88	7.77	NA	0	-0.337838
Soltu.DM.04G032770.1	adenine phosphoribosyl transferase	0	9.005	9	2	2	7	2	268	29.2	7.37	16.6	NA	0	0.0201493
Soltu.DM.04G033140.1	WPP domain protein	0.001	4.625	9	1	1	1	1	152	16.2	4.41	3.32	NA	0	-0.557237
Soltu.DM.04G033570.1	annexin	0	7.845	7	2	2	8	2	316	35.6	9	13.58	NA	0	-0.30538
Soltu.DM.04G033600.1	Protein of unknown function (DUF3223)	0	9.134	17	3	3	5	3	224	25.4	7.43	6.54	NA	0	-0.494643
Soltu.DM.04G033680.3	Thioredoxin superfamily protein	0	16.662	22	5	5	20	5	215	24.5	6.16	14.53	NA	0	-0.324186
Soltu.DM.04G033780.1	Tic22-like family protein	0	36.607	32	8	8	30	8	293	32.3	9.2	60.04	NA	0	-0.268259
Soltu.DM.04G034030.1	succinate dehydrogenase	0.001	7.093	7	1	1	2	1	240	26.7	6.73	3.05	NA	0	-0.297083
Soltu.DM.04G034200.1	heme oxygenase	0.001	6.735	6	2	2	2	2	366	42.2	5.02	2.35	NA	0	-0.875137
Soltu.DM.04G034750.2	ribosomal protein S9	0	59.355	35	6	6	69	6	210	22.9	10.46	215.66	NA	0	-0.177619
Soltu.DM.04G034870.1	MIF4G domain-containing protein / MA3 domain-containing protein	0.001	4.617	1	1	1	1	1	951	111.7	5.78	2.24	NA	0	-1.38013
Soltu.DM.04G035140.1	Outer envelope pore protein 24A, chloroplastic	0	44.051	46	9	10	68	9	212	23.6	9.17	116.59	NA	0	-0.210377
Soltu.DM.04G035410.1	conserved hypothetical protein	0	22.352	22	5	5	50	5	227	25.1	7.75	96	NA	0	-0.157269
Soltu.DM.04G035660.1	gamma carbonic anhydrase	0.001	5.477	8	2	2	4	2	273	29.5	7.3	2.82	NA	0	-0.113187
Soltu.DM.04G035700.1	ornithine carbamoyltransferase	0	39.613	19	7	7	41	3	374	41	6.9	71.96	NA	0	-0.0834225
Soltu.DM.04G035720.1	Ribosomal protein L31	0	72.159	62	6	7	56	6	129	14.7	9.92	170.53	NA	0	-0.620155
Soltu.DM.04G035800.1	Wound-responsive family protein	0.001	6.928	8	3	3	14	3	324	36.1	9.47	13.35	NA	0	-0.21358
Soltu.DM.04G035960.1	ATP-dependent protease La (LON) domain protein	0	7.313	5	1	1	8	1	286	32.4	7.85	23.26	NA	0	-0.356993
Soltu.DM.04G035980.1	xylem bark cysteine peptidase	0	44.508	12	6	6	18	6	742	83.5	6.11	56.65	NA	0	-0.569272
Soltu.DM.04G035990.3	GTP1/OBG family protein	0	9.095	8	3	3	6	3	505	55.1	9.26	2.51	NA	0	-0.402574
Soltu.DM.04G036070.1	Papain family cysteine protease	0	17.026	13	3	3	25	3	363	40.1	6.79	59.19	NA	0	-0.315152
Soltu.DM.04G036190.1	Chaperone DnaJ-domain superfamily protein	0	53.541	17	11	11	38	11	843	92.3	4.88	59.57	NA	0	-0.188019
Soltu.DM.04G036440.1	DnaJ/Hsp40 cysteine-rich domain superfamily protein	0	24.732	25	2	2	6	2	159	17.2	7.84	17.59	NA	1	-0.179245
Soltu.DM.04G036450.1	DUF3119 domain containing protein	0	22.216	26	4	4	40	4	210	23.8	9.36	40.7	NA	1	-0.0609524
Soltu.DM.04G036520.2	hexokinase	0	9.395	5	2	2	5	2	533	58.1	6.14	2.76	NA	0	-0.0242026
Soltu.DM.04G036630.1	tubulin beta-1 chain	0	8.831	5	2	2	8	2	451	50.5	4.86	15.4	NA	0	-0.367184
Soltu.DM.04G036680.1	DUF615 domain containing protein	0.001	4.27	5	2	2	3	2	296	34.2	6.02	0	NA	0	-0.810811
Soltu.DM.04G036710.1	Chaperone protein htpG family protein	0	43.604	11	8	8	42	8	806	92.7	5	59.49	NA	0	-0.686725
Soltu.DM.04G037000.2	Alba DNA/RNA-binding protein	0	8.582	8	2	2	10	2	254	28	10.21	6.29	NA	0	-0.970472
Soltu.DM.04G037090.1	chloroplastic drought-induced stress protein of 32 kD	0	96.11	49	14	16	125	14	296	33.5	7.96	281.96	NA	0	-0.338176
Soltu.DM.04G037140.1	Cupredoxin superfamily protein	0	133.196	38	3	6	637	3	170	17	5.2	2620.69	Phospho [T140]	0	0.295882
Soltu.DM.04G037170.1	mechanosensitive channel of small conductance-like	0.023	1.761	1	1	1	1	1	876	99.9	9.2	1.83	NA	6	-0.177511
Soltu.DM.04G037460.1	FtsH extracellular protease family	0	463.82	50	32	39	686	32	708	75.9	6.6	2167.16	NA	1	-0.122316
Soltu.DM.04G037500.1	conserved hypothetical protein	0.004	2.967	2	1	1	6	1	432	48.9	5.71	7.61	NA	0	-1.02662
Soltu.DM.04G037520.1	DUF760 domain containing protein	0	26.13	16	4	5	9	4	327	36.9	5.9	16.86	NA	0	-0.414067
Soltu.DM.04G037620.2	starch branching enzyme 2.1	0	66.514	18	15	16	84	15	914	104.1	5.26	154.15	NA	0	-0.556127
Soltu.DM.04G037660.1	catalase	0	26.34	13	5	5	19	2	492	56.8	7.39	31.37	NA	0	-0.521748
Soltu.DM.04G037850.1	glyceraldehyde-3-phosphate dehydrogenase B subunit	0	288.038	59	26	32	946	12	450	48	6.98	2690.43	NA	0	-0.0571111
Soltu.DM.04G037860.1	conserved hypothetical protein	0	26.679	16	3	3	52	3	170	17.8	8.98	149.41	NA	1	-0.227059
Soltu.DM.04G037880.1	FKBP-like peptidyl-prolyl cis-trans isomerase family protein	0	37.673	36	6	6	53	6	219	24.2	9.73	105.69	NA	0	-0.436073
Soltu.DM.04G037900.1	Outer envelope pore protein 21B, chloroplastic	0	7.488	12	2	2	10	2	167	19.6	9.35	18.46	NA	0	-0.543713
Soltu.DM.04G038170.1	CP12 domain-containing protein	0.001	5.953	17	2	2	3	2	122	13.6	6.32	2.33	NA	0	-0.743443
Soltu.DM.04G038270.1	Protein kinase superfamily protein	0	94.737	31	17	17	80	17	714	79.3	6.61	186.69	NA	0	-0.0834734
Soltu.DM.05G000070.1	Rubisco methyltransferase family protein	0	81.993	33	12	12	108	12	488	55.6	5.02	298.96	NA	0	-0.216598
Soltu.DM.05G000330.1	homologue of bacterial MinE	0.001	4.922	9	1	1	2	1	234	25.7	5.48	2.76	NA	0	-0.209829
Soltu.DM.05G000350.1	conserved hypothetical protein	0	10.009	6	1	1	4	1	288	31.4	5.66	13.42	NA	6	0.339583
Soltu.DM.05G000430.2	uvrB/uvrC motif-containing protein	0	32.716	24	7	7	21	7	336	38.4	5.52	57.86	NA	0	-0.574107
Soltu.DM.05G000450.1	conserved hypothetical protein	0	27.648	18	4	5	19	4	188	21.1	8.75	32.16	NA	0	-0.406915
Soltu.DM.05G000470.1	nodulin-related protein	0.001	5.053	8	1	1	1	1	158	16.2	4.88	3.09	NA	0	-0.660127
Soltu.DM.05G000570.1	Glycosyl transferase, family	0	204.577	40	28	28	193	24	975	110.8	5.38	501.51	NA	0	-0.426564
Soltu.DM.05G000750.1	SPFH/Band 7/PHB domain-containing membrane-associated protein family	0	14.65	11	4	4	9	4	358	40.7	6.55	4.43	NA	1	-0.360894
Soltu.DM.05G000800.1	arginosuccinate synthase family	0	98.315	33	15	15	142	15	494	54.2	6.58	322.36	NA	0	-0.166194
Soltu.DM.05G000990.1	fructokinase-like	0	55.522	14	7	7	26	7	650	72.9	6.13	71.63	NA	0	-0.638615
Soltu.DM.05G001570.1	Chaperone protein htpG family protein	0	281.947	51	34	35	421	29	797	90.9	4.97	1059.79	NA	0	-0.579925
Soltu.DM.05G001970.2	DNA-directed RNA polymerase family protein	0	3.694	4	1	1	1	1	353	39.3	4.91	2.27	NA	0	-0.215864
Soltu.DM.05G002040.1	TCP-1/cpn60 chaperonin family protein	0	8.293	5	1	1	2	1	350	37.8	8.47	7.78	NA	0	-0.269143
Soltu.DM.05G002050.1	TCP-1/cpn60 chaperonin family protein	0	19.68	15	5	5	20	3	351	37.9	7.91	20.9	NA	0	-0.048433
Soltu.DM.05G002120.3	FAD/NAD(P)-binding oxidoreductase family protein	0	46.782	18	9	9	44	9	562	60.5	7.14	103.01	NA	0	0.00622776
Soltu.DM.05G002180.1	Metal-dependent phosphohydrolase	0.001	6.363	5	1	1	9	1	265	29	6.73	17.33	NA	0	-0.293208
Soltu.DM.05G002240.1	Zim17-type zinc finger protein	0.002	3.472	8	1	1	1	1	177	19.6	7.65	2.18	NA	0	-0.336723
Soltu.DM.05G002470.1	Eukaryotic translation initiation factor 3 subunit A	0.001	4.255	3	2	2	5	2	577	65.4	5.34	1.62	NA	1	-0.42721
Soltu.DM.05G002490.1	P-loop containing nucleoside triphosphate hydrolases superfamily protein	0	49.315	26	11	11	46	11	461	50.7	9.06	68.57	NA	0	-0.13731
Soltu.DM.05G002610.1	methionine aminopeptidase 1B	0	24.253	19	4	4	46	4	360	39.6	7.37	137.2	NA	0	-0.316111
Soltu.DM.05G002850.1	Ribosomal protein PSRP-3/Ycf65	0	16.052	12	2	2	7	2	167	18.8	9.16	17.78	NA	0	-0.213174
Soltu.DM.05G002890.1	2-oxoacid dehydrogenases acyltransferase family protein	0	76.901	25	8	11	48	7	460	48.3	7.46	135.26	NA	0	-0.000869565
Soltu.DM.05G003110.1	ribosomal protein L15	0	118.606	43	14	15	112	14	276	29.2	10.62	296.47	NA	0	-0.413043
Soltu.DM.05G003190.1	Protein FLX-like	0	11.521	10	2	2	2	2	262	30	8.76	6.62	NA	0	-0.939695
Soltu.DM.05G003700.1	isopropylmalate dehydrogenase	0	69.348	34	10	12	85	10	405	43.2	6.27	225.47	NA	0	-0.068642
Soltu.DM.05G004320.1	Aldolase superfamily protein	0	101.66	34	14	15	145	11	395	42.9	8.65	262.06	Phospho [S154]	0	-0.235949
Soltu.DM.05G004470.1	ATP synthase alpha/beta family protein	0	141.792	43	17	19	215	3	556	59.5	5.92	493.06	NA	0	-0.104496
Soltu.DM.05G004480.1	FAD/NAD(P)-binding oxidoreductase	0	102.095	51	11	12	166	11	302	32.5	7.23	460.1	NA	0	-0.0195364
Soltu.DM.05G004600.3	ABC-2 type transporter family protein	0	10.719	5	3	3	3	3	723	79.3	6.24	4.54	NA	3	-0.0910097
Soltu.DM.05G004780.1	quinolinate phoshoribosyltransferase	0.001	6.072	4	1	1	4	1	353	38.2	6.74	2.39	NA	0	0.0665722
Soltu.DM.05G004790.1	hypothetical protein	0.01	2.276	3	1	1	11	1	202	21.3	9.13	4.34	NA	0	-0.665347
Soltu.DM.05G005290.2	PsbQ-like	0	37.363	27	4	5	17	4	193	22.4	9.23	45.2	NA	0	-0.4
Soltu.DM.05G005330.1	Tetratricopeptide repeat (TPR)-like superfamily protein	0.014	2.107	1	1	1	3	1	511	58	5.71	0	NA	0	-0.573581
Soltu.DM.05G005370.2	Arabinanase/levansucrase/invertase	0	15.354	11	4	4	13	4	442	49.5	6.28	27.38	NA	0	-0.58914
Soltu.DM.05G005570.2	CAAX amino terminal protease family protein	0.001	3.68	3	1	1	11	1	337	36.4	6.79	12.65	NA	6	0.405638
Soltu.DM.05G006310.1	ssDNA-binding transcriptional regulator	0	63.729	36	9	9	141	9	274	30.3	9.1	305.04	NA	0	-0.405839
Soltu.DM.05G006330.1	alpha-amylase-like	0	9.479	2	2	2	3	2	1332	150.1	6.48	4.89	NA	0	-0.47515
Soltu.DM.05G006340.1	DUF1338 domain containing protein	0.001	6.908	8	3	3	11	3	378	42.1	6.54	5.25	NA	0	-0.284656
Soltu.DM.05G006440.1	Putative small multi-drug export protein domain containing protein	0.006	2.663	3	1	1	1	1	313	34.1	9.52	2.55	NA	5	0.523003
Soltu.DM.05G006930.2	DEAD/DEAH box helicase, putative	0.005	2.921	1	1	1	1	1	1156	130	5.44	0	NA	0	-0.278028
Soltu.DM.05G007050.1	DUF3007 domain containing protein	0.003	3.248	5	1	1	3	1	196	21.6	9.16	7.13	NA	2	-0.190816
Soltu.DM.05G007610.1	RNI-like superfamily protein	0	77.502	26	13	13	91	13	609	65.5	8.46	195.8	NA	0	-0.0610837
Soltu.DM.05G007650.1	DEA(D/H)-box RNA helicase family protein	0	8.807	4	2	2	4	2	544	60.1	5.9	2.83	NA	0	-0.20864
Soltu.DM.05G007670.2	conserved hypothetical protein	0.005	2.897	9	1	1	3	1	176	19.2	6.32	1.65	NA	0	-0.285227
Soltu.DM.05G007920.1	Ribosomal protein S13/S18 family	0	22.357	32	6	6	25	6	168	18.8	10.18	48.52	NA	0	-0.314286
Soltu.DM.05G008530.1	beta carbonic anhydrase	0	24.437	10	2	2	42	1	268	29.5	5.9	156.25	NA	0	-0.278358
Soltu.DM.05G008540.1	Oxidoreductase, zinc-binding dehydrogenase family protein	0	232.725	54	22	23	464	22	388	41	6.98	1353.75	NA	0	0.00876289
Soltu.DM.05G009520.2	Pyruvate phosphate dikinase, PEP/pyruvate binding domain	0	185.35	28	31	31	225	31	1464	163.2	6.04	566.57	NA	0	-0.351708
Soltu.DM.05G009660.1	alanine-2-oxoglutarate aminotransferase	0	11.435	6	2	2	7	2	481	53.4	7.05	17.95	NA	0	-0.206445
Soltu.DM.05G009860.1	phosphate transporter 2;1	0	15.725	5	2	2	7	2	581	61.3	9.13	20.03	NA	10	0.501549
Soltu.DM.05G009960.1	Plant mitochondrial ATPase, F0 complex, subunit 8 protein	0.001	5.094	11	1	1	5	1	112	12.8	9.32	17.15	NA	0	-0.145536
Soltu.DM.05G010390.1	OxaA/YidC-like membrane insertion protein	0	30.573	6	3	3	10	3	529	58.4	6.98	32.09	NA	4	-0.371267
Soltu.DM.05G010580.1	heat shock protein	0	19.584	26	6	6	69	6	226	26.2	9.38	104.58	NA	0	-0.844248
Soltu.DM.05G010700.2	Protein HHL1, chloroplastic	0	51.881	32	8	8	28	8	231	26.1	9.77	101.09	NA	0	-0.517316
Soltu.DM.05G010790.1	glyceraldehyde-3-phosphate dehydrogenase C2	0	25.947	15	5	5	53	4	338	36.6	6.81	120.49	NA	0	-0.106509
Soltu.DM.05G011130.1	PLAT/LH2 domain-containing lipoxygenase family protein	0.002	3.558	2	1	1	4	1	910	103.5	8.46	5.39	NA	0	-0.427363
Soltu.DM.05G011980.1	nuclear transport factor 2B	0.001	3.869	11	1	1	5	1	123	13.6	6.34	12.68	NA	0	-0.192683
Soltu.DM.05G012980.3	Sodium Bile acid symporter family	0.001	4.888	7	2	2	7	2	425	45.9	8.63	0	NA	8	0.622118
Soltu.DM.05G013010.1	tRNA/rRNA methyltransferase (SpoU) family protein	0	8.998	7	3	3	5	3	459	50.8	7.78	4.36	NA	0	-0.433551
Soltu.DM.05G013550.1	ferrochelatase	0	33.995	15	5	5	15	5	498	55.8	5.16	40.74	NA	0	-0.0307229
Soltu.DM.05G013630.1	phosphoglucomutase, putative / glucose phosphomutase, putative	0	25.496	20	6	6	22	6	352	38.5	5.1	35.01	NA	0	-0.195739
Soltu.DM.05G013640.1	phosphoglucomutase, putative / glucose phosphomutase, putative	0	17.587	16	4	4	15	4	294	32.4	8.65	30.74	NA	0	-0.094898
Soltu.DM.05G013660.1	sister-chromatid cohesion protein	0.047	1.46	1	1	1	1	1	1102	125.7	5.62	0	NA	0	-0.35735
Soltu.DM.05G013690.1	ARM repeat superfamily protein	0	49.526	16	7	7	30	7	632	69.5	5.69	66.43	NA	0	-0.060443
Soltu.DM.05G013700.1	ARM repeat superfamily protein	0	12.961	17	3	3	10	3	205	22.9	6.04	18.38	NA	0	0.0570732
Soltu.DM.05G015870.1	conserved hypothetical protein	0.001	4.299	6	1	2	11	1	257	27.6	8.92	7.41	Phospho [S129; K131]	0	-0.723735
Soltu.DM.05G016400.1	cytochrome P450, family 97, subfamily B, polypeptide	0	74.931	33	16	17	118	16	573	64.4	6.74	263.24	NA	0	-0.19651
Soltu.DM.05G016620.1	Cytosol aminopeptidase family protein	0.001	6.789	13	2	2	23	1	140	15	9.17	58.6	Phospho [T42]	0	-0.255714
Soltu.DM.05G016940.2	photosystem II subunit P-1	0.001	4.765	7	1	1	5	1	214	23.8	8.94	11.79	NA	0	-0.103271
Soltu.DM.05G017540.1	conserved hypothetical protein	0	14.376	23	2	2	18	2	115	12.7	9.54	42.26	NA	1	-0.155652
Soltu.DM.05G018280.1	alpha/beta-Hydrolases superfamily protein	0	14.973	27	4	4	4	4	241	26.4	6.13	5.99	NA	0	-0.165975
Soltu.DM.05G019280.2	SIN3 associated polypeptide P18	0.001	4.463	8	1	1	4	1	158	18	9.57	10.53	NA	0	-0.442405
Soltu.DM.05G019560.1	Small nuclear ribonucleoprotein family protein	0	9.373	11	3	3	9	3	273	28.9	11.17	4.88	NA	0	-0.766667
Soltu.DM.05G019810.1	Nucleic acid-binding, OB-fold-like protein	0.001	4.147	7	1	1	1	1	145	16.4	5.15	2.45	NA	0	-0.933793
Soltu.DM.05G020160.1	dynamin-like protein	0.001	6.932	3	2	2	3	2	609	68.2	7.8	3.46	Acetyl [N-Term]	0	-0.319869
Soltu.DM.05G020510.1	NB-ARC domain-containing disease resistance protein	0.023	1.781	1	1	1	1	1	1336	155	8.15	0	NA	0	-0.254716
Soltu.DM.05G020750.1	Transketolase	0	219.657	38	24	29	400	15	746	80.2	6.68	812.43	NA	0	-0.202547
Soltu.DM.05G021010.1	high mobility group A	0	17.329	26	3	3	9	3	171	18.7	9.38	18.2	NA	0	-1.17719
Soltu.DM.05G022300.2	appr-1-p processing enzyme family protein	0	10.722	6	1	1	2	1	295	32.1	8.81	7.81	NA	0	-0.129831
Soltu.DM.05G022490.1	ferritin	0	47.065	28	9	9	64	5	258	29	6.54	118.78	NA	0	-0.278682
Soltu.DM.05G022620.1	sedoheptulose-bisphosphatase	0	223.059	51	20	30	554	20	395	42.7	6.4	1332.16	NA	0	-0.0908861
Soltu.DM.05G022730.1	plastid-specific ribosomal protein	0.001	6.102	17	2	2	13	2	121	12.6	10.54	16.93	NA	0	-0.330579
Soltu.DM.05G023090.2	lipoamide dehydrogenase	0	132.475	41	18	18	139	15	570	61	6.99	359.62	NA	0	-0.00859649
Soltu.DM.05G023290.1	mitochondrial lipoamide dehydrogenase	0	19.741	12	5	5	12	5	500	52.8	7.34	15.53	NA	0	0.0292
Soltu.DM.05G023600.1	dehydratase family	0	41.511	17	9	9	104	1	611	65.7	6.84	160.89	NA	0	-0.143044
Soltu.DM.05G024470.1	hypothetical protein	0.038	1.52	14	1	1	2	1	139	14.7	3.9	2.28	Phospho [T64]	0	-0.44964
Soltu.DM.05G024990.1	actin-11	0	15.092	7	3	3	10	1	604	68.1	7.15	29.79	NA	0	-0.216887
Soltu.DM.05G025110.1	Ribosomal protein L10 family protein	0	9.687	8	2	2	4	2	320	33.9	5.24	8.15	NA	0	0.099375
Soltu.DM.05G025130.1	methionyl-tRNA synthetase / methionine--tRNA ligase / MetRS (cpMetRS)	0	26.299	12	7	7	19	7	619	68.5	6.55	42.12	NA	0	-0.227464
Soltu.DM.05G025210.1	2-oxoglutarate dehydrogenase, E1 component	0.001	6.482	3	2	2	3	2	1019	115.3	6.99	2.23	NA	0	-0.430716
Soltu.DM.05G025550.1	chloroplastic NIFS-like cysteine desulfurase	0	93.149	34	12	12	73	12	490	54.1	6.73	148.55	NA	0	-0.0879592
Soltu.DM.05G025740.1	conserved hypothetical protein	0.001	4.601	9	1	1	13	1	119	14.3	9.19	17.25	NA	0	-1.03782
Soltu.DM.05G025850.1	ferredoxin	0	9.487	17	2	2	10	2	150	16	5.02	24.58	NA	0	-0.126667
Soltu.DM.05G026120.2	Protein of unknown function (DUF1997)	0	11.404	18	2	2	3	2	238	26.7	8.21	9.85	NA	0	-0.112605
Soltu.DM.05G026130.1	Histone superfamily protein	0	53.594	47	6	9	161	1	147	16.1	10.11	380.43	NA	0	-0.710884
Soltu.DM.05G026240.2	DUF3783 domain containing protein	0	10.454	10	3	3	9	3	344	39.2	6.98	11.84	NA	3	0.324709
Soltu.DM.05G026340.1	Ribosomal L38e protein family	0.004	3.126	17	1	1	1	1	69	8.1	9.83	1.79	NA	0	-0.572464
Soltu.DM.05G026510.1	Haloacid dehalogenase-like hydrolase (HAD) superfamily protein	0.001	5.562	5	1	1	4	1	266	30.3	6.24	14.39	NA	0	-0.176692
Soltu.DM.05G026560.1	resistance to phytophthora	0	10.358	11	2	2	3	2	235	26.2	8.21	6.5	NA	4	-0.093617
Soltu.DM.05G026750.1	photosystem I light harvesting complex gene	0	164.81	14	9	9	394	9	246	26.6	5.6	1313.7	NA	0	-0.0626016
Soltu.DM.05G026780.1	conserved hypothetical protein	0.045	1.467	2	1	1	2	1	346	37.1	9.8	1.82	Acetyl [N-Term]	0	-0.0687861
Soltu.DM.05G026850.1	Aldolase-type TIM barrel family protein	0	10.613	8	3	3	4	3	311	33.7	5.82	6.17	NA	0	0.0051447
Soltu.DM.05G026920.1	calreticulin	0	7.364	5	2	2	3	2	433	50.9	6.34	4.65	NA	1	-1.03788
Soltu.DM.05G026950.1	phenylalanyl-tRNA synthetase class IIc family protein	0	84.884	36	14	14	80	14	434	49.7	6.25	200.83	NA	0	-0.379724
Soltu.DM.05G026960.1	Phosphoenolpyruvate carboxylase family protein	0	121.695	37	14	15	162	14	505	54.5	7.74	462.88	NA	0	-0.243762
Soltu.DM.05G026980.2	chloroplastic acetylcoenzyme A carboxylase	0	36.468	24	7	7	126	6	316	33.5	9.14	161.32	NA	1	-0.081962
Soltu.DM.05G026990.1	thioredoxin F-type	0	37.608	33	5	5	62	5	182	19.8	8.95	153.26	NA	0	-0.00604396
Soltu.DM.05G027080.1	Leucine-rich repeat protein kinase family protein	0.013	2.163	1	1	1	22	1	642	71.9	6.95	39.17	NA	0	-0.218069
Soltu.DM.05G027120.1	PDI-like 1-1	0.028	1.62	5	1	1	2	1	504	56.2	5.07	5.05	Phospho [S287; S294; K308]	0	-0.212897
Soltu.DM.05G027210.1	Inositol monophosphatase family protein	0	11.063	10	3	3	11	3	400	42.8	6.47	20.43	NA	0	-0.163
Soltu.DM.06G000150.1	CP12 domain-containing protein	0	110.604	55	11	11	193	11	126	13.9	5.06	633.31	NA	0	-0.643651
Soltu.DM.06G000220.1	Carbohydrate-binding-like fold	0.001	4.288	2	2	2	3	2	1198	130.8	6.34	0	NA	2	-0.179132
Soltu.DM.06G000320.1	GLNB1 homolog	0	27.852	38	7	7	59	7	199	21.6	9.31	123.55	NA	0	-0.140201
Soltu.DM.06G000410.2	isoamylase	0	28.761	15	5	5	25	5	449	51	6.58	64.65	NA	0	-0.516481
Soltu.DM.06G000420.1	isoamylase	0	45.332	18	7	7	52	7	507	58.4	9.77	75.31	NA	0	-0.61716
Soltu.DM.06G000520.1	RNA-binding (RRM/RBD/RNP motifs) family protein	0.001	4.088	2	1	1	1	1	409	46.3	11.41	2.04	NA	1	-1.20122
Soltu.DM.06G000610.2	conserved hypothetical protein	0.039	1.508	4	1	1	2	1	333	37.2	5.01	3.63	Phospho [K184]	0	-0.946246
Soltu.DM.06G000740.1	C2H2 and C2HC zinc fingers superfamily protein	0.001	6.932	9	1	1	4	1	197	21.1	9.29	10.09	NA	0	-0.64264
Soltu.DM.06G000960.1	NB-ARC domain-containing disease resistance protein	0.038	1.529	1	1	1	4	1	957	109.6	5.36	5.31	NA	0	-0.143051
Soltu.DM.06G001050.1	Transducin/WD40 repeat-like superfamily protein	0.003	3.137	3	1	1	16	1	434	47.1	5.73	0	NA	0	-0.112442
Soltu.DM.06G001190.1	Myosin family protein with Dil domain	0.02	1.876	1	1	1	3	1	1212	137.5	8.88	3.47	NA	0	-0.412789
Soltu.DM.06G001910.1	Ribosomal protein L14	0.003	3.161	6	1	1	2	1	207	23.9	10.3	1.77	NA	0	-0.288889
Soltu.DM.06G001960.2	differentiation and greening-like	0	13.804	9	2	3	17	2	244	26.6	5.47	53.78	NA	0	-0.277869
Soltu.DM.06G002040.2	Tetratricopeptide repeat (TPR)-like superfamily protein	0	40.372	22	7	7	51	5	296	33	9.17	129.86	NA	2	-0.331757
Soltu.DM.06G002100.2	Myosin family protein with Dil domain	0.009	2.406	1	1	1	1	1	1496	169.9	8.05	0	NA	0	-0.404345
Soltu.DM.06G002400.1	DUF2488 domain containing protein	0	78.022	62	10	12	163	10	292	34.8	5.26	291.23	Phospho [S47]	0	-0.742123
Soltu.DM.06G002450.1	translocase of the outer mitochondrial membrane	0.003	3.289	5	1	1	1	1	314	34.7	7.52	0	NA	0	-0.201592
Soltu.DM.06G002480.1	ribosomal protein L5	0.001	3.772	3	1	1	10	1	302	34.5	9.32	10.2	NA	0	-0.745364
Soltu.DM.06G002630.2	Ribosomal protein L16p/L10e family protein	0.001	6.934	12	2	2	4	2	220	24.9	10.49	7.86	NA	0	-0.498636
Soltu.DM.06G002860.1	Protein phosphatase 2C family protein (StPBCP)	0.001	6.057	6	2	2	14	2	306	33.1	5.72	29.92	NA	0	0.0656863
Soltu.DM.06G002940.1	TatD related DNase	0.005	2.939	4	1	1	1	1	320	35.8	6.39	0	NA	0	-0.2825
Soltu.DM.06G003200.2	anthranilate synthase	0	70.845	31	16	16	66	16	590	65.8	6.87	140.56	NA	0	-0.211186
Soltu.DM.06G003210.1	Thylakoid soluble phosphoprotein TSP9 domain containing protein	0.001	5.192	14	1	1	1	1	100	10.9	9.64	3.08	NA	0	-0.326
Soltu.DM.06G003240.2	thiaminC	0.005	2.733	1	1	1	2	1	651	72.7	6.54	2.02	NA	0	-0.428879
Soltu.DM.06G003270.1	PDI-like 1-1	0	10.733	7	3	3	4	3	494	54.9	4.93	5.39	NA	1	-0.286842
Soltu.DM.06G003900.1	plastid transcriptionally active	0	214.631	49	24	24	635	24	495	52.5	8.91	1847.63	Phospho [K371]	0	-0.344646
Soltu.DM.06G004160.1	triosephosphate isomerase	0	10.698	7	2	2	62	1	257	27.7	6.23	48.27	NA	0	0.171595
Soltu.DM.06G004200.2	outer plastid envelope protein 16-1	0	67.176	44	4	5	57	4	146	15.6	8.63	169.35	NA	0	-0.0363014
Soltu.DM.06G004360.1	Histone superfamily protein	0	62.976	50	7	10	165	2	147	16.1	9.98	393.61	NA	0	-0.714286
Soltu.DM.06G004540.1	Glutaredoxin family protein	0.001	4.028	12	1	1	1	1	108	11.3	7.87	1.65	NA	0	0.103704
Soltu.DM.06G005130.1	ascorbate peroxidase	0.001	6.735	7	1	1	8	1	250	27.4	6.18	18.11	NA	0	-0.3248
Soltu.DM.06G005620.1	GTP binding Elongation factor Tu family protein	0	92.979	32	15	16	203	15	448	49.2	9.13	390.15	NA	0	-0.295759
Soltu.DM.06G006540.1	Translation elongation factor EF1B, gamma chain	0	10.488	6	2	2	2	2	412	46.9	5.86	5.01	NA	0	-0.36966
Soltu.DM.06G007030.1	ethylene-dependent gravitropism-deficient and yellow-green-like	0	30.97	10	4	4	36	4	484	52.6	5.27	87.62	NA	3	0.230992
Soltu.DM.06G007290.1	Eukaryotic aspartyl protease family protein	0.003	3.26	2	1	1	2	1	437	47.7	7.61	3.82	NA	2	-0.200458
Soltu.DM.06G008360.1	casein lytic proteinase B4	0	17.893	4	3	3	82	3	513	58.7	5.55	178.81	NA	0	-0.508382
Soltu.DM.06G008370.1	casein lytic proteinase B4	0	24.222	9	4	4	21	4	495	54.6	9.38	50.16	NA	0	-0.302626
Soltu.DM.06G009850.1	Ribosomal protein L3 family protein	0	95.71	44	12	13	115	12	280	30.5	10.51	310.25	NA	0	-0.245714
Soltu.DM.06G010190.1	ferritin	0	114.623	52	12	15	225	8	251	28.1	6.11	579.75	NA	0	-0.312749
Soltu.DM.06G010380.2	biotin/lipoyl attachment domain-containing protein	0	40.786	28	6	6	28	6	289	30	8.98	73.32	NA	0	-0.110727
Soltu.DM.06G010870.2	SOS3-interacting protein	0.005	2.804	1	1	1	1	1	703	79.4	9	0	NA	1	-0.213514
Soltu.DM.06G010900.1	dual specificity protein phosphatase (DsPTP1) family protein	0	7.753	9	2	2	2	2	282	32.3	6.64	2.17	NA	0	-0.487589
Soltu.DM.06G011120.1	Melibiase family protein	0.001	4.112	2	1	1	1	1	425	47.2	6.11	2.89	NA	1	-0.184471
Soltu.DM.06G011840.1	Uroporphyrinogen decarboxylase	0	93.852	40	11	11	129	11	392	43.1	7.88	350.96	NA	0	-0.0413265
Soltu.DM.06G012030.1	non-intrinsic ABC protein	0	57.563	32	9	9	57	9	312	34.1	7.39	149.21	NA	0	-0.0121795
Soltu.DM.06G012180.3	Fe superoxide dismutase	0	61.969	28	6	7	157	4	252	28.3	7.14	318.3	NA	0	-0.479762
Soltu.DM.06G012400.1	GroES-like zinc-binding alcohol dehydrogenase family protein	0.004	2.985	3	1	1	1	1	382	41	8.72	1.76	NA	0	0.0554974
Soltu.DM.06G012500.1	plant VAP homolog	0.001	5.653	7	1	1	1	1	227	25.6	7.99	3.78	Met-loss+Acetyl [N-Term]	1	-0.47533
Soltu.DM.06G012510.1	Ubiquitin carboxyl-terminal hydrolase family protein	0.036	1.548	1	1	1	3	1	636	75	9.13	7.23	NA	0	-1.1305
Soltu.DM.06G013090.1	membrane-associated progesterone binding protein	0.006	2.693	4	1	1	1	1	241	25.8	4.61	0	NA	1	-0.476763
Soltu.DM.06G013190.8	conserved hypothetical protein	0	9.904	3	2	2	2	1	667	74.5	6.4	3.76	NA	1	-0.415142
Soltu.DM.06G013520.1	NADH-ubiquinone oxidoreductase-related	0.016	1.978	4	1	1	2	1	198	22.8	5.44	0	NA	0	-0.109091
Soltu.DM.06G013920.1	nucleotide binding;nucleic acid binding	0	8.342	5	1	1	3	1	323	35.8	8.05	9.15	NA	0	-0.366873
Soltu.DM.06G014000.1	Rhodanese/Cell cycle control phosphatase superfamily protein	0	65.312	32	6	6	68	6	234	26.1	8.25	184.31	NA	0	-0.291453
Soltu.DM.06G014170.1	glyoxalase 2-4	0.034	1.571	2	1	1	1	1	329	36.2	8.35	1.89	NA	0	-0.184498
Soltu.DM.06G014290.1	2-isopropylmalate synthase	0	142.16	47	19	19	144	13	612	66.5	6.93	346.6	NA	0	-0.169444
Soltu.DM.06G014400.1	Plant stearoyl-acyl-carrier-protein desaturase family protein	0	36.867	24	6	6	21	6	397	45.1	6.27	47.28	NA	0	-0.409572
Soltu.DM.06G014460.1	spermidine synthase	0.034	1.574	3	1	1	1	1	205	22.9	5.25	0	NA	0	0.0790244
Soltu.DM.06G014550.1	NAD(P)-linked oxidoreductase superfamily protein	0	61.579	29	10	11	149	10	400	45.4	7.96	326.08	NA	0	-0.411
Soltu.DM.06G014650.1	HR-like lesion-inducing protein-related	0.001	5.542	7	1	1	3	1	157	17.3	9.16	7.68	NA	2	0.579618
Soltu.DM.06G014960.1	conserved hypothetical protein	0	14.284	8	4	4	7	4	554	63.4	5.86	12.42	NA	0	-1.02004
Soltu.DM.06G015480.1	photosystem I subunit D-2	0	143.652	61	12	15	1045	12	207	22.8	9.61	2743.41	NA	0	-0.437198
Soltu.DM.06G015760.1	NAD(P)-binding Rossmann-fold superfamily protein	0.001	7.012	5	2	2	9	1	339	37.1	6.73	11.11	NA	0	-0.246313
Soltu.DM.06G016960.1	NAD kinase	0	10.6	3	3	3	7	3	1010	112.2	6.09	6.84	NA	0	-0.334059
Soltu.DM.06G017340.1	stromal ascorbate peroxidase	0	178.392	60	19	20	196	13	345	37.9	8.63	510.6	NA	0	-0.458551
Soltu.DM.06G017360.3	PDI-like 1-1	0	10.423	5	2	2	3	2	497	55.6	5.01	2.74	NA	0	-0.286318
Soltu.DM.06G017440.1	Chlorophyll A-B binding family protein	0	95.693	28	7	8	380	7	276	29.3	8.72	1251.79	NA	0	0.246014
Soltu.DM.06G018090.1	Aconitase/3-isopropylmalate dehydratase protein	0	65.556	45	8	8	44	8	256	27.1	6.9	157.62	NA	0	-0.100781
Soltu.DM.06G018180.1	FAD/NAD(P)-binding oxidoreductase family protein	0	8.96	9	3	3	19	3	454	50.2	8.38	23.21	NA	0	-0.0911894
Soltu.DM.06G018270.1	SU(VAR)3-9 homolog	0.027	1.655	1	1	1	10	1	1064	116.5	7.09	0	NA	0	-0.549436
Soltu.DM.06G018440.1	Single hybrid motif superfamily protein	0	34.229	33	4	4	41	2	163	17.5	4.82	122.64	NA	0	-0.162577
Soltu.DM.06G018460.1	conserved hypothetical protein	0	22.368	16	3	3	22	3	233	25.6	6.06	66.39	NA	0	-0.272103
Soltu.DM.06G018640.1	hypothetical protein	0.007	2.521	8	1	1	6	1	85	9.6	9.17	6.94	NA	1	-0.24
Soltu.DM.06G019250.1	Alba DNA/RNA-binding protein	0	10.095	19	3	3	7	3	128	14.4	5.66	19.41	Acetyl [N-Term]	0	-0.54375
Soltu.DM.06G019290.2	DEAD/DEAH box RNA helicase family protein	0.001	4.096	2	1	1	2	1	439	49.7	5.92	0	NA	0	-0.244875
Soltu.DM.06G019380.1	ATPase, F0 complex, subunit B/B', bacterial/chloroplast	0	146.832	34	11	12	278	11	223	24.5	5.85	974.07	NA	0	-0.0587444
Soltu.DM.06G019970.2	Mog1/PsbP/DUF1795-like photosystem II reaction center PsbP family protein	0	78.96	52	9	9	82	9	250	27.3	7.85	227.97	NA	0	-0.1612
Soltu.DM.06G020080.1	Ribosomal protein L21	0	67.438	31	5	6	84	5	216	23.9	9.73	235.19	NA	0	-0.206019
Soltu.DM.06G020210.1	adenosine monophosphate kinase	0	11.969	12	3	3	15	1	286	31.9	7.77	27.79	NA	0	-0.354196
Soltu.DM.06G020810.1	Protein of unknown function (DUF579)	0	13.69	13	4	4	7	4	310	35.8	8.34	16.5	NA	0	-0.577419
Soltu.DM.06G021700.1	light harvesting complex of photosystem II	0	259.242	54	15	16	525	15	285	30.4	6.37	1583.95	NA	0	0.0722807
Soltu.DM.06G021770.1	vacuolar ATP synthase subunit A	0	82.075	29	16	16	82	1	623	68.6	5.45	184.74	NA	0	-0.174639
Soltu.DM.06G021820.1	Pyridoxamine 5'-phosphate oxidase family protein	0.001	3.681	4	1	1	1	1	405	44.6	6.6	2.4	NA	0	-0.354321
Soltu.DM.06G022410.1	Pyridoxal-5'-phosphate-dependent enzyme family protein	0	132.912	32	15	18	156	4	522	57.7	8.18	405.7	NA	0	-0.222605
Soltu.DM.06G022460.1	eif4a-2	0	18.681	14	5	5	27	5	416	47.1	5.85	41.33	NA	0	-0.173798
Soltu.DM.06G022940.1	HAD superfamily, subfamily IIIB acid phosphatase	0	28.333	14	3	3	100	1	264	29.5	9.01	287.56	NA	0	-0.0731061
Soltu.DM.06G022960.1	HAD superfamily, subfamily IIIB acid phosphatase	0	64.885	38	9	9	170	7	279	31.1	9	448.25	NA	1	-0.088172
Soltu.DM.06G023000.1	hexokinase	0	9.278	6	2	2	10	1	496	53.7	6.49	24.9	NA	1	-0.0808468
Soltu.DM.06G023170.1	CAAD domains of cyanobacterial aminoacyl-tRNA synthetase domain containing protein	0	17.133	22	3	3	32	3	147	15.9	9.47	84.12	NA	2	0.327211
Soltu.DM.06G023720.1	Single hybrid motif superfamily protein	0	27.643	18	4	4	47	4	274	29	8.68	134.65	NA	0	-0.158394
Soltu.DM.06G023830.1	methyl-CPG-binding domain	0	13.382	10	2	2	5	2	353	38.6	4.87	22.94	NA	0	-1.2881
Soltu.DM.06G023900.1	alpha/beta-Hydrolases superfamily protein	0	46.643	22	6	6	51	6	383	42.4	6.28	145.33	NA	0	-0.208616
Soltu.DM.06G023960.1	adenylate cyclases	0.031	1.598	5	1	1	1	1	202	23.1	5.69	0	NA	0	-0.347525
Soltu.DM.06G024290.1	Low PSII Accumulation	0	81.224	38	12	12	81	12	381	42.7	5.9	177.72	NA	0	-0.233596
Soltu.DM.06G024550.2	uridylyltransferase-related	0	62.917	23	6	9	67	5	284	30.8	5.86	147.64	NA	0	-0.0330986
Soltu.DM.06G024590.1	calnexin	0	7.738	4	2	2	23	2	534	60.6	4.82	62.12	NA	1	-0.73221
Soltu.DM.06G024970.4	conserved hypothetical protein	0	27.719	22	6	6	30	6	252	28.6	9.28	60.68	NA	0	-0.285714
Soltu.DM.06G025020.1	Ribosomal protein S7e family protein	0.004	3.008	12	1	1	8	1	191	22.1	9.8	8.07	NA	0	-0.584817
Soltu.DM.06G025150.1	conserved hypothetical protein	0	16.897	17	2	3	16	2	187	20.8	4.7	50.52	NA	1	-0.376471
Soltu.DM.06G025560.1	chloroplastic acetylcoenzyme A carboxylase	0	10.229	11	3	3	47	2	258	27.3	7.21	24.03	NA	0	-0.105426
Soltu.DM.06G025820.1	light-harvesting chlorophyll-protein complex I subunit A4	0	41.756	20	4	4	107	2	250	27.6	6.96	330.87	NA	2	-0.1032
Soltu.DM.06G026120.1	conserved hypothetical protein	0.01	2.309	2	1	1	2	1	400	44.8	5.07	3.85	Met-loss+Acetyl [N-Term]	0	0.10875
Soltu.DM.06G026180.4	SPFH/Band 7/PHB domain-containing membrane-associated protein family	0.001	7.058	7	2	2	4	2	285	31.5	5.72	6.62	NA	0	-0.149474
Soltu.DM.06G026220.3	H(+)-ATPase	0	18.46	5	4	4	9	4	956	105	6.76	21.41	NA	8	0.112657
Soltu.DM.06G026690.1	tryptophan biosynthesis	0	15.098	12	4	4	31	4	401	42.7	6	75.23	NA	0	0.100249
Soltu.DM.06G026920.1	RAB GTPase homolog E1B	0	348.991	56	23	32	795	12	477	51.7	6.55	2039.17	NA	0	-0.161426
Soltu.DM.06G027020.4	Ribosomal protein L22p/L17e family protein	0.012	2.232	4	1	1	4	1	175	20	10.07	0	NA	0	-0.934857
Soltu.DM.06G027060.1	NAD(P)-binding Rossmann-fold superfamily protein	0	27.816	17	5	5	57	5	321	33.6	9.2	124.18	NA	0	0.11433
Soltu.DM.06G027190.1	nucleoside diphosphate kinase	0	54.933	27	6	6	120	4	224	24.7	9.17	243.57	NA	0	-0.167857
Soltu.DM.06G027220.1	secE/sec61-gamma protein transport protein	0.001	4.903	20	1	1	2	1	82	9.9	9.44	5.97	Acetyl [N-Term]	0	-0.753659
Soltu.DM.06G027450.1	Kunitz family trypsin and protease inhibitor protein	0.015	2.066	5	1	1	1	1	210	23.4	8.91	0	NA	0	0.0414286
Soltu.DM.06G027610.1	conserved hypothetical protein	0.013	2.169	4	1	1	5	1	173	19.1	9.5	7.41	NA	4	0.520231
Soltu.DM.06G027820.1	Ribosomal L29 family protein	0	63.838	39	9	9	49	3	168	19.2	10.21	111.85	NA	0	-0.694643
Soltu.DM.06G028420.1	30S ribosomal protein, putative	0	90.929	38	10	11	141	10	312	34.9	6.05	332.38	NA	0	-0.59359
Soltu.DM.06G028530.3	B-box zinc finger family protein	0.021	1.821	6	1	1	10	1	233	25.9	5.06	10.64	NA	0	-0.398712
Soltu.DM.06G028610.1	chloroplast RNA binding	0	250.197	53	21	24	531	21	379	42.4	8.16	1440.15	NA	0	-0.343799
Soltu.DM.06G028630.1	Pyridoxal phosphate (PLP)-dependent transferases superfamily protein	0	147.256	54	19	22	354	19	461	50.3	7.64	747.37	NA	0	-0.187636
Soltu.DM.06G028640.1	enzyme binding;tetrapyrrole binding	0.016	1.989	3	1	1	7	1	264	30.1	6.81	1.69	NA	0	-0.652273
Soltu.DM.06G028660.1	Ribosomal protein L6 family	0.002	3.309	6	1	1	2	1	194	21.9	9.58	3.59	NA	0	-0.33299
Soltu.DM.06G028910.2	cystatin B	0	165.875	53	13	19	596	6	245	28	5.21	1679.59	Phospho [S43; K45; T46; S57; S137; K139; S151]	0	-0.222449
Soltu.DM.06G028940.3	cystatin B	0	765.442	69	55	76	3159	48	758	87.1	5.87	8960.7	Phospho [K15; S284; K286; T287; S298; S334; S393; S473; K475; S487]; Met-loss [N-Term]; Met-loss+Acetyl [N-Term]	0	-0.305277
Soltu.DM.06G029170.1	Structural maintenance of chromosomes (SMC) family protein	0.001	5.104	1	1	1	2	1	1201	139.5	6.96	3.85	NA	0	-0.829309
Soltu.DM.06G029200.2	ribosomal protein S11-beta	0.001	5.929	11	2	2	2	2	159	17.6	10.49	2.01	NA	0	-0.59434
Soltu.DM.06G029390.1	Eukaryotic aspartyl protease family protein	0.002	3.381	3	1	1	2	1	460	50.1	8.72	4.01	NA	0	-0.0643478
Soltu.DM.06G029590.1	photosystem I subunit O	0.001	6.246	6	2	2	15	2	145	15.8	9.89	15.11	NA	2	0.250345
Soltu.DM.06G029830.1	proteinaceous RNase P	0.016	2.049	2	1	1	2	1	551	61.6	6.76	0	NA	0	-0.3951
Soltu.DM.06G029950.3	phosphoglycerate/bisphosphoglycerate mutase family protein	0	99.988	39	19	19	121	19	509	55.8	6.37	285.44	NA	0	-0.255403
Soltu.DM.06G029960.1	arogenate dehydratase	0.001	6.367	5	2	2	10	1	433	47.2	7.18	15.43	NA	0	-0.107159
Soltu.DM.06G030180.1	gamma tonoplast intrinsic protein	0	12.687	6	1	1	9	1	250	25.7	6.15	23.2	Met-loss [N-Term]	7	0.7928
Soltu.DM.06G030270.1	Bacterial trigger factor protein (TF) domain containing protein	0	23.489	26	6	6	58	6	220	24.1	8.27	135.05	NA	0	-0.311818
Soltu.DM.06G030400.1	chaperonin-60alpha	0	95.546	25	11	11	138	7	589	62.4	5.48	408.01	NA	0	-0.0222411
Soltu.DM.06G030560.1	Ribosomal protein L11 family protein	0	10.576	13	2	2	17	2	166	17.8	8.69	24.67	NA	0	-0.324096
Soltu.DM.06G030720.1	carbamoyl phosphate synthetase B	0	181.189	29	30	31	322	30	1199	132	5.62	717.37	NA	0	-0.143203
Soltu.DM.06G030740.1	tetraspanin3	0.016	1.967	3	1	1	3	1	286	32.4	8.84	0	NA	4	0.102098
Soltu.DM.06G031350.1	Histone superfamily protein	0	78.737	36	9	11	145	1	159	18	10.11	366.94	NA	0	-0.281761
Soltu.DM.06G031650.1	pumilio	0.007	2.528	1	1	1	5	1	993	107.8	6.54	8.43	NA	0	-0.441289
Soltu.DM.06G031670.1	translocon at the outer envelope membrane of chloroplasts 75-III	0	124.019	34	22	23	139	22	814	88.7	8.6	330.95	NA	0	-0.373833
Soltu.DM.06G031810.1	Tetratricopeptide repeat (TPR)-like superfamily protein	0	78.597	45	7	7	63	7	219	23.2	7.27	214.08	NA	0	-0.0899543
Soltu.DM.06G031830.1	3-phosphoserine phosphatase	0.001	4.117	3	1	1	5	1	357	38.6	8.03	10.5	NA	0	0.0389356
Soltu.DM.06G032100.1	Thylakoid soluble phosphoprotein TSP9 domain containing protein	0	104.176	40	10	10	119	10	104	11.1	9.76	410.67	NA	0	-0.425
Soltu.DM.06G032280.1	rotamase CYP	0	7.421	9	2	2	4	2	207	22.2	8.95	9.02	NA	0	-0.153623
Soltu.DM.06G032390.1	U5 small nuclear ribonucleoprotein helicase, putative	0.001	4.155	1	1	1	1	1	2174	247	5.74	1.85	NA	0	-0.363431
Soltu.DM.06G033000.1	Ribosomal protein L17 family protein	0	25.185	21	4	4	135	4	203	22.7	11.09	353.18	NA	0	-0.379803
Soltu.DM.06G033150.1	Pentatricopeptide repeat (PPR) superfamily protein	0.006	2.617	1	1	1	3	1	894	100.4	6.33	2.02	NA	0	-0.0720358
Soltu.DM.06G033220.1	photosystem I subunit l	0	57.787	24	6	6	129	6	229	24.3	9.44	326.27	NA	2	0.310044
Soltu.DM.06G033240.1	NAD(P)H-quinone oxidoreductase subunit U, chloroplastic	0	27.173	13	4	4	19	4	388	42.4	5.01	52.4	NA	4	0.48067
Soltu.DM.06G033400.2	YGGT family protein	0.001	5.417	5	1	1	8	1	222	24.2	10.32	21.39	NA	0	0.297748
Soltu.DM.06G033650.1	SMAD/FHA domain-containing protein	0.007	2.515	2	1	1	1	1	344	37.9	6.47	0	NA	0	-0.488372
Soltu.DM.06G034070.1	Photosystem I reaction centre subunit IV / PsaE protein	0	45.756	58	8	8	81	2	139	14.8	9.61	128.72	NA	0	-0.21295
Soltu.DM.06G034090.1	Glutaredoxin family protein	0	66.804	38	5	6	63	5	183	20.2	9.79	178.92	NA	0	-0.391803
Soltu.DM.06G034160.1	Glutathione S-transferase family protein	0	15.871	8	3	3	6	3	414	46.7	8.38	19.67	NA	0	-0.287198
Soltu.DM.06G034180.2	ATP citrate lyase (ACL) family protein	0.024	1.733	3	1	1	1	1	421	45.3	5.91	0	NA	0	-0.0185273
Soltu.DM.06G034430.1	winged-helix DNA-binding transcription factor family protein	0	18.845	9	3	3	11	2	273	29	10.55	28.15	NA	0	-0.762637
Soltu.DM.06G034510.2	histone H2A	0	20.356	24	3	3	19	2	137	14.5	10.39	36.86	NA	0	-0.321168
Soltu.DM.06G034680.1	Ribosomal protein S24e family protein	0.021	1.86	4	1	1	1	1	397	45.1	6.1	2.21	NA	0	-0.618388
Soltu.DM.06G034730.1	Chalcone-flavanone isomerase family protein	0	10.305	11	3	3	11	3	235	25.7	9.31	3.8	NA	0	-0.183404
Soltu.DM.06G034980.1	dehydroquinate dehydratase, putative / shikimate dehydrogenase, putative	0	8.39	6	3	3	3	3	514	55.9	7.39	6.11	NA	0	0.0678988
Soltu.DM.06G035000.2	DEGP protease	0	54.671	17	8	8	39	6	611	66.5	6.44	96.42	NA	0	-0.205892
Soltu.DM.06G035050.2	cullin	0.034	1.568	1	1	1	1	1	769	89.5	7.61	0	NA	0	-0.445514
Soltu.DM.07G000330.1	temperature-induced lipocalin	0	32.578	39	5	5	42	5	180	20.6	6.35	54.62	NA	0	-0.599444
Soltu.DM.07G000410.1	O-Glycosyl hydrolases family 17 protein	0.002	3.386	2	1	1	1	1	511	56.9	9.03	1.94	NA	1	-0.228376
Soltu.DM.07G000590.1	conserved hypothetical protein	0	19.362	16	4	4	27	4	250	28.8	10.08	20.06	NA	2	-0.438
Soltu.DM.07G000630.1	Phospholipid/glycerol acyltransferase family protein	0.001	4.05	4	1	1	5	1	371	41.4	9.82	3.52	NA	2	0.0126685
Soltu.DM.07G000920.2	Translation initiation factor 3 protein	0	71.003	36	11	11	67	11	291	32.6	9.25	113.88	NA	0	-0.550172
Soltu.DM.07G001060.3	vacuolar ATP synthase subunit H family protein	0	16.313	7	3	3	8	3	490	55.8	8.05	10.26	NA	0	-0.149796
Soltu.DM.07G001140.1	Ribosomal protein L35	0.001	6.675	9	1	1	9	1	155	17.1	11.47	21.7	NA	0	-0.511613
Soltu.DM.07G001310.1	Metal-dependent phosphohydrolase	0	17.115	16	4	4	9	4	241	26.5	6.8	24.55	NA	0	-0.412863
Soltu.DM.07G001720.2	conserved hypothetical protein	0.001	4.532	8	1	1	18	1	143	16	10.32	34.26	NA	0	-0.256643
Soltu.DM.07G001750.1	SECY homolog	0	35.035	9	4	4	20	4	538	58.1	9.51	40.07	NA	7	0.242007
Soltu.DM.07G001760.1	L-Aspartase-like family protein	0	40.814	20	8	8	25	8	545	61	6.8	49.94	NA	0	-0.148073
Soltu.DM.07G001840.1	ribonuclease	0.009	2.353	3	1	1	6	1	285	32.1	8.44	9.78	NA	0	-0.238596
Soltu.DM.07G001920.1	xylose isomerase family protein	0	32.359	8	7	7	19	7	1007	112.8	8.18	30.24	NA	0	-0.275273
Soltu.DM.07G002160.3	Calmodulin-binding protein	0.034	1.569	2	1	1	1	1	635	71.4	6.3	1.95	NA	0	-0.633858
Soltu.DM.07G002520.1	Cyclophilin-like peptidyl-prolyl cis-trans isomerase family protein	0	25.479	21	5	5	21	5	297	32.4	8	50.65	NA	0	-0.214478
Soltu.DM.07G002530.3	KNOTTED1-like homeobox gene	0.009	2.424	2	1	1	1	1	426	47.3	6.05	0	NA	0	-0.870892
Soltu.DM.07G002620.1	Ribosomal protein S5/Elongation factor G/III/V family protein	0	10.98	4	3	3	4	3	987	110.4	5.14	6.89	NA	0	-0.207295
Soltu.DM.07G002710.1	S-adenosyl-L-methionine-dependent methyltransferases superfamily protein	0	9.275	8	2	2	6	2	343	37.6	8.48	11.82	NA	0	-0.130612
Soltu.DM.07G002960.1	prephenate dehydrogenase family protein	0.006	2.572	2	1	1	2	1	377	42.5	8.79	3.7	NA	0	-0.361008
Soltu.DM.07G002970.1	Inorganic H pyrophosphatase family protein	0	38.529	8	5	5	23	5	765	80.2	5.27	62.67	NA	13	0.613464
Soltu.DM.07G003120.2	low-molecular-weight cysteine-rich	0	16.447	37	3	3	13	3	78	8.8	8.54	16.45	NA	1	-0.0384615
Soltu.DM.07G003310.1	Raffinose synthase family protein	0	12.087	4	3	3	10	3	864	94.9	5.54	14.07	NA	0	-0.208565
Soltu.DM.07G003740.1	choline monooxygenase, putative (CMO-like)	0	20.62	18	7	7	14	7	412	46.8	6.57	20.04	NA	0	-0.256311
Soltu.DM.07G003860.1	Ribosomal protein L30/L7 family protein	0	16.399	20	3	3	10	1	242	28	9.95	23.59	NA	0	-0.483058
Soltu.DM.07G004040.1	Tautomerase/MIF superfamily protein	0	10.875	20	3	3	20	3	115	12.2	5.36	25.86	NA	0	0.378261
Soltu.DM.07G004190.1	Tyrosyl-tRNA synthetase, class Ib, bacterial/mitochondrial	0	31.536	15	6	6	18	6	522	57.3	6.64	45.87	NA	0	-0.116475
Soltu.DM.07G004740.1	Pre-mRNA-processing-splicing factor	0.004	3.001	0	1	1	1	1	2389	277.8	8.76	0	NA	0	-0.47455
Soltu.DM.07G005050.1	nudix hydrolase homolog	0	7.993	8	2	2	15	2	367	41.5	7.47	23.84	NA	0	-0.203542
Soltu.DM.07G005060.1	NB-ARC domain-containing disease resistance protein	0.015	2.064	2	1	1	1	1	598	69.3	7.49	0	NA	0	-0.340803
Soltu.DM.07G005540.1	isoamylase	0	31.782	13	8	8	20	8	793	89.3	5.85	22.56	NA	0	-0.33367
Soltu.DM.07G005720.1	ribophorin II (RPN2) family protein	0	7.443	3	2	2	2	2	689	74.9	6.55	4.73	NA	3	0.206096
Soltu.DM.07G005820.1	peptide deformylase 1A	0	30.655	38	5	5	29	5	190	21.1	6.23	71.46	NA	0	-0.203158
Soltu.DM.07G006040.1	Glutathione S-transferase, C-terminal-like;Translation elongation factor EF1B/ribosomal protein S6	0	14.886	13	3	3	14	1	232	25.3	4.64	26.1	Met-loss+Acetyl [N-Term]	0	-0.30819
Soltu.DM.07G006530.2	debranching enzyme	0.03	1.611	1	1	1	1	1	546	62	6.61	0	NA	0	-0.266667
Soltu.DM.07G006660.1	conserved hypothetical protein	0.004	3.109	6	1	1	2	1	186	19.8	9.74	4.27	NA	2	-0.00860215
Soltu.DM.07G006760.1	ribulose bisphosphate carboxylase small chain 1A	0.021	1.827	12	1	1	1	1	169	19.2	8.41	2.31	NA	0	-0.36568
Soltu.DM.07G006800.1	root FNR	0	43.801	26	8	8	42	1	374	41.7	8.41	83	NA	0	-0.457487
Soltu.DM.07G007490.1	elongation factor Ts family protein	0	291.822	37	43	43	350	43	1050	114.2	4.79	821.04	NA	0	-0.548762
Soltu.DM.07G008910.1	ATP synthase subunit	0	9.538	27	2	2	29	2	71	8.1	10.81	61.12	NA	0	-0.684507
Soltu.DM.07G009310.3	photosystem I light harvesting complex gene	0	10.229	9	2	2	19	2	266	28.8	8.03	44.3	NA	0	0.0428571
Soltu.DM.07G010140.1	ADPGLC-PPase large subunit	0	49.043	18	9	9	49	8	521	57.6	7.34	82.3	NA	0	-0.144338
Soltu.DM.07G011110.2	S-adenosyl-L-methionine-dependent methyltransferases superfamily protein	0	52.38	20	5	5	36	5	373	41.9	7.93	115.98	NA	0	-0.152279
Soltu.DM.07G011180.2	atypical CYS HIS rich thioredoxin	0	33.016	31	4	5	18	4	233	25.8	8.37	47.49	NA	0	-0.214163
Soltu.DM.07G011320.1	dehydroquinate dehydratase, putative / shikimate dehydrogenase, putative	0.005	2.879	4	1	1	1	1	200	21.8	5.86	2.04	NA	0	0.0545
Soltu.DM.07G011650.1	Transducin family protein / WD-40 repeat family protein	0.001	4.648	11	1	1	1	1	109	12.6	9.5	2.97	NA	0	-0.650459
Soltu.DM.07G011660.1	Transducin family protein / WD-40 repeat family protein	0.001	5.681	12	1	1	2	1	140	15.9	9.03	2.5	NA	0	-0.615
Soltu.DM.07G012060.1	Lactoylglutathione lyase / glyoxalase I family protein	0.027	1.649	5	1	1	5	1	200	22.1	7.15	0	NA	0	-0.3525
Soltu.DM.07G012320.1	Nitrilase/cyanide hydratase and apolipoprotein N-acyltransferase family protein	0	49.998	38	9	9	56	8	310	34.1	6.24	148.5	NA	0	-0.229032
Soltu.DM.07G012430.1	Stress responsive alpha-beta barrel domain protein	0	56.272	33	7	7	31	7	264	28.7	6.96	94.73	NA	0	-0.0272727
Soltu.DM.07G012540.1	germin	0	30.835	28	3	3	63	3	211	22	6.29	246.08	NA	0	0.557346
Soltu.DM.07G012720.1	aleurain-like protease	0.014	2.115	3	1	1	3	1	359	39.2	5.11	1.65	NA	1	-0.132312
Soltu.DM.07G013010.1	chaperonin	0	124.579	60	12	12	111	10	253	26.5	7.42	386.47	NA	0	-0.0549407
Soltu.DM.07G013190.2	fatty acid biosynthesis	0	21.924	12	5	5	12	5	540	57.9	7.77	28.5	NA	0	-0.0990741
Soltu.DM.07G013280.1	Thioredoxin superfamily protein	0	196.47	48	13	13	365	13	213	23.5	9.51	1159.21	NA	0	-0.40892
Soltu.DM.07G013720.1	pyruvate dehydrogenase E1 alpha	0	75.249	44	16	16	103	8	437	48.4	7.69	206.79	NA	0	-0.335469
Soltu.DM.07G014290.1	NAD(P)-linked oxidoreductase superfamily protein	0	52.49	34	12	12	157	12	367	40.4	7.21	392.63	NA	0	-0.281744
Soltu.DM.07G014630.1	photosystem II subunit P-1	0	295.743	72	19	22	1593	19	260	28	8.18	5092.28	Phospho [T90]	0	-0.418846
Soltu.DM.07G015010.1	RNA-binding (RRM/RBD/RNP motifs) family protein	0	34.795	22	7	7	34	7	358	37.8	8.43	81.72	NA	0	-0.676536
Soltu.DM.07G015070.1	conserved hypothetical protein	0.001	4.408	3	1	1	19	1	337	37.8	7.9	37.25	NA	6	0.0709199
Soltu.DM.07G015080.1	Rubisco methyltransferase family protein	0	26.019	13	6	6	22	6	504	57.5	8.51	39.19	NA	0	-0.370833
Soltu.DM.07G015320.1	ribosomal protein L23.1	0.001	4.782	10	1	1	3	1	126	14.3	9.11	5.19	NA	0	-0.484127
Soltu.DM.07G015360.1	glucose-6-phosphate dehydrogenase	0	101.679	40	21	22	169	21	577	65.7	7.3	268.79	NA	0	-0.338302
Soltu.DM.07G015790.2	HEAT SHOCK PROTEIN 89.1	0	39.273	7	6	6	107	1	794	90.4	5.34	292.59	Phospho [S292]	0	-0.567506
Soltu.DM.07G015870.1	photosystem II light harvesting complex gene 2.3	0	156.563	57	10	11	808	1	265	28.7	5.47	1720.94	Phospho [K187]	0	-0.089434
Soltu.DM.07G016140.1	threonyl-tRNA synthetase, putative / threonine--tRNA ligase, putative	0	80.72	25	14	15	46	14	670	77.5	7.4	106.5	NA	0	-0.464328
Soltu.DM.07G016350.1	plastid transcriptionally active	0	7.671	13	2	2	11	2	144	17.1	8.29	6.6	NA	0	-0.538889
Soltu.DM.07G016630.2	PDI-like 2-2	0	17.977	14	4	4	10	4	432	47.1	5.94	19.44	NA	0	-0.164583
Soltu.DM.07G016990.1	allene oxide synthase	0	85.967	47	5	8	111	5	161	18.1	7.55	301.24	NA	0	-0.0888199
Soltu.DM.07G017000.1	hydroperoxide lyase	0	168.517	40	14	17	325	14	348	39.4	6.81	856.63	NA	0	-0.139943
Soltu.DM.07G017170.1	aspartic proteinase A1	0	13.927	7	3	3	31	3	508	55.1	6.29	57.22	NA	1	-0.0972441
Soltu.DM.07G017690.1	ARABIDOPSIS SERIN PROTEASE	0	13.31	8	3	3	26	3	444	47.9	9.22	36.5	NA	3	0.264865
Soltu.DM.07G017750.1	aconitase	0	112.487	26	19	20	108	11	997	108.3	7.55	231.34	NA	0	-0.168606
Soltu.DM.07G018100.2	beta-amylase	0	21.032	10	4	4	8	4	578	65.1	6.98	26.74	NA	0	-0.348789
Soltu.DM.07G018340.1	DNA-binding storekeeper protein-related transcriptional regulator	0.02	1.896	12	1	1	2	1	140	15.8	9.96	0	Phospho [K136]	0	-0.914286
Soltu.DM.07G018670.3	NagB/RpiA/CoA transferase-like superfamily protein	0	21.918	20	6	6	18	1	324	35.5	7.27	23.5	NA	0	-0.150926
Soltu.DM.07G019050.1	photosystem II reaction center PSB29 protein	0	90.325	40	14	14	182	14	293	33.3	8.53	397.72	NA	0	-0.4843
Soltu.DM.07G019540.1	photosystem II family protein	0	78.803	38	5	6	191	5	168	18.4	9.82	629.42	NA	0	-0.239286
Soltu.DM.07G019640.2	protochlorophyllide oxidoreductase B	0	225.683	54	17	22	457	11	398	43.1	9.19	1043.59	NA	0	-0.196985
Soltu.DM.07G019680.1	lumazine-binding family protein	0	52.64	29	7	7	94	7	280	30.7	7.33	256.46	NA	0	0.00178571
Soltu.DM.07G020140.1	Reticulon family protein	0.043	1.483	3	1	1	5	1	420	48.1	9.61	0	NA	1	-0.29
Soltu.DM.07G020660.1	ketol-acid reductoisomerase	0	137.908	30	15	18	270	9	593	63.7	6.57	615.76	NA	0	-0.067285
Soltu.DM.07G021080.1	DNAJ heat shock N-terminal domain-containing protein	0.001	4.628	3	1	1	14	1	335	37.9	6.34	32.57	NA	0	-0.516119
Soltu.DM.07G021150.3	FtsH extracellular protease family	0	349.526	52	32	33	512	31	693	74.4	6.52	1414.2	NA	1	-0.0949495
Soltu.DM.07G022140.1	conserved hypothetical protein	0.004	3.016	6	1	1	1	1	172	18.8	9.2	0	NA	1	-0.19593
Soltu.DM.07G022290.1	ADP glucose pyrophosphorylase	0	239.225	58	26	30	300	26	521	57.2	7.17	790.34	NA	0	-0.190595
Soltu.DM.07G022380.1	Translation initiation factor 2, small GTP-binding protein	0	73.281	13	11	12	43	11	1010	108	6.73	103.25	NA	0	-0.299802
Soltu.DM.07G022590.2	Aldolase-type TIM barrel family protein	0	64.251	46	13	14	87	10	371	40.6	9.25	125.34	Acetyl [N-Term]	0	0.00404313
Soltu.DM.07G022830.1	SOUL heme-binding family protein	0	33.911	35	7	7	48	6	229	25.9	8.05	99.66	NA	0	-0.115721
Soltu.DM.07G022840.1	SOUL heme-binding family protein	0	19.095	20	3	3	16	2	222	25	6.02	43.58	NA	0	-0.288288
Soltu.DM.07G023030.1	ribosomal protein L4	0	51.229	33	8	9	86	8	289	32.1	7.49	186.27	NA	0	-0.60519
Soltu.DM.07G023080.1	chlorsulfuron/imidazolinone resistant	0	44.865	16	9	9	42	9	657	71.9	6.83	49.53	NA	0	-0.122679
Soltu.DM.07G023100.1	glyoxalase II	0.005	2.927	4	1	1	1	1	291	32.1	8	2	NA	0	-0.221306
Soltu.DM.07G023140.1	solanesyl diphosphate synthase	0.001	4.295	5	1	1	1	1	398	43.5	6.14	3.13	NA	0	-0.0331658
Soltu.DM.07G023150.1	Chalcone-flavanone isomerase family protein	0	7.401	7	2	2	9	2	274	29.6	9	8.62	NA	0	-0.029562
Soltu.DM.07G023180.1	methionine sulfoxide reductase B	0	44.503	41	7	7	73	7	198	21.9	8.68	172.66	NA	0	-0.485859
Soltu.DM.07G023190.1	pfkB-like carbohydrate kinase family protein	0	36.355	22	6	6	53	6	397	42.4	5.15	102.24	NA	0	-0.164484
Soltu.DM.07G023320.1	Protein of unknown function DUF92, transmembrane	0.003	3.183	2	1	1	2	1	370	39.5	9.94	3.84	NA	4	0.321892
Soltu.DM.07G023330.1	Ribosomal protein L13 family protein	0	34.74	20	3	3	61	2	234	26.4	9.73	209.83	NA	0	-0.479915
Soltu.DM.07G023560.1	conserved hypothetical protein	0	18.002	8	5	5	10	5	596	69.7	5.47	8.62	NA	0	-0.911409
Soltu.DM.07G023760.1	Class I glutamine amidotransferase-like superfamily protein	0	12.966	11	4	4	11	4	441	47.2	6.87	2.92	NA	0	0.130839
Soltu.DM.07G023810.1	Lactate/malate dehydrogenase family protein	0	36.827	28	6	6	19	6	346	36.1	8.88	45.45	NA	0	0.137572
Soltu.DM.07G024030.1	chloroplast 30S ribosomal protein S20, putative	0	29.727	33	5	5	27	5	184	20.3	10.11	59.82	NA	0	-0.298913
Soltu.DM.07G024380.1	thioredoxin M-type	0	47.089	7	3	5	176	2	494	53.6	7.08	367.64	NA	3	0.184413
Soltu.DM.07G024820.1	Methionine gamma-lyase domain containing protein	0	19.906	10	3	3	11	3	449	48	6.77	20.37	NA	0	0.0296214
Soltu.DM.07G024910.1	light-harvesting chlorophyll B-binding protein	0	39.659	13	3	4	88	1	262	28.4	5.41	278.06	NA	0	0.030916
Soltu.DM.07G025320.1	Translation protein SH3-like family protein	0	57.063	33	7	7	155	7	189	20.9	9.88	366.69	NA	0	-0.448148
Soltu.DM.07G025510.1	conserved hypothetical protein	0	16.852	22	5	5	19	5	205	23.4	6.57	26.09	NA	0	-0.39561
Soltu.DM.07G025860.1	Protein phosphatase 2C family protein	0	12.552	6	5	5	17	2	599	64.7	7.23	22.98	NA	0	-0.192321
Soltu.DM.07G026260.1	endoribonuclease L-PSP family protein	0	7.819	12	2	2	6	2	172	17.9	7.05	18.96	NA	0	0.20814
Soltu.DM.07G026490.1	HIS HF	0	112.051	42	19	20	127	19	588	64.2	6.81	263.14	NA	0	-0.240986
Soltu.DM.07G026570.1	small ubiquitin-like modifier	0	3.713	10	1	1	5	1	99	11.2	5.1	10.29	NA	0	-0.825253
Soltu.DM.07G026630.1	Thioredoxin superfamily protein	0.001	6.331	10	2	2	2	2	267	29.7	5.87	4.28	NA	0	-0.606742
Soltu.DM.07G026640.1	trigger factor type chaperone family protein	0	183.38	51	26	27	341	26	546	61.2	5.19	745.28	NA	0	-0.338095
Soltu.DM.07G026750.1	homolog of bacterial cytokinesis Z-ring protein FTSZ 1-1	0	47.494	23	9	9	38	9	419	44	6.4	102.55	NA	0	0.022673
Soltu.DM.07G026880.1	Putative lysine decarboxylase family protein	0.004	3.033	4	1	1	2	1	307	34.3	6.92	1.94	NA	0	-0.225407
Soltu.DM.07G027010.1	CBS domain-containing protein / transporter associated domain-containing protein	0.016	1.973	1	1	1	5	1	664	74	5.05	0	NA	5	-0.0375
Soltu.DM.07G027430.1	RPM1-interacting protein 4 (RIN4) family protein	0.023	1.755	14	1	1	1	1	78	8.7	7.97	0	NA	0	-1.29359
Soltu.DM.07G027620.1	heat shock protein 81-2	0	10.766	4	3	3	16	3	699	80.2	5.03	19.94	NA	0	-0.600286
Soltu.DM.07G027980.1	photosystem I subunit G	0	31.599	23	4	4	86	4	146	16	9.64	205.54	NA	2	0.115753
Soltu.DM.07G028260.1	photosystem II subunit R	0	58.523	19	4	6	105	4	138	14.4	9.52	220.96	NA	1	-0.0297101
Soltu.DM.07G028270.1	recA DNA recombination family protein	0	27.24	13	4	4	13	4	419	45.6	8.12	49.86	NA	0	-0.185203
Soltu.DM.07G028390.2	GTP-binding protein-related	0	51.603	29	10	10	68	10	422	46.1	6.16	103.05	NA	0	-0.057109
Soltu.DM.07G028440.1	hydroxymethylbilane synthase	0	112.292	49	15	17	176	15	365	39.2	6.9	412.82	NA	0	-0.0589041
Soltu.DM.07G028560.2	mercaptopyruvate sulfurtransferase	0	70.074	36	9	11	44	5	373	41	7.25	105.84	NA	0	-0.210724
Soltu.DM.07G028580.2	phosphoglycerate kinase	0	65.867	18	6	6	259	1	401	42.3	5.69	731.62	NA	0	0.102743
Soltu.DM.07G028590.1	Phosphoglycerate kinase family protein	0	446.532	71	33	36	1333	28	482	50.4	7.87	3839.04	NA	0	0.13527
Soltu.DM.08G000130.1	PGR5-LIKE A	0	20.437	13	4	4	34	3	319	35.7	5.34	60	NA	2	-0.0514107
Soltu.DM.08G000990.1	Hyaluronan / mRNA binding family	0	16.278	11	4	4	11	1	366	39.2	6.87	26.62	NA	0	-1.14208
Soltu.DM.08G001010.1	Hyaluronan / mRNA binding family	0	19.005	13	4	4	19	1	364	39.1	8.07	54.55	NA	0	-1.11896
Soltu.DM.08G001070.2	Chlorophyll A-B binding family protein	0	24.938	16	5	5	24	4	256	28.6	5.69	50.82	NA	0	-0.326172
Soltu.DM.08G001230.1	glycine decarboxylase complex H	0	22.404	23	3	3	33	1	161	17.4	5.03	97.64	NA	0	-0.209317
Soltu.DM.08G001260.1	non-intrinsic ABC protein	0	35.26	21	8	8	33	8	488	54.1	6.3	40.57	NA	0	-0.252664
Soltu.DM.08G001360.1	photosystem I subunit K	0	11.19	8	2	2	15	2	130	13.3	10.17	40.01	NA	0	0.287692
Soltu.DM.08G001730.1	conserved hypothetical protein	0	53.457	45	7	8	48	7	192	20.7	8.57	136.23	NA	0	-0.43125
Soltu.DM.08G001820.1	glutathione peroxidase	0	93.916	47	12	12	189	12	238	26.1	8.87	313.99	NA	0	-0.246639
Soltu.DM.08G001890.1	DUF1077 domain containing protein	0.003	3.226	7	1	1	2	1	178	19.4	7.4	1.72	NA	2	-0.105056
Soltu.DM.08G001900.1	monogalactosyl diacylglycerol synthase	0.009	2.316	2	1	1	1	1	532	58.9	9.03	1.66	NA	0	-0.145301
Soltu.DM.08G001940.1	dynamin related protein	0.009	2.413	4	1	3	4	1	740	82.8	6.33	10.01	Phospho [S569; S581; S582]	0	-0.304865
Soltu.DM.08G002000.4	FK506-binding protein	0	43.264	26	6	7	138	6	226	24.1	8.22	199.12	NA	0	0.0415929
Soltu.DM.08G002470.1	Plastid-lipid associated protein PAP / fibrillin family protein	0	13.98	14	3	3	12	3	244	27	9.29	29.96	NA	0	-0.206
Soltu.DM.08G003090.1	putrescine-binding periplasmic protein-related	0.001	4.667	2	1	1	2	1	538	59.7	8.85	6.17	NA	0	-0.210223
Soltu.DM.08G004330.2	Nucleic acid-binding, OB-fold-like protein	0	24.824	7	5	5	8	5	916	102	7.2	20.95	NA	0	-0.599672
Soltu.DM.08G004610.1	vacuolar H+-ATPase subunit E isoform	0.001	6.259	7	2	2	4	2	241	27.7	6.96	1.98	NA	0	-0.514938
Soltu.DM.08G004930.1	Phosphoenolpyruvate carboxylase family protein	0	44.225	20	5	8	43	5	354	38.3	6.87	113.14	NA	0	-0.20113
Soltu.DM.08G005050.1	photosystem I reaction center subunit PSI-N, chloroplast, putative / PSI-N, putative (PSAN)	0	127.116	36	9	9	363	9	169	18.2	8.72	1165.6	NA	0	-0.202367
Soltu.DM.08G005090.1	DUF4033 domain containing protein	0	29.134	25	5	5	28	5	270	30.4	7.81	78.17	NA	0	-0.333333
Soltu.DM.08G005650.1	2-isopropylmalate synthase	0	72.233	32	13	13	79	7	613	66.5	6.11	184.82	NA	0	-0.199021
Soltu.DM.08G005870.1	RNase H family protein	0.002	3.347	3	1	1	3	1	340	38.6	5.38	2.17	NA	0	-0.255882
Soltu.DM.08G005960.2	O-acetylserine (thiol) lyase isoform C	0	172.909	48	14	18	468	14	386	40.9	5.64	1342.34	NA	0	0.0222798
Soltu.DM.08G006100.1	glycoside hydrolase family 2 protein	0.009	2.403	1	1	1	3	1	981	110.6	5.92	1.75	NA	0	-0.334659
Soltu.DM.08G006200.1	conserved hypothetical protein	0	41.113	23	5	5	28	5	276	30.8	6.05	62.79	NA	0	-0.230435
Soltu.DM.08G006230.1	6,7-dimethyl-8-ribityllumazine synthase / DMRL synthase / lumazine synthase / riboflavin synthase	0	9.073	16	3	3	8	1	232	25	7.43	13.56	NA	0	0.0943966
Soltu.DM.08G006260.1	Late embryogenesis abundant protein, group	0.001	5.417	3	1	1	3	1	320	35.6	5	7.5	NA	0	-0.41
Soltu.DM.08G006430.1	Nucleic acid-binding, OB-fold-like protein	0	17.209	14	5	5	21	5	333	36.7	6.84	28.78	NA	0	-0.275075
Soltu.DM.08G006490.1	high chlorophyll fluorescence phenotype	0	50.461	21	10	10	51	10	600	66.7	9.23	130.01	NA	0	-0.444667
Soltu.DM.08G006610.1	3-ketoacyl-acyl carrier protein synthase I	0	96.292	33	10	15	83	7	468	50.1	7.46	209.97	NA	0	-0.122009
Soltu.DM.08G007020.1	ubiquitin-specific protease	0.016	2.046	4	1	1	2	1	336	38.1	4.89	4.62	Phospho [K126; K129]	0	-0.565476
Soltu.DM.08G007030.1	Transketolase family protein	0	24.709	15	4	4	44	4	328	36.4	5.8	95.65	NA	0	-0.0606707
Soltu.DM.08G007490.1	DEGP protease	0	20.589	19	4	4	15	4	302	32.1	7.53	29.7	NA	0	0.0642384
Soltu.DM.08G009230.1	Pentatricopeptide repeat (PPR-like) superfamily protein	0	9.559	4	2	2	9	2	697	79	6.49	13.44	NA	0	-0.30373
Soltu.DM.08G009280.1	NYC1-like	0.001	5.272	9	1	1	2	1	116	12.3	9	7.15	NA	0	0.131897
Soltu.DM.08G009290.1	NYC1-like	0	9.666	18	3	3	14	3	215	23.7	8.43	18.46	NA	0	3.3e-17
Soltu.DM.08G009390.1	RmlC-like cupins superfamily protein	0.001	6.599	6	1	1	3	1	203	22	8.62	6.55	NA	0	0.107389
Soltu.DM.08G010140.1	aspartate aminotransferase	0	164.476	52	24	27	339	24	500	55.4	8.37	765.5	NA	0	-0.1798
Soltu.DM.08G010580.1	Mog1/PsbP/DUF1795-like photosystem II reaction center PsbP family protein	0.001	4.13	5	1	1	1	1	239	26.1	9.03	2.92	NA	0	-0.0891213
Soltu.DM.08G010660.1	MLP-like protein	0.004	3.005	9	1	1	1	1	146	16.8	6.19	0	NA	0	-0.397945
Soltu.DM.08G011330.3	ascorbate peroxidase	0.033	1.577	4	1	1	2	1	326	35.3	5.8	0	NA	0	-0.104601
Soltu.DM.08G011740.1	overexpressor of cationic peroxidase	0.019	1.912	3	1	1	2	1	333	37.7	5.08	0	NA	0	-0.697297
Soltu.DM.08G012140.1	EIN3-binding F-box protein	0.027	1.648	1	1	1	2	1	1141	126.4	5.17	3.96	NA	0	-0.445223
Soltu.DM.08G012180.1	hypothetical protein	0	8.573	16	1	1	9	1	123	13.7	7.31	21.96	NA	0	0.46748
Soltu.DM.08G012190.1	conserved hypothetical protein	0	21.76	28	3	3	24	3	160	17.6	5.64	61.78	NA	0	-0.131875
Soltu.DM.08G012480.1	Nitrilase/cyanide hydratase and apolipoprotein N-acyltransferase family protein	0	27.839	16	5	5	10	4	414	45.3	7.24	27	NA	0	-0.0746377
Soltu.DM.08G013250.1	sulfoquinovosyldiacylglycerol	0	166.915	55	20	20	163	20	481	53.4	7.94	352.56	NA	0	-0.258212
Soltu.DM.08G013400.1	glycine decarboxylase P-protein	0	85.409	20	15	15	107	15	1035	112.8	6.98	259.28	NA	0	-0.174879
Soltu.DM.08G013650.2	serine hydroxymethyltransferase	0	109.911	36	17	21	146	6	524	56.9	6.98	319.63	NA	0	-0.12042
Soltu.DM.08G014300.1	polyribonucleotide nucleotidyltransferase, putative	0	131.402	29	24	25	130	24	904	98.6	6.19	257.08	NA	0	-0.197124
Soltu.DM.08G014330.1	haloacid dehalogenase-like hydrolase family protein	0	44.498	18	8	8	21	8	587	64.5	5.34	47.59	NA	0	-0.122317
Soltu.DM.08G015290.1	phospholipase D alpha	0.051	0.838	1	1	1	2	1	1018	116.1	6.58	0	NA	0	-0.262279
Soltu.DM.08G015370.1	Glyoxalase/Bleomycin resistance protein/Dioxygenase superfamily protein	0	58.978	28	10	12	104	10	360	39.9	5.19	236.4	NA	0	-0.286111
Soltu.DM.08G015410.1	Phosphorylase superfamily protein	0	9.869	7	2	2	6	2	354	39.3	6.73	16.97	NA	1	-0.0177966
Soltu.DM.08G015480.1	conserved hypothetical protein	0.015	2.066	3	1	1	1	1	315	36.1	9.88	0	NA	0	-0.56381
Soltu.DM.08G015510.1	Protein of unknown function, DUF642	0.014	2.134	2	1	1	2	1	371	40.7	6.54	0	NA	1	-0.0172507
Soltu.DM.08G015610.1	Eukaryotic aspartyl protease family protein	0	13.007	7	3	3	6	3	485	52	8.88	11.65	NA	0	-0.14433
Soltu.DM.08G015890.1	chlorophyll A/B binding protein	0	127.775	61	9	14	681	1	267	28.3	5.66	1274.28	Phospho [S69; T72; T83; S195; T261]	0	0.0359551
Soltu.DM.08G016820.1	Mog1/PsbP/DUF1795-like photosystem II reaction center PsbP family protein	0	28.107	24	6	6	35	6	295	33.1	9.06	43.33	NA	0	-0.345424
Soltu.DM.08G017190.1	helicases;ATP-dependent helicases;nucleic acid binding;ATP binding;DNA-directed DNA polymerases;DNA binding	0.049	1.445	2	1	1	12	1	567	62.8	8.27	26.97	NA	0	-0.0661376
Soltu.DM.08G017840.1	tocopherol cyclase, chloroplast / vitamin E deficient 1 (VTE1) / sucrose export defective 1 (SXD1)	0	109.844	40	18	18	84	18	501	56.2	6.4	181.57	NA	0	-0.397605
Soltu.DM.08G017860.1	Plastid-lipid associated protein PAP / fibrillin family protein	0	51.025	32	7	8	79	7	275	30.4	6.77	173.45	NA	0	0.128
Soltu.DM.08G018400.1	Aldolase superfamily protein	0	73.526	40	11	13	112	11	430	46.8	7.36	247.42	NA	0	-0.233256
Soltu.DM.08G018810.1	myosin heavy chain-related	0	8.536	5	2	2	3	2	445	51.1	9.1	5.44	NA	1	-0.495281
Soltu.DM.08G018930.2	Protein of unknown function (DUF1997)	0	18.18	21	3	3	9	3	235	26.5	6.68	27.01	NA	0	-0.219149
Soltu.DM.08G019030.1	Protein kinase superfamily protein	0	46.455	18	11	11	53	11	662	74.5	5.66	95.01	NA	0	-0.0515106
Soltu.DM.08G019140.1	Protein of unknown function (DUF_B2219) domain containing protein	0	158.385	31	17	18	207	16	589	66.4	7.09	471.29	NA	0	-0.480306
Soltu.DM.08G019150.1	Protein of unknown function (DUF_B2219) domain containing protein	0	23.481	11	8	8	39	7	596	67.6	6.43	42.15	NA	0	-0.457383
Soltu.DM.08G019270.1	Protein of unknown function (DUF_B2219) domain containing protein	0	90.989	23	10	11	81	9	595	67.6	7.31	204.35	NA	0	-0.509916
Soltu.DM.08G019300.1	Protein of unknown function (DUF_B2219) domain containing protein	0.001	4.879	4	2	2	6	2	596	66.6	7.66	8.02	NA	0	-0.442114
Soltu.DM.08G019310.1	Protein of unknown function (DUF_B2219) domain containing protein	0.002	3.571	2	1	1	1	1	598	67	7.2	0	NA	0	-0.475418
Soltu.DM.08G019790.1	DNAse I-like superfamily protein	0.016	2.04	2	1	1	2	1	395	43.9	5.59	0	NA	0	-0.217468
Soltu.DM.08G019960.1	Ribosomal protein L30/L7 family protein	0	16.113	9	3	3	5	1	520	59.7	8.98	12.75	NA	0	-0.514615
Soltu.DM.08G019970.1	Protein of unknown function (DUF1350)	0	58.152	28	7	7	110	7	408	45	6.55	261.32	NA	0	-0.0235294
Soltu.DM.08G020020.3	AICARFT/IMPCHase bienzyme family protein	0	83.764	30	14	14	70	14	600	65.7	6.77	177.78	NA	0	-0.279667
Soltu.DM.08G020370.1	nine-cis-epoxycarotenoid dioxygenase	0	21.52	11	6	6	17	6	591	65.2	6.49	32.89	NA	0	-0.223181
Soltu.DM.08G021140.1	breast basic conserved	0.011	2.256	4	1	1	3	1	206	23.6	11.17	0	NA	0	-0.83835
Soltu.DM.08G021200.2	CLP protease P4	0	25.6	24	6	7	68	6	299	32.5	5.69	160.08	NA	0	-0.0545151
Soltu.DM.08G021500.1	nuclear RNA polymerase D2A	0.043	1.483	1	1	1	4	1	1219	137.6	8.03	0	NA	0	-0.410829
Soltu.DM.08G021720.1	Domain of unknown function (DUF1995)	0	27.539	29	9	9	72	9	311	35.3	8.32	93.2	NA	0	-0.123473
Soltu.DM.08G021820.1	Protein of unknown function (DUF760)	0	41.859	25	7	7	32	7	402	44.5	5.27	83.8	NA	0	-0.254975
Soltu.DM.08G021990.1	phosphoribulokinase	0	382.278	71	24	29	1042	24	405	44.8	6.21	3207.04	NA	0	-0.266667
Soltu.DM.08G022080.1	membrane protein, putative	0	28.202	5	2	2	22	2	513	54.2	9.51	76.53	NA	10	0.713645
Soltu.DM.08G022130.3	gamma-tocopherol methyltransferase	0	13.083	13	4	4	10	4	368	40.5	7.4	20.36	NA	0	-0.239674
Soltu.DM.08G022210.1	shikimate kinase like	0	41.887	28	8	8	21	8	381	41.9	5.68	39.34	NA	0	-0.312861
Soltu.DM.08G022250.1	NAD(P)-binding Rossmann-fold superfamily protein	0	96.343	42	10	10	170	10	309	33.1	7.15	451.56	NA	0	0.157605
Soltu.DM.08G022270.3	phospholipid/glycerol acyltransferase family protein	0	104.294	45	16	16	166	16	493	54.4	6.74	322.61	NA	0	-0.0726166
Soltu.DM.08G022290.1	Plastid-lipid associated protein PAP / fibrillin family protein	0	98.651	28	11	12	281	9	411	44.8	5.12	787.58	NA	0	-0.3309
Soltu.DM.08G022660.1	RNA-binding (RRM/RBD/RNP motifs) family protein	0	36.117	28	6	6	44	6	284	31.4	6.8	98.77	NA	0	-0.446831
Soltu.DM.08G022960.1	pentatricopeptide (PPR) repeat-containing protein	0	109.211	36	19	20	90	19	711	80	7.3	191.62	NA	0	-0.221238
Soltu.DM.08G023110.1	conserved hypothetical protein	0	13.921	31	2	2	5	2	102	11.1	4.81	16.34	NA	0	-0.443137
Soltu.DM.08G023530.1	Zinc-binding ribosomal protein family protein	0.005	2.79	9	1	1	2	1	92	10.3	10.23	0	NA	0	-0.592391
Soltu.DM.08G023820.1	Chlorophyll A-B binding family protein	0	45.77	19	6	6	45	5	266	29.5	5.02	116.08	NA	0	-0.37594
Soltu.DM.08G023830.1	CLP protease R subunit	0	29.488	21	6	6	29	6	302	33.1	8.16	80.21	NA	0	-0.15596
Soltu.DM.08G023950.1	Ribosomal protein L19 family protein	0	30.037	20	4	5	63	4	222	24.7	10.04	158.99	NA	0	-0.260811
Soltu.DM.08G024000.1	FAD/NAD(P)-binding oxidoreductase family protein	0	3.706	3	1	1	1	1	430	47.7	9.1	1.7	NA	0	-0.265814
Soltu.DM.08G024600.1	pfkB-like carbohydrate kinase family protein	0	9.774	7	2	2	9	2	427	45.6	5.16	12.26	NA	0	0.0754098
Soltu.DM.08G025350.1	Aldolase superfamily protein	0	63.894	28	10	10	49	10	397	43.6	6.8	123.27	NA	0	-0.13073
Soltu.DM.08G025390.1	Pentapeptide repeat-containing protein	0	36.205	26	5	6	22	5	264	28.2	8.21	51.32	NA	0	-0.150379
Soltu.DM.08G025470.1	Translation elongation factor EFG/EF2 protein	0	315.419	55	35	40	538	35	787	86.4	5.55	1371.04	NA	0	-0.219314
Soltu.DM.08G025520.1	conserved hypothetical protein	0	63.57	33	7	7	71	7	246	28.2	6.83	179.04	NA	0	-0.39187
Soltu.DM.08G025750.1	cytochrome P450, family 706, subfamily A, polypeptide	0.042	1.492	2	1	1	3	1	562	63.9	8.37	5.43	NA	1	-0.230427
Soltu.DM.08G026120.1	CLP protease proteolytic subunit	0	26.95	18	6	6	47	6	289	31.8	8.76	91.64	NA	0	-0.252941
Soltu.DM.08G026180.1	Double Clp-N motif protein	0	38.66	41	8	9	80	8	239	26.6	8.75	156.2	NA	0	-0.316318
Soltu.DM.08G026260.1	MATE efflux family protein	0.005	2.775	3	1	1	2	1	480	52.5	8.6	0	Phospho [T22]	11	0.71125
Soltu.DM.08G026360.1	nudix hydrolase homolog	0	18.37	12	2	2	6	2	307	33.5	5.69	13.61	NA	0	-0.0508143
Soltu.DM.08G026370.1	copper chaperone for SOD1	0	15.464	14	4	4	13	4	312	33.1	6.38	23.32	NA	0	-0.0423077
Soltu.DM.08G026710.1	PGR5-LIKE A	0	103.501	34	9	11	130	8	320	36	5.47	332.03	NA	2	0.044375
Soltu.DM.08G026890.1	Cox19-like CHCH family protein	0.047	1.462	7	1	1	1	1	106	12	7.56	0	NA	0	-0.588679
Soltu.DM.08G027000.1	HOPW1-1-interacting	0	47.507	21	8	8	53	8	457	48.8	6.54	113.45	NA	0	0.0722101
Soltu.DM.08G027280.1	osmotin	0	15.841	15	3	3	7	3	246	26.7	6.98	20.54	NA	1	-0.317886
Soltu.DM.08G027770.1	glutamate-cysteine ligase	0	60.37	33	12	13	78	12	523	58.8	6.7	177.97	NA	0	-0.299426
Soltu.DM.08G027900.1	acid-amino acid ligases;ligases;ATP binding;ATP binding;ligases	0	23.539	8	5	5	9	5	768	84.7	4.82	23.5	NA	0	-0.259635
Soltu.DM.08G028000.2	Peptidase M1 family protein	0	170.225	35	30	31	172	30	1002	113.3	6.64	266.44	NA	0	-0.318962
Soltu.DM.08G028280.1	monodehydroascorbate reductase	0	142.518	46	18	18	218	18	497	54.2	8.38	526.24	NA	0	-0.14165
Soltu.DM.08G028310.1	isoprenoid F	0	17.921	19	3	3	24	3	227	24.5	7.99	54.57	NA	0	-0.0762115
Soltu.DM.08G028620.1	multidrug resistance-associated protein	0.032	1.586	1	1	1	1	1	1475	164.7	6.93	1.97	NA	12	0.184271
Soltu.DM.08G029230.1	NAD(P)H dehydrogenase subunit S domain containing protein	0	87.603	46	10	11	112	10	248	27	7.14	282.95	NA	0	-0.522177
Soltu.DM.08G029260.2	nucleoside diphosphate kinase	0	8	8	2	2	8	2	273	30.1	9.33	12.95	NA	1	-0.0772894
Soltu.DM.08G029460.1	FtsH extracellular protease family	0	28.952	9	7	7	36	7	956	107.5	8.5	62.22	NA	2	-0.223954
Soltu.DM.08G029500.1	conserved hypothetical protein	0	17.063	21	3	3	10	3	180	18.9	8.34	21.32	NA	0	-0.372778
Soltu.DM.08G029520.1	Glutaredoxin family protein	0.006	2.574	2	1	1	2	1	391	44	6.1	0	NA	0	-0.766752
Soltu.DM.08G029600.1	Translation elongation factor EF1B/ribosomal protein S6 family protein	0.001	4.122	5	1	1	26	1	196	21.6	5.74	47.46	NA	0	-0.346939
Soltu.DM.08G029760.1	Heat shock protein 70 (Hsp 70) family protein	0	64.355	24	13	13	81	11	667	73.4	5.16	158.52	NA	0	-0.458021
Soltu.DM.08G030230.3	UDP-Glycosyltransferase superfamily protein	0	79.033	28	14	14	90	14	607	66.5	7.31	175.38	NA	0	-0.0512356
Soltu.DM.08G030260.1	plastid ribosomal protein l11	0	50.278	34	6	7	134	6	217	23	9.35	298.74	NA	0	0.000460829
Soltu.DM.08G030270.3	NDH-dependent cyclic electron flow	0	46.86	34	6	7	31	6	228	25.5	8.16	85.2	NA	0	-0.259211
Soltu.DM.09G000240.1	UbiA prenyltransferase family protein	0	56.99	11	3	4	41	3	369	40	8.44	157.98	NA	5	0.304336
Soltu.DM.09G000380.1	light harvesting complex photosystem II	0	158.445	33	13	14	720	13	285	31.1	6.14	1659.72	Phospho [S215]	0	-0.105263
Soltu.DM.09G000420.1	polygalacturonase inhibiting protein	0.006	2.647	2	1	1	1	1	334	37.9	8.75	0	NA	0	-0.199102
Soltu.DM.09G000590.1	conserved hypothetical protein	0	13.5	21	5	5	15	5	317	35.8	5.47	27.12	NA	0	-0.476341
Soltu.DM.09G000730.1	Cysteine proteinases superfamily protein	0	11	10	2	2	7	2	242	27.1	8.98	13.19	NA	0	-0.352893
Soltu.DM.09G000740.2	acetyl Co-enzyme a carboxylase carboxyltransferase alpha subunit	0	71.634	21	12	12	43	11	760	84.6	8.4	74.72	NA	0	-0.520132
Soltu.DM.09G001030.1	fructokinase-like	0	58.586	30	11	11	52	11	479	54.8	7.39	92.31	NA	0	-0.608977
Soltu.DM.09G001050.1	plastid transcriptionally active	0.001	4.876	3	1	1	4	1	334	37.4	9.13	12.87	NA	0	-0.547904
Soltu.DM.09G001070.1	high cyclic electron flow	0	217.204	40	16	17	454	10	408	44.5	5.4	1425.02	NA	0	-0.219853
Soltu.DM.09G001490.1	Ribosomal protein L7Ae/L30e/S12e/Gadd45 family protein	0	14.855	25	2	2	11	2	128	13.9	7.12	44.73	NA	0	-0.059375
Soltu.DM.09G001570.1	Protein of unknown function (DUF3411)	0	30.983	17	6	7	41	5	430	45.8	7.94	61.4	NA	2	0.0218605
Soltu.DM.09G001630.1	uracil phosphoribosyltransferase	0	40.465	38	9	9	90	9	285	31.2	8.44	191.07	NA	0	0.0294737
Soltu.DM.09G001720.1	RNA-binding (RRM/RBD/RNP motifs) family protein	0.002	3.539	6	1	1	2	1	163	18.1	10.05	1.85	NA	0	-0.243558
Soltu.DM.09G002040.1	NAD(P)-binding Rossmann-fold superfamily protein	0	131.768	53	12	12	180	12	298	32.5	8.81	604.92	NA	0	-0.301342
Soltu.DM.09G002450.1	NAD(P)-binding Rossmann-fold superfamily protein	0.001	4.871	4	1	1	4	1	320	35.2	9.29	9.68	NA	0	-0.11
Soltu.DM.09G002530.1	Pentatricopeptide repeat (PPR) superfamily protein	0	18.479	6	4	4	14	4	766	86.4	5.77	23.35	NA	0	-0.13107
Soltu.DM.09G002560.1	arginine biosynthesis protein ArgJ family	0	61.048	21	8	9	51	8	470	49.1	5.8	115.93	NA	0	0.106809
Soltu.DM.09G002710.1	LETM1-like protein	0	24.427	8	6	6	17	6	886	99.8	7.06	29.38	NA	1	-0.419187
Soltu.DM.09G002860.1	conserved hypothetical protein	0	12.863	15	2	2	5	2	195	21.4	8.16	5.71	NA	0	-0.0907692
Soltu.DM.09G003090.1	chloroplast signal recognition particle 54 kDa subunit	0	86.581	32	15	15	116	15	569	62.4	9.45	278.1	NA	0	-0.257118
Soltu.DM.09G003200.2	Thioredoxin family protein	0	26.837	10	3	3	24	3	633	70.2	8.85	67.15	NA	2	-0.179305
Soltu.DM.09G003460.1	Small nuclear ribonucleoprotein family protein	0.042	1.491	8	1	1	1	1	99	10.6	5.21	0	NA	0	-0.183838
Soltu.DM.09G003600.1	alpha/beta-Hydrolases superfamily protein	0.012	2.246	3	1	1	2	1	380	43.2	8.31	1.86	NA	1	-0.238158
Soltu.DM.09G003690.1	Tubulin/FtsZ family protein	0	67.296	37	8	9	61	2	351	37	6.92	188.72	NA	0	-0.115954
Soltu.DM.09G003710.1	Tubulin/FtsZ family protein	0.002	3.483	10	1	1	7	1	178	19.2	6.79	0	NA	0	0.123596
Soltu.DM.09G004100.1	starch branching enzyme 2.2	0	144.077	28	21	21	135	21	876	100	5.17	362.85	NA	0	-0.518037
Soltu.DM.09G004260.1	histone deacetylase	0	19.39	25	4	4	16	4	269	29.1	5.06	43.37	Acetyl [N-Term]	0	-1.14572
Soltu.DM.09G004280.1	Thioredoxin superfamily protein	0	92.176	53	10	12	91	8	233	25	8.92	228.17	NA	0	0.0459227
Soltu.DM.09G004370.2	geranylgeranyl reductase	0	51.524	33	7	8	36	7	334	36.5	5.6	81.71	NA	0	-0.0748503
Soltu.DM.09G004660.1	L-O-methylthreonine resistant	0	196.576	42	22	26	244	22	596	64.7	5.33	694.01	NA	0	-0.0473154
Soltu.DM.09G004680.1	FKBP-like peptidyl-prolyl cis-trans isomerase family protein	0	56.336	35	8	9	96	8	233	24.9	9.33	211.21	NA	0	-0.0879828
Soltu.DM.09G004940.1	COP1-interactive protein	0.023	1.804	0	1	1	1	1	1353	156.2	5.5	1.48	NA	0	-0.935625
Soltu.DM.09G005340.2	5'-AMP-activated protein kinase-related	0	21.448	15	6	6	8	6	479	54.1	4.74	10.99	NA	0	-0.56263
Soltu.DM.09G005750.1	RNA-binding (RRM/RBD/RNP motifs) family protein	0	151.381	42	10	13	217	9	289	31.3	4.77	561.84	NA	0	-0.50519
Soltu.DM.09G006110.1	Ribosomal L5P family protein	0	130.984	57	13	17	259	13	266	29.4	9.91	723.05	NA	0	-0.328571
Soltu.DM.09G006550.2	Metallo-hydrolase/oxidoreductase superfamily protein	0	51.025	32	10	10	50	10	360	40.3	6.43	116.8	NA	1	0.101944
Soltu.DM.09G006580.1	Ribosomal protein L4/L1 family	0	28.641	14	5	5	8	5	406	44.9	10.33	16	NA	0	-0.443
Soltu.DM.09G006660.4	Thioredoxin superfamily protein	0	18.214	17	4	4	23	4	259	28.6	8.41	52.07	NA	0	-0.118147
Soltu.DM.09G007370.2	Tetratricopeptide repeat (TPR)-like superfamily protein	0	21.62	13	6	7	32	6	350	40.4	8.09	52.87	NA	0	-0.498286
Soltu.DM.09G007440.1	diaminopimelate epimerase family protein	0	72.132	31	9	9	81	9	294	31.9	6.23	177.55	NA	0	-0.229932
Soltu.DM.09G007470.2	diaminopimelate epimerase family protein	0	21.653	26	1	1	8	1	93	10.1	6.52	38.32	NA	0	-0.103226
Soltu.DM.09G007600.1	CAX-interacting protein	0	109.713	57	15	15	127	15	296	32.6	7.11	354.65	NA	0	-0.298311
Soltu.DM.09G009050.1	GYF domain 2 domain containing protein	0	33.506	17	10	10	43	10	509	59.3	8.54	69.53	NA	0	-0.743811
Soltu.DM.09G009070.2	ferritin	0	23.717	23	5	5	29	5	240	27.5	5.91	58.17	NA	0	-0.330417
Soltu.DM.09G009510.1	methyl esterase	0.009	2.342	3	1	1	2	1	292	32.2	8.7	4.65	NA	1	0.166096
Soltu.DM.09G010750.1	lipid transfer protein	0	17.611	37	3	3	15	3	110	11.1	8.63	37.46	NA	0	0.424545
Soltu.DM.09G011110.3	Transmembrane proteins 14C	0	19.91	11	4	4	35	4	313	34.2	5.44	55.02	NA	3	-0.115974
Soltu.DM.09G011580.1	alpha-glucan phosphorylase	0	251.295	44	26	28	210	26	838	95.1	6.38	560.81	NA	0	-0.388544
Soltu.DM.09G012940.1	Protein of unknown function (DUF3411)	0	23.8	14	4	4	26	4	407	43.6	7.49	45.86	NA	2	0.0525799
Soltu.DM.09G013030.2	translocon at the inner envelope membrane of chloroplasts	0	223.593	45	36	38	252	36	1004	111.5	5.67	670.6	NA	0	-0.296813
Soltu.DM.09G013660.2	Tetratricopeptide repeat (TPR)-like superfamily protein	0.036	1.551	1	1	1	1	1	477	53.6	6.68	0	NA	0	0.0612159
Soltu.DM.09G014300.1	Cystathionine beta-synthase (CBS) family protein	0.001	6.308	9	2	2	3	2	208	23	9.47	7.12	NA	0	-0.187019
Soltu.DM.09G014380.2	glyoxylate reductase	0	31.288	34	6	7	45	6	287	30.4	7.11	98.05	NA	0	0.120557
Soltu.DM.09G014530.1	DUF2996 domain containing protein	0	30.446	28	4	4	24	4	193	21.2	8.12	67.77	NA	0	-0.262694
Soltu.DM.09G015180.1	Rhodanese/Cell cycle control phosphatase superfamily protein	0	23.305	18	5	5	54	5	345	38	8.92	107.34	NA	0	-0.233043
Soltu.DM.09G015230.1	alpha/beta-Hydrolases superfamily protein	0.001	6.018	4	1	1	1	1	384	42.5	6.98	3.15	NA	0	-0.244792
Soltu.DM.09G016750.1	Auxin-responsive family protein	0	17.971	12	2	2	19	2	244	26	8.4	43.29	NA	0	0.0680328
Soltu.DM.09G016990.1	Ribosomal protein S8e family protein	0.014	2.172	7	1	1	1	1	224	25.1	10.33	0	NA	0	-0.995982
Soltu.DM.09G017020.1	FK506-binding protein 15 kD-1	0.005	2.862	9	1	1	1	1	149	16	7.96	2.16	NA	1	-0.152349
Soltu.DM.09G017130.1	Oxidoreductase, zinc-binding dehydrogenase family protein	0.024	1.723	3	1	1	1	1	374	39.6	8.1	1.67	NA	0	0.0534759
Soltu.DM.09G017890.1	ATP synthase subunit alpha	0	29.062	22	5	5	82	1	222	24.5	5.27	150.96	NA	0	0.05
Soltu.DM.09G018130.1	conserved hypothetical protein	0	34.549	25	4	4	104	4	180	19.3	5.01	305.08	NA	0	-0.531667
Soltu.DM.09G018320.1	Protein kinase superfamily protein with octicosapeptide/Phox/Bem1p domain	0.022	1.812	1	1	1	1	1	1253	137.4	5.29	2.01	NA	0	-0.534637
Soltu.DM.09G018670.1	photosystem I subunit E-2	0	91.78	60	9	9	103	3	141	14.9	9.89	265.29	NA	0	-0.360993
Soltu.DM.09G018680.1	Low psii accumulation1 / Rep27 domain containing protein	0	12.235	11	3	3	5	3	322	35.3	9.66	10.55	NA	2	0.0158385
Soltu.DM.09G018750.1	pfkB-like carbohydrate kinase family protein	0	29.008	19	5	6	12	5	409	43.6	5.58	17.34	NA	0	0.100489
Soltu.DM.09G018880.1	NAD(P)-binding Rossmann-fold superfamily protein	0	11.578	12	3	3	6	3	304	33.4	9.32	5.97	NA	0	-0.129934
Soltu.DM.09G018930.1	photosystem II reaction center PSB28 protein	0	34.013	28	5	6	72	5	180	20.2	9.55	171.37	NA	0	-0.324444
Soltu.DM.09G019230.1	debranching enzyme	0	31.8	10	8	8	21	8	878	97.9	7.21	25.9	NA	0	-0.187927
Soltu.DM.09G019710.1	FZO-like	0	24.845	8	6	6	33	6	919	101.9	5.39	53.68	NA	0	-0.136561
Soltu.DM.09G019730.1	chloroplast stem-loop binding protein of 41 kDa	0	280.333	61	22	25	456	22	401	43.2	7.01	1373.12	NA	0	-0.14813
Soltu.DM.09G019740.1	RAN GTPase activating protein	0.001	6.802	5	2	2	2	2	534	58.1	4.69	2.1	NA	0	-0.283146
Soltu.DM.09G019860.1	ribosome recycling factor, chloroplast precursor	0	142.549	37	11	13	204	11	267	30	9.26	636.68	NA	0	-0.456929
Soltu.DM.09G020230.1	chlorophyllase	0.001	5.769	6	1	1	8	1	306	33.3	8	22.09	NA	0	0.19902
Soltu.DM.09G020430.1	S-adenosyl-L-methionine-dependent methyltransferases superfamily protein	0	20.514	9	2	2	14	1	339	38	7.43	37.6	NA	1	-0.218879
Soltu.DM.09G020540.1	Primosome PriB/single-strand DNA-binding	0	9.767	10	3	3	12	3	300	34.2	8.46	13.77	NA	0	-0.737333
Soltu.DM.09G020560.2	P-loop containing nucleoside triphosphate hydrolases superfamily protein	0	68.87	39	10	10	42	10	345	38.4	6.3	99.81	NA	0	-0.310145
Soltu.DM.09G020640.1	glutathione reductase	0	129.969	40	17	19	214	17	556	60	7.31	529.71	NA	0	-0.145504
Soltu.DM.09G020910.1	winged-helix DNA-binding transcription factor family protein	0	20.8	19	6	6	19	5	283	29.5	10.62	35.07	NA	0	-0.803534
Soltu.DM.09G021400.1	Rho termination factor	0	27.033	22	7	7	20	7	381	42.9	7.59	34.66	NA	0	-0.934383
Soltu.DM.09G022180.1	Tetratricopeptide repeat (TPR)-like superfamily protein	0	18.999	16	4	4	9	2	292	32.5	8.73	16.42	NA	1	-0.267808
Soltu.DM.09G022340.1	GTP binding Elongation factor Tu family protein	0	48.901	7	2	2	23	1	450	49	7.25	82.16	NA	0	-0.185111
Soltu.DM.09G022780.1	DEGP protease	0	76.127	24	13	13	96	11	621	67.8	6.13	172.05	NA	0	-0.204187
Soltu.DM.09G023020.1	Chaperone DnaJ-domain superfamily protein	0.001	6.83	5	1	1	1	1	250	29	6.27	3.46	NA	1	-0.7284
Soltu.DM.09G023060.1	Peptide chain release factor	0	25.126	15	5	5	26	5	420	47.1	6.34	54.32	NA	0	-0.51381
Soltu.DM.09G023250.2	tetratricopeptide repeat (TPR)-containing protein	0	39.51	23	9	9	75	9	445	49.2	9.14	124.41	NA	2	-0.175955
Soltu.DM.09G023310.2	translocon at the outer envelope membrane of chloroplasts	0	53.602	10	12	12	44	12	1455	156.3	4.54	80.51	NA	0	-0.498488
Soltu.DM.09G023550.1	photolyase/blue-light receptor	0.001	6.353	6	2	2	4	2	453	49.5	7.97	0	NA	0	-0.41766
Soltu.DM.09G023570.1	spliceosomal protein U1A	0.001	5.36	5	1	1	1	1	253	28	9.36	2.66	NA	0	-0.468379
Soltu.DM.09G024350.1	photosystem II 11 kDa protein-related	0	46.91	33	7	9	37	7	207	22.9	5.35	81.37	NA	0	-0.3657
Soltu.DM.09G024390.1	O-acetylserine (thiol) lyase (OAS-TL) isoform A1	0	10.962	8	2	2	40	2	325	34.2	6.15	98.11	NA	0	0.0427692
Soltu.DM.09G024400.1	secE/sec61-gamma protein transport protein	0	8.116	12	2	2	45	2	179	19.2	5.07	44.41	NA	1	-0.278771
Soltu.DM.09G024520.1	conserved hypothetical protein	0.014	2.187	3	1	1	7	1	247	28.3	9.22	13.78	NA	0	-0.765182
Soltu.DM.09G025070.1	Chlorophyll A-B binding family protein	0.001	3.916	11	1	1	2	1	197	20.8	8.85	1.87	NA	2	0.226396
Soltu.DM.09G025150.1	emp24/gp25L/p24 family/GOLD family protein	0.001	4.732	5	1	1	1	1	218	24.7	6.61	2.91	NA	2	-0.20367
Soltu.DM.09G025220.1	ATP sulfurylase	0	37.241	17	9	9	36	4	467	52.2	7.25	73.37	NA	0	-0.347537
Soltu.DM.09G025440.1	Pyruvate kinase family protein	0	58.115	22	11	11	43	10	593	65.1	5.78	99.64	NA	0	-0.0993255
Soltu.DM.09G025560.1	NOP56-like pre RNA processing ribonucleoprotein	0	17.877	10	4	4	8	4	548	60.6	8.98	11.87	NA	0	-0.581934
Soltu.DM.09G025610.1	oxidoreductases, acting on NADH or NADPH, quinone or similar compound as acceptor	0	40.766	27	6	6	47	6	256	28.7	9.54	94.55	NA	0	-0.38125
Soltu.DM.09G025620.1	NAD(P)H dehydrogenase	0	45.352	26	7	7	27	7	213	24.3	4.94	69.49	NA	1	-0.289671
Soltu.DM.09G025840.1	Serine protease inhibitor, potato inhibitor I-type family protein	0.001	5.009	11	1	1	18	1	107	12	5.17	18.71	NA	0	0.236449
Soltu.DM.09G025860.1	Serine protease inhibitor, potato inhibitor I-type family protein	0.001	5.25	13	1	1	66	1	90	10.2	8.88	128.6	NA	0	-0.272222
Soltu.DM.09G025880.1	Serine protease inhibitor, potato inhibitor I-type family protein	0	12.452	45	3	3	42	3	111	12.5	5.5	95.24	NA	0	0.222523
Soltu.DM.09G025890.2	Serine protease inhibitor, potato inhibitor I-type family protein	0	18.022	12	2	2	25	2	117	13	7.28	53.14	NA	0	0.441026
Soltu.DM.09G025900.1	Serine protease inhibitor, potato inhibitor I-type family protein	0.001	6.404	11	1	1	62	1	110	12.5	9.72	147.84	NA	1	0.00363636
Soltu.DM.09G025910.1	Serine protease inhibitor, potato inhibitor I-type family protein	0	15.969	23	2	3	61	2	126	14.5	8.81	173.95	NA	0	0.119841
Soltu.DM.09G025920.1	Serine protease inhibitor, potato inhibitor I-type family protein	0.001	4.326	8	1	1	50	1	117	13	6.04	88.87	NA	0	0.281197
Soltu.DM.09G025940.1	Serine protease inhibitor, potato inhibitor I-type family protein	0.001	5.139	13	1	1	3	1	115	12.9	5.91	8.45	NA	0	0.234783
Soltu.DM.09G025960.1	Serine protease inhibitor, potato inhibitor I-type family protein	0	12.956	15	2	2	10	2	192	21.5	6.54	17.37	NA	0	-0.136979
Soltu.DM.09G026930.2	Plastid-lipid associated protein PAP / fibrillin family protein	0	141.499	52	14	14	205	14	275	30.1	8.16	510.57	NA	0	-0.290545
Soltu.DM.09G027020.1	Ribosomal L28 family	0	8.537	16	3	3	29	3	149	16.4	11.21	44.04	NA	0	-0.314094
Soltu.DM.09G027190.1	RNA-binding (RRM/RBD/RNP motifs) family protein	0.004	3.021	7	2	2	2	2	475	47.8	6.83	0	NA	0	-0.720421
Soltu.DM.09G027250.1	proton gradient regulation	0.001	4.59	9	1	1	10	1	119	12.9	10.52	25.67	NA	0	-0.0537815
Soltu.DM.09G027390.1	aldehyde dehydrogenase 5F1	0	24.15	12	6	6	21	6	522	55.6	8.05	36.19	NA	0	0.0672414
Soltu.DM.09G027440.1	P-loop containing nucleoside triphosphate hydrolases superfamily protein	0.007	2.492	1	1	1	1	1	797	90	9.01	0	NA	0	-0.767001
Soltu.DM.09G027560.1	GLU-ADT subunit B	0	32.044	14	7	7	11	7	573	64	6.43	33.32	NA	0	-0.279058
Soltu.DM.09G027680.1	RNA-binding (RRM/RBD/RNP motifs) family protein	0	20.365	15	3	3	67	3	284	31	4.74	176.9	NA	0	-0.348239
Soltu.DM.09G027790.1	triglyceride lipases;triglyceride lipases	0	27.785	11	8	8	28	8	863	96.1	5.26	24.99	NA	0	-0.373928
Soltu.DM.09G027890.1	malate dehydrogenase	0	61.878	32	10	10	88	5	412	43.8	8.53	213.18	NA	0	0.0354369
Soltu.DM.09G027920.1	coenzyme F420 hydrogenase family / dehydrogenase, beta subunit family	0	83.643	36	12	12	64	12	459	51.4	7.96	157.09	NA	0	-0.289542
Soltu.DM.09G028060.1	heat shock protein	0	7.53	3	2	2	27	1	575	61.3	5.74	38.3	NA	0	-0.0633043
Soltu.DM.09G028120.1	conserved hypothetical protein	0	8.264	4	1	1	4	1	365	39	8.9	9.79	NA	7	0.436712
Soltu.DM.09G028810.1	Ribosomal protein L13 family protein	0.001	3.654	3	2	2	4	2	468	52.6	9.61	0	NA	0	-0.330128
Soltu.DM.09G028880.1	plastid transcriptionally active	0	11.073	10	3	3	5	3	400	45.2	5.07	8.79	NA	0	-0.631
Soltu.DM.09G029030.1	NAD(P)-binding Rossmann-fold superfamily protein	0	61.816	37	11	11	47	11	379	41.4	9.36	92.04	NA	1	-0.0654354
Soltu.DM.09G029170.1	Histidine kinase-, DNA gyrase B-, and HSP90-like ATPase family protein	0	25.392	1	3	3	13	3	2629	296.7	5.99	52.44	NA	0	-0.215633
Soltu.DM.09G029210.1	Histidine kinase-, DNA gyrase B-, and HSP90-like ATPase family protein	0.016	1.996	0	1	1	4	1	3867	433.4	6.39	0	NA	0	-0.184536
Soltu.DM.09G029740.1	AMP-dependent synthetase and ligase family protein	0	15.643	4	2	2	13	2	723	80.4	7.88	39.18	NA	0	-0.148271
Soltu.DM.09G030030.2	Tic22-like family protein	0.001	7.071	6	1	1	3	1	278	31.2	9.91	9.09	NA	0	-0.284892
Soltu.DM.09G030340.1	Glycine-rich protein family	0.002	3.465	24	1	1	3	1	164	16.1	9.14	2.67	NA	0	-0.634756
Soltu.DM.09G030360.1	hypothetical protein	0	12.954	20	2	2	16	2	135	13.4	9.23	44.81	NA	0	-0.298519
Soltu.DM.09G030410.1	hypothetical protein	0	9.33	12	1	1	8	1	161	15.7	9.28	26.39	NA	1	0.114907
Soltu.DM.09G030720.1	Nucleic acid-binding proteins superfamily	0	44.161	22	6	6	44	6	390	43.2	5.87	122.69	NA	0	-0.229487
Soltu.DM.09G030970.1	catalytics;carbohydrate kinases;phosphoglucan, water dikinases	0	111.829	26	21	21	87	21	1202	132.1	6.09	187.45	NA	0	-0.255075
Soltu.DM.09G031780.1	conserved hypothetical protein	0.001	5.121	2	1	1	14	1	455	51.9	9.42	28.64	NA	1	-0.392747
Soltu.DM.10G000060.1	photosystem I P subunit	0	20.079	13	4	4	49	4	180	19	7.93	83.79	NA	2	0.156111
Soltu.DM.10G000120.2	plasma-membrane associated cation-binding protein	0	8.189	13	2	2	8	2	248	27.4	5.06	3.54	NA	0	-0.384677
Soltu.DM.10G000130.1	Coproporphyrinogen III oxidase	0	150.951	50	18	18	203	18	402	45.2	6.47	493.07	NA	0	-0.548259
Soltu.DM.10G000270.2	Ycf3-interacting protein 1, chloroplastic	0	21.98	16	4	5	32	4	270	29.8	4.69	63.29	NA	1	-0.259259
Soltu.DM.10G000550.1	conserved hypothetical protein	0.001	3.814	7	1	1	3	1	139	16	7.21	4.52	NA	0	-0.335252
Soltu.DM.10G000600.1	glyceraldehyde-3-phosphate dehydrogenase of plastid	0	16.95	9	3	3	12	2	419	44.4	8.43	23.4	NA	0	-0.0696897
Soltu.DM.10G000670.3	arginine/serine-rich	0.001	3.927	3	1	1	6	1	410	45.4	12.41	16.22	Phospho [S80]	0	-1.39098
Soltu.DM.10G000700.2	FAD/NAD(P)-binding oxidoreductase family protein	0.001	4.213	3	1	1	1	1	369	40.4	7.28	2.27	NA	0	-0.173171
Soltu.DM.10G000970.1	ureidoglycolate hydrolases	0.006	2.609	2	1	1	1	1	325	36.2	9.64	0	NA	0	-0.341231
Soltu.DM.10G001020.1	FKBP-like peptidyl-prolyl cis-trans isomerase family protein	0	16.279	21	3	3	26	3	228	25.6	8.87	52.66	NA	0	-0.0741228
Soltu.DM.10G001170.1	Ribosomal protein S10p/S20e family protein	0	22.266	29	6	6	76	6	188	20.6	9.04	161.25	NA	0	-0.0484043
Soltu.DM.10G001380.1	photosystem I light harvesting complex gene	0	76.757	28	5	6	198	5	270	29	7.83	815.01	Phospho [T192]	0	-0.0118519
Soltu.DM.10G001430.1	endoribonuclease L-PSP family protein	0	60.778	47	9	10	122	9	187	19.7	8.32	308.39	NA	0	0.276471
Soltu.DM.10G001520.1	Ankyrin repeat family protein	0	19.759	16	2	2	15	2	172	19	5.38	37.8	NA	0	-0.326163
Soltu.DM.10G001550.3	tryptophan synthase beta-subunit	0	63.014	25	9	9	46	6	470	51.2	7.01	95.11	NA	0	-0.213191
Soltu.DM.10G001730.1	PsbQ-like	0	32.212	25	5	5	22	5	219	24.9	9.36	59.32	NA	0	-0.421918
Soltu.DM.10G002270.1	protochlorophyllide oxidoreductase B	0	237.934	60	21	24	542	6	398	42.9	9.29	1296.23	NA	0	-0.225126
Soltu.DM.10G002310.1	thioredoxin M-type	0	77.194	15	7	9	185	6	468	51.1	7.93	439.74	NA	1	-0.0391026
Soltu.DM.10G002380.1	haloacid dehalogenase-like hydrolase family protein	0	78.568	26	9	9	89	9	387	42.4	5.83	191.27	NA	0	-0.205426
Soltu.DM.10G002520.1	DUF3082 domain containing protein	0	34.986	28	5	5	14	5	188	20.1	9.77	44.07	NA	2	-0.0297872
Soltu.DM.10G002680.1	cobalt ion binding	0	11.857	7	2	2	17	2	411	45.4	9.41	37.01	NA	0	-1.01995
Soltu.DM.10G002850.1	Uroporphyrinogen decarboxylase	0	25.049	13	6	6	51	6	420	46	7.3	114.41	NA	0	-0.0097619
Soltu.DM.10G003260.2	Aldolase-type TIM barrel family protein	0	12.023	10	4	4	55	1	371	40.6	9.13	63.13	NA	0	0.00862534
Soltu.DM.10G003320.2	conserved hypothetical protein	0	11.51	18	2	2	8	2	159	17.7	8.43	28.47	NA	0	-0.213208
Soltu.DM.10G003340.1	photosystem I light harvesting complex gene	0	171.399	42	9	11	597	5	273	29.3	8.72	1907.42	NA	0	-0.0340659
Soltu.DM.10G003480.1	Amidase family protein	0	61.15	26	9	9	32	9	529	56.4	6.18	95.21	NA	0	-0.000567108
Soltu.DM.10G003520.1	Protein TAP1	0.001	6.765	16	2	2	7	2	115	12.7	7.47	16.44	NA	0	0.35913
Soltu.DM.10G003730.3	ribosomal protein large subunit 16A	0	11.229	8	3	3	16	3	412	46.4	8.78	11.09	NA	0	-0.531553
Soltu.DM.10G003770.2	Methyltransferase domain containing protein	0	9.2	7	2	2	2	2	378	42.4	6.67	3.07	NA	0	-0.266402
Soltu.DM.10G003950.1	prohibitin	0	12.038	9	2	2	6	2	289	31.8	9.58	17.61	NA	1	-0.140484
Soltu.DM.10G004210.1	Thioredoxin superfamily protein	0	10.665	5	2	2	40	2	183	20	8.28	57.39	NA	0	0.0311475
Soltu.DM.10G004350.1	Peroxisomal membrane 22 kDa (Mpv17/PMP22) family protein	0.023	1.759	4	1	1	1	1	335	38.2	5.53	0	NA	0	-0.100299
Soltu.DM.10G004660.1	P-loop containing nucleoside triphosphate hydrolases superfamily protein	0	153.93	45	18	20	332	18	427	46.4	6.48	939.81	Phospho [S411]	0	-0.210304
Soltu.DM.10G004860.3	Glucose-6-phosphate/phosphate translocator-related	0	13.038	6	3	3	14	2	415	44.9	9.61	20.88	NA	9	0.492048
Soltu.DM.10G005580.2	thylakoid rhodanese-like	0	120.515	34	18	18	233	16	479	51.1	5.03	597.23	NA	0	-0.166597
Soltu.DM.10G005780.1	CAAD domains of cyanobacterial aminoacyl-tRNA synthetase domain containing protein	0	39.968	24	7	7	58	7	169	18.2	7.93	118.91	NA	2	0.250888
Soltu.DM.10G006360.1	conserved hypothetical protein	0	27.839	31	8	8	62	8	268	30.1	5.34	86.74	NA	0	-0.132836
Soltu.DM.10G006860.1	pfkB-like carbohydrate kinase family protein	0.001	5.949	6	2	2	5	1	339	36.3	5.26	0	NA	0	0.019764
Soltu.DM.10G007540.1	Transketolase	0	435.553	50	30	36	1115	21	741	79.9	6.35	3158.43	NA	0	-0.206208
Soltu.DM.10G007710.1	hypothetical protein	0.027	1.664	4	1	1	3	1	207	23.1	10.81	5.76	NA	0	0.0599034
Soltu.DM.10G007920.1	Domain of unknown function (DUF3598)	0	10.764	12	3	3	6	3	309	34.9	8.47	5.21	NA	0	-0.725566
Soltu.DM.10G008270.1	NADH dehydrogenase subunit J	0	42.573	49	6	6	63	6	158	18.7	6.52	177.29	NA	0	-0.33481
Soltu.DM.10G008600.1	Ribosomal protein L14p/L23e family protein	0.012	2.247	5	1	1	3	1	149	16.7	9.77	3.82	NA	0	-0.422148
Soltu.DM.10G008990.1	Plastid-lipid associated protein PAP / fibrillin family protein	0	12.313	19	4	4	12	4	206	23.4	8.13	12.27	NA	0	-0.363592
Soltu.DM.10G009060.1	FKBP-like peptidyl-prolyl cis-trans isomerase family protein	0	51.631	42	8	8	96	8	253	28.8	8.91	229.88	NA	0	-0.563241
Soltu.DM.10G010300.2	Phosphoribosyltransferase family protein	0	18.388	11	3	3	6	3	396	42.8	6.6	16	NA	0	0.010101
Soltu.DM.10G010900.3	Protein of unknown function (DUF3531)	0.003	3.161	3	1	1	1	1	306	35	5.16	2.24	NA	0	-0.461111
Soltu.DM.10G011110.1	Etoposide-induced protein 2.4 (EI24) domain containing protein	0.044	1.476	3	1	1	3	1	379	43.3	6.54	2.01	NA	3	0.256992
Soltu.DM.10G011440.1	2Fe-2S ferredoxin-like superfamily protein	0	72.587	56	4	5	69	4	144	15.3	4.65	295.75	Phospho [T56]	0	-0.125694
Soltu.DM.10G011940.1	Protein of unknown function (DUF3411)	0	26.892	13	6	6	7	5	520	56.8	8.98	16.79	NA	0	-0.163077
Soltu.DM.10G013220.1	methionine sulfoxide reductase B	0	42.256	41	8	8	62	8	200	21.6	9.07	118.53	NA	0	-0.323
Soltu.DM.10G013240.1	pyrophosphorylase	0	65.679	38	8	9	48	6	292	32.5	6.55	98.11	NA	0	-0.400342
Soltu.DM.10G013530.1	CLP protease proteolytic subunit	0	85.936	62	8	10	145	2	175	19.4	5.74	391.94	NA	0	-0.488
Soltu.DM.10G014590.1	D-3-phosphoglycerate dehydrogenase	0	62.272	18	10	11	46	1	595	62.5	7.58	85.92	NA	0	0.173613
Soltu.DM.10G015410.1	nitrite reductase	0	46.845	15	8	8	59	1	584	65.6	7.11	123	NA	0	-0.401541
Soltu.DM.10G015520.3	NAD(P)-binding Rossmann-fold superfamily protein	0	112.845	23	12	12	140	12	683	72.6	5.83	421.87	NA	0	-0.42899
Soltu.DM.10G015700.2	CLP protease proteolytic subunit	0	36.045	24	7	7	44	7	356	39	9.19	104.09	NA	0	-0.0893258
Soltu.DM.10G015780.1	cold, circadian rhythm, and rna binding	0	16.358	17	3	3	22	2	161	15.6	6.76	37.77	NA	0	-0.714286
Soltu.DM.10G016620.4	PsbP-like protein	0	25.98	17	4	6	39	4	265	30.3	9.44	82.54	NA	0	-0.362642
Soltu.DM.10G016940.1	triosephosphate isomerase	0	177.016	61	18	18	307	10	319	34	7.12	790.66	NA	0	-0.125392
Soltu.DM.10G018140.3	conserved hypothetical protein	0	51.64	16	11	11	24	11	804	89.2	5.55	52.75	NA	0	-0.19602
Soltu.DM.10G018250.1	phosphorylethanolamine cytidylyltransferase	0	7.636	3	1	1	1	1	449	49.6	7.77	3.54	NA	2	-0.160356
Soltu.DM.10G018510.1	nuclear shuttle interacting	0	9.56	9	2	2	21	2	255	28.4	5.35	37.91	NA	0	-0.293333
Soltu.DM.10G018610.1	elongation factor P (EF-P) family protein	0	58.977	53	10	10	79	10	232	25.5	8.21	163.66	NA	0	-0.206466
Soltu.DM.10G018680.1	lipid transfer protein	0	9.99	23	2	2	7	1	114	11.4	8.48	19.26	NA	0	0.429825
Soltu.DM.10G018820.1	lipid transfer protein	0.001	5.26	13	1	1	10	1	114	11.4	8	14.93	NA	0	0.458772
Soltu.DM.10G018830.1	lipid transfer protein	0	8.713	21	2	2	4	1	114	11.6	8.02	8.27	NA	0	0.414035
Soltu.DM.10G018880.1	2Fe-2S ferredoxin-like superfamily protein	0	51.888	56	5	6	85	5	144	15.4	4.77	289.97	Phospho [T78]	0	-0.0694444
Soltu.DM.10G019250.1	Tautomerase/MIF superfamily protein	0	49.087	36	3	4	26	3	121	13	6.77	100.23	NA	0	0.102479
Soltu.DM.10G019670.1	Rhodanese/Cell cycle control phosphatase superfamily protein	0	12.995	18	4	4	36	4	220	24.6	8.37	38.13	NA	0	-0.111818
Soltu.DM.10G019970.1	high cyclic electron flow	0	80.643	33	11	12	69	11	409	44.8	5.47	143.56	NA	0	-0.215403
Soltu.DM.10G019980.1	high cyclic electron flow	0	106.09	26	10	11	299	4	408	45.1	6.96	850.52	NA	0	-0.177451
Soltu.DM.10G020030.2	Nuclear transport factor 2 (NTF2) family protein	0	7.779	13	3	3	6	3	276	30.8	6.9	6.85	NA	0	-0.30942
Soltu.DM.10G020280.1	rubisco activase	0	732.721	76	35	64	1855	21	437	48.1	7.99	6219.04	Phospho [T285; T291]	0	-0.329748
Soltu.DM.10G020410.1	conserved hypothetical protein	0	55.038	24	5	5	59	5	128	13.2	9.66	174.28	NA	1	0.111719
Soltu.DM.10G020550.1	conserved hypothetical protein	0	17.011	22	4	4	10	4	200	21.5	8.31	22.55	NA	0	-0.0845
Soltu.DM.10G020650.1	RNA-binding (RRM/RBD/RNP motifs) family protein	0	23.756	19	4	4	17	4	291	32.2	9.91	55.27	NA	0	-0.730241
Soltu.DM.10G020740.1	ribosomal protein L23AB	0.001	4.545	7	1	1	5	1	189	21.3	10.2	14.18	NA	0	-0.492063
Soltu.DM.10G020970.1	Translin family protein	0	13.335	8	2	2	2	2	330	37.7	8.69	6.63	NA	0	-0.384242
Soltu.DM.10G021030.1	chloroplast RNA-binding protein	0	85.93	36	9	11	173	8	301	32.6	5.01	441.59	NA	0	-0.442193
Soltu.DM.10G021090.1	Serine protease inhibitor, potato inhibitor I-type family protein	0.001	6.891	19	1	1	1	1	94	10.4	9.19	3.93	NA	0	0.176596
Soltu.DM.10G021240.1	integral membrane TerC family protein	0	8.186	4	1	1	1	1	382	41.8	7.55	3.56	NA	4	0.40733
Soltu.DM.10G021920.3	Protein kinase superfamily protein with octicosapeptide/Phox/Bem1p domain (StSTN8)	0	19.433	13	5	5	22	5	500	55.8	8.72	47.4	NA	0	-0.157
Soltu.DM.10G022400.1	D-alanine--D-alanine ligase family	0.027	1.629	1	1	1	3	1	953	104.7	5.71	2.28	NA	0	-0.117104
Soltu.DM.10G022710.1	Undecaprenyl pyrophosphate synthetase family protein	0	19.704	13	4	4	8	4	310	34.9	8.53	17.28	NA	0	-0.253871
Soltu.DM.10G022790.1	sulfoquinovosyldiacylglycerol	0	16.245	10	4	4	11	4	503	57.3	9.36	13.23	NA	0	-0.182505
Soltu.DM.10G023180.5	rubisco activase	0	329.473	36	15	34	739	2	438	48.9	8.07	2564.07	Phospho [K222; T286; T292; S344]	0	-0.360046
Soltu.DM.10G024290.1	thylakoid lumen 15.0 kDa protein	0	12.34	14	2	2	6	2	222	24.2	6.92	19.56	NA	0	-0.0824324
Soltu.DM.10G024470.1	conserved hypothetical protein	0.006	2.639	9	1	1	8	1	124	13.3	8.13	0	NA	0	-0.0516129
Soltu.DM.10G024510.1	gamma tonoplast intrinsic protein	0.015	2.087	4	1	1	1	1	248	25.3	6.35	0	NA	6	0.818548
Soltu.DM.10G024570.2	Cytochrome P450 superfamily protein	0	45.504	27	12	12	55	12	551	61.7	6.76	90.32	NA	0	-0.142468
Soltu.DM.10G024750.1	Thioredoxin superfamily protein	0	101.849	57	9	11	200	7	227	24.4	8.5	529.2	NA	0	0.00660793
Soltu.DM.10G024920.1	Tubulin/FtsZ family protein	0	98.323	40	12	13	81	6	478	50.4	5.87	253.39	NA	0	-0.0165272
Soltu.DM.10G024980.1	SOUL heme-binding family protein	0	66.386	40	10	11	59	10	294	32.9	9.25	144.09	NA	0	-0.387075
Soltu.DM.10G025270.1	dihydrodipicolinate synthase	0	17.13	8	5	5	18	5	534	59.3	7.21	29.48	NA	0	-0.256554
Soltu.DM.10G025330.1	2-cysteine peroxiredoxin B	0	167.171	45	11	11	494	6	267	29.4	6.77	1917.54	NA	0	-0.145693
Soltu.DM.10G025700.1	carotenoid isomerase	0.001	5.308	2	1	1	1	1	615	67.5	7.28	2.64	NA	0	-0.0936585
Soltu.DM.10G025830.1	ATPase, V0/A0 complex, subunit C/D	0.005	2.905	2	1	1	7	1	351	40.7	5.01	6.31	NA	0	-0.187749
Soltu.DM.10G025970.1	small nuclear ribonucleoprotein F	0.003	3.211	9	1	1	2	1	88	9.8	4.67	4.6	NA	0	-0.240909
Soltu.DM.10G026130.4	Co-chaperone GrpE family protein	0	89.344	29	12	13	149	12	357	39.4	4.63	336.23	NA	0	-0.691036
Soltu.DM.10G026270.1	alpha-L-arabinofuranosidase	0.012	2.225	1	1	1	1	1	670	73.6	5.67	1.98	NA	1	-0.16
Soltu.DM.10G026300.1	splicing factor, putative	0.023	1.743	1	1	1	2	1	1259	141.2	5.94	1.94	NA	0	-0.352264
Soltu.DM.10G026340.1	Nascent polypeptide-associated complex (NAC), alpha subunit family protein	0.001	6.476	9	1	1	2	1	199	21.7	4.54	7.9	NA	0	-0.692462
Soltu.DM.10G026720.1	conserved hypothetical protein	0.007	2.554	4	1	1	1	1	252	29	5.95	0	NA	1	-0.629762
Soltu.DM.10G026910.1	Plastid-lipid associated protein PAP / fibrillin family protein	0	26.469	25	7	7	41	6	304	33.8	5.62	54.8	NA	0	-0.0378289
Soltu.DM.10G027090.2	adenylosuccinate synthase	0	162.701	22	21	22	132	9	1108	124.2	7.31	355.56	NA	0	-0.136913
Soltu.DM.10G027260.1	NADPH-dependent thioredoxin reductase C	0	107.256	39	14	14	95	14	543	59	6.84	260.44	NA	0	-0.252302
Soltu.DM.10G027660.1	cystathionine beta-lyase	0	7.971	6	3	3	8	3	471	50.9	6.13	9.34	NA	0	-0.0354565
Soltu.DM.10G027940.1	L-galactono-1,4-lactone dehydrogenase	0	3.714	3	1	1	1	1	589	67.1	8.65	2.04	NA	0	-0.495416
Soltu.DM.10G028140.1	outer envelope protein of 80 kDa	0	35.339	16	9	9	41	1	702	76.4	7.9	83.34	NA	0	-0.206553
Soltu.DM.10G028170.1	Transmembrane proteins 14C	0	7.715	7	1	1	1	1	230	24.6	9.25	2.87	NA	4	0.0847826
Soltu.DM.10G028240.1	Mitochondrial substrate carrier family protein	0	14.091	9	2	2	4	2	297	30.6	9.13	9.32	NA	0	0.291582
Soltu.DM.10G029030.1	WCRKC thioredoxin	0.001	4.925	11	2	2	3	2	214	25	9.63	6.5	NA	0	-0.397196
Soltu.DM.10G029250.1	NAD(P)-binding Rossmann-fold superfamily protein	0	39.689	29	8	8	88	4	392	41.6	9	198.39	NA	0	-0.00918367
Soltu.DM.10G029540.5	glutamate dehydrogenase	0.001	7.139	5	2	2	2	2	411	44.6	6.67	3.01	NA	0	-0.197567
Soltu.DM.10G029550.1	H/ACA ribonucleoprotein complex, subunit Gar1/Naf1 protein	0	15.7	15	2	2	22	2	191	19.7	11.36	61.98	NA	0	-0.653403
Soltu.DM.10G030240.1	SU(VAR)3-9 homolog	0	32.223	7	7	7	20	7	1133	125.2	7.71	45.39	NA	3	-0.312092
Soltu.DM.10G030260.1	dicarboxylate diiron protein, putative (Crd1)	0	120.929	43	16	18	209	16	404	47.2	8.68	481.95	NA	0	-0.327228
Soltu.DM.11G000220.1	pentatricopeptide (PPR) repeat-containing protein	0	18.859	19	5	5	37	1	248	28.1	8.18	39.57	NA	0	-0.346774
Soltu.DM.11G000240.1	pentatricopeptide (PPR) repeat-containing protein	0	74.848	23	13	13	80	9	689	77.2	5.64	144.33	NA	0	-0.232511
Soltu.DM.11G000630.1	conserved hypothetical protein	0.001	5.437	6	1	1	2	1	213	23.7	9.58	6.42	NA	1	-0.420188
Soltu.DM.11G000870.1	Formyl transferase	0.001	5.763	11	2	2	6	2	305	33.6	8.56	7	NA	0	-0.179344
Soltu.DM.11G000900.1	carboxylesterases	0	21.676	22	5	5	13	5	254	27.9	7.91	23.34	NA	1	-0.0858268
Soltu.DM.11G001660.1	NADH-ubiquinone dehydrogenase, mitochondrial, putative	0.012	2.255	2	1	1	1	1	738	79.8	6.44	0	NA	0	-0.114905
Soltu.DM.11G002340.1	dehydroascorbate reductase	0	83.274	44	12	12	123	12	268	30	7.93	276.6	NA	0	-0.283955
Soltu.DM.11G002450.1	ALWAYS EARLY	0.004	2.989	5	1	1	1	1	282	30.2	11.47	0	Met-loss+Acetyl [N-Term]	0	-0.797872
Soltu.DM.11G002750.1	tRNA/rRNA methyltransferase (SpoU) family protein	0.001	4.144	3	1	1	1	1	471	52.4	6.54	2.67	NA	0	-0.115924
Soltu.DM.11G003160.2	CAAD domains of cyanobacterial aminoacyl-tRNA synthetase domain containing protein	0	10.356	4	2	2	26	2	505	56	4.35	39.29	NA	2	-0.839802
Soltu.DM.11G003190.1	phosphofructokinase	0	15.524	10	4	4	29	3	532	58.6	7.2	44.05	NA	0	-0.139662
Soltu.DM.11G003360.1	GTP cyclohydrolase II	0	27.634	8	4	4	10	4	552	60.2	6.09	16.29	NA	0	-0.258
Soltu.DM.11G003460.1	prohibitin	0.013	2.208	2	1	1	1	1	279	30.7	9.11	0	NA	0	-0.0526882
Soltu.DM.11G003560.1	3-deoxy-D-arabino-heptulosonate 7-phosphate synthase	0	52.216	25	10	10	61	8	511	56.8	7.8	120.15	NA	0	-0.317025
Soltu.DM.11G003630.2	Haloacid dehalogenase-like hydrolase (HAD) superfamily protein	0	62.927	31	8	8	86	8	308	34.2	5.24	223.58	NA	0	-0.190584
Soltu.DM.11G003660.1	conserved hypothetical protein	0.001	4.631	6	1	1	15	1	202	22.8	10.46	37.92	NA	4	0.470792
Soltu.DM.11G003670.1	plastid transcriptionally active	0	159.832	51	14	17	133	14	330	36.2	9.31	411.26	NA	0	-0.497576
Soltu.DM.11G003850.1	VALINE-TOLERANT	0	32.482	16	7	7	29	5	490	53.2	9.22	49.01	NA	0	-0.0987755
Soltu.DM.11G004070.1	Haloacid dehalogenase-like hydrolase (HAD) superfamily protein	0	195.72	48	19	20	329	19	360	39.6	7.58	888.25	NA	0	-0.196111
Soltu.DM.11G004240.1	Photosystem II reaction center PsbP family protein	0	16.119	13	3	3	13	3	296	32.9	9.39	48.11	NA	0	-0.391892
Soltu.DM.11G004440.1	SERINE CARBOXYPEPTIDASE-LIKE	0	24.846	19	6	6	33	6	504	56.5	6.09	64.96	NA	1	-0.163492
Soltu.DM.11G004600.1	limit dextrinase	0	33.796	9	7	7	47	6	951	105.5	6.19	81.91	NA	0	-0.244795
Soltu.DM.11G004640.1	lactate/malate dehydrogenase family protein	0	137.478	50	21	21	240	21	438	48	6.44	675.1	NA	0	-0.132648
Soltu.DM.11G004830.1	Histone superfamily protein	0	54.51	47	6	9	162	1	144	15.8	10.11	387.15	NA	0	-0.674306
Soltu.DM.11G004880.1	DNA binding	0.001	5.402	4	2	2	5	2	517	56.6	4.91	1.86	NA	0	-0.625919
Soltu.DM.11G004900.2	dual specificity protein phosphatase (DsPTP1) family protein	0	21.189	15	5	5	11	4	370	41.5	5.08	19.2	NA	0	-0.286757
Soltu.DM.11G006090.1	alkaline/neutral invertase	0.015	2.07	2	1	1	1	1	655	73.5	6.43	0	NA	0	-0.232366
Soltu.DM.11G006300.1	Zn-dependent exopeptidases superfamily protein	0	20.3	16	4	4	15	4	330	36.3	6.23	40.27	NA	0	-0.203333
Soltu.DM.11G006310.1	Zn-dependent exopeptidases superfamily protein	0.001	6.784	12	2	2	8	2	156	17.4	10.27	5.99	NA	0	-0.129487
Soltu.DM.11G006420.1	ACT domain-containing protein	0	26.82	20	6	6	25	6	291	32	5.57	40.51	NA	0	-0.101718
Soltu.DM.11G007630.1	PYRIMIDINE B	0	14.439	11	4	4	6	4	377	42.6	6.47	8.33	NA	0	-0.28992
Soltu.DM.11G007640.1	phosphoribosylaminoimidazole carboxylase, putative / AIR carboxylase, putative	0	48.603	19	9	10	74	9	632	68.6	6.8	150.96	NA	0	-0.0294304
Soltu.DM.11G007720.1	GDSL-like Lipase/Acylhydrolase superfamily protein	0.005	2.742	3	1	1	1	1	364	39.8	7.99	0	NA	0	-0.0255495
Soltu.DM.11G007780.1	AT hook motif DNA-binding family protein	0	26.881	17	4	4	17	4	330	34.1	8.97	31.8	NA	0	-0.483333
Soltu.DM.11G007930.1	Rubisco Assembly chaperone C-terminal domain containing protein	0	102.321	36	15	15	100	15	451	50.2	5.26	251.92	NA	0	-0.300887
Soltu.DM.11G007970.1	NAD(P)H:plastoquinone dehydrogenase complex subunit O	0	51.16	29	3	3	36	3	160	18	8.69	126.92	NA	0	-0.52625
Soltu.DM.11G008050.1	PRLI-interacting factor, putative	0.024	1.733	3	1	1	2	1	544	61.5	8.16	5.17	Phospho [K239]	0	-0.352757
Soltu.DM.11G008160.1	Aminotransferase class-V domain containing protein	0.016	2.004	2	1	1	2	1	661	74.1	7.83	1.89	NA	0	-0.348714
Soltu.DM.11G008320.1	Transducin family protein / WD-40 repeat family protein	0	15.149	6	3	3	10	3	592	66	5.77	25.67	Met-loss+Acetyl [N-Term]	0	-0.462162
Soltu.DM.11G008520.1	N-acetyl-l-glutamate kinase	0	8.337	7	2	2	10	2	347	36.3	8.92	12.73	NA	0	0.236023
Soltu.DM.11G008910.1	Small nuclear ribonucleoprotein family protein	0.005	2.738	12	1	1	11	1	97	11.2	4.88	0	NA	0	-0.305155
Soltu.DM.11G008980.1	Plastid-lipid associated protein PAP / fibrillin family protein	0	26.275	27	7	7	36	7	258	29.2	9.35	47.05	NA	0	-0.282171
Soltu.DM.11G009550.1	Preprotein translocase SecA family protein	0.001	4.556	1	1	1	1	1	1058	119.9	7.44	2.56	NA	0	-0.314839
Soltu.DM.11G009750.1	Armadillo/beta-catenin-like repeat ; C2 calcium/lipid-binding domain (CaLB) protein	0.038	1.523	0	1	1	2	1	2133	229.3	5.57	1.95	NA	0	0.157759
Soltu.DM.11G009990.1	2-oxoacid dehydrogenases acyltransferase family protein	0	45.324	20	7	9	46	6	391	40.9	9.01	77.67	NA	0	0.040665
Soltu.DM.11G010060.1	Tetratricopeptide repeat (TPR)-like superfamily protein	0	25.549	17	4	4	20	4	319	35	8.65	68	NA	1	-0.0326019
Soltu.DM.11G010100.1	3-dehydroquinate synthase II domain containing protein	0	33.888	17	6	6	37	6	394	43.5	6.62	73.62	NA	0	-1.44e-16
Soltu.DM.11G010660.1	Co-chaperone GrpE family protein	0	55.362	38	10	10	57	10	317	35.4	7.42	152.72	NA	0	-0.486751
Soltu.DM.11G010910.1	Pyridoxal phosphate (PLP)-dependent transferases superfamily protein	0.001	7.24	5	2	2	2	2	456	50.6	8	3.4	NA	0	-0.154167
Soltu.DM.11G011300.1	thylakoidal ascorbate peroxidase	0	214.378	54	20	21	247	14	420	45.8	7.83	753.73	NA	1	-0.399524
Soltu.DM.11G011340.1	long chain acyl-CoA synthetase	0	28.25	13	6	6	36	6	696	75.9	7.74	49.73	NA	0	0.00675287
Soltu.DM.11G011900.1	phosphoribosylformylglycinamidine cyclo-ligase, chloroplast / phosphoribosyl-aminoimidazole synthetase / AIR synthase (PUR5)	0.001	5.415	4	2	2	7	1	359	39.1	7.36	10.19	NA	0	0.0910864
Soltu.DM.11G011960.2	chloroplast heat shock protein 70-2	0	108.717	33	21	21	116	15	696	74.7	5.4	236.72	NA	0	-0.355603
Soltu.DM.11G012140.3	adenosine monophosphate kinase	0	27.035	24	7	7	24	5	297	32.6	7.49	50.46	NA	0	-0.285185
Soltu.DM.11G012190.1	hydroxyproline-rich glycoprotein family protein	0	137.44	41	16	19	130	16	443	47.9	6.32	362.03	NA	0	-0.410384
Soltu.DM.11G012430.1	Metal-dependent protein hydrolase	0.006	2.634	3	1	1	2	1	375	42.6	6.68	1.77	NA	0	-0.397867
Soltu.DM.11G012500.1	Potato type II proteinase inhibitor family domain containing protein	0.001	6.815	11	1	1	5	1	152	16.9	6.49	16.24	NA	0	-0.224342
Soltu.DM.11G012510.1	conserved hypothetical protein	0.001	5.074	8	1	1	8	1	122	13.1	9.09	15.96	NA	0	-0.40082
Soltu.DM.11G013070.2	alpha/beta-Hydrolases superfamily protein	0	25.024	25	6	6	22	6	303	33.6	5.24	68.66	NA	0	-0.111881
Soltu.DM.11G013680.1	ATP synthase subunit	0.001	5.791	14	1	1	12	1	86	9.2	9.25	29.39	NA	0	-0.14186
Soltu.DM.11G014290.2	Protein of unknown function (DUF179)	0	12.343	12	3	3	6	3	348	38.4	8.57	16.2	NA	0	-0.432471
Soltu.DM.11G014700.1	dynamin-like protein	0	14.402	3	2	2	2	2	919	99.6	8.85	2.75	NA	0	-0.487269
Soltu.DM.11G014910.1	indigoidine synthase A family protein	0.047	1.46	5	1	1	5	1	343	36.3	7.14	1.37	Phospho [S139]	0	0.038484
Soltu.DM.11G014950.1	eukaryotic initiation factor 4A-III	0	7.502	5	2	2	7	2	409	46.2	6.33	3.69	NA	0	-0.181663
Soltu.DM.11G015010.1	Ubiquinol-cytochrome C reductase iron-sulfur subunit	0	10.076	15	2	2	4	2	265	28.8	8.88	12.63	NA	1	-0.130566
Soltu.DM.11G015040.1	Aldolase-type TIM barrel family protein	0	58.667	27	11	11	60	11	438	47.8	6.35	130.33	NA	0	-0.122146
Soltu.DM.11G015050.1	FKBP-like peptidyl-prolyl cis-trans isomerase family protein	0	68.509	35	9	9	85	9	250	27.5	8.65	224.02	NA	0	-0.3768
Soltu.DM.11G015310.1	conserved hypothetical protein	0	34.428	31	4	4	43	4	215	23.4	8.1	97.12	NA	0	-0.387907
Soltu.DM.11G015780.1	aspartate kinase-homoserine dehydrogenase i	0	167.79	36	26	29	196	26	980	107.4	7.27	461.23	NA	0	-0.129184
Soltu.DM.11G016140.1	Nuclear transport factor 2 (NTF2) family protein	0.014	2.113	4	1	1	1	1	225	25	7.34	2.07	NA	0	-0.0826667
Soltu.DM.11G016190.1	Rieske (2Fe-2S) domain-containing protein	0	81.962	46	10	12	227	10	276	29.9	6.55	467.34	NA	0	-0.00181159
Soltu.DM.11G016300.1	xylulose kinase-1	0	54.482	36	9	9	47	9	386	42.4	5.73	100.45	NA	0	-0.183679
Soltu.DM.11G016700.1	proline iminopeptidase	0.004	3.026	2	1	1	3	1	373	42.4	7.49	0	NA	0	-0.213941
Soltu.DM.11G016860.1	Plastid-lipid associated protein PAP / fibrillin family protein	0	63.657	46	9	9	93	9	191	21.4	9.26	258.09	NA	0	-0.270681
Soltu.DM.11G016870.1	Plastid-lipid associated protein PAP / fibrillin family protein	0	40.658	41	6	6	55	6	107	12.2	9.79	124.83	NA	0	-0.241121
Soltu.DM.11G017340.1	DEA(D/H)-box RNA helicase family protein	0.013	2.167	1	1	1	1	1	658	73.3	8.57	1.74	NA	0	-0.434195
Soltu.DM.11G017920.1	Leucine-rich repeat (LRR) family protein	0.012	2.246	4	1	1	1	1	314	33.9	5.2	2.25	NA	0	-0.548408
Soltu.DM.11G018190.1	outer envelope protein of 80 kDa	0	31.677	14	9	9	43	1	698	76	8.03	79.7	NA	0	-0.230946
Soltu.DM.11G018210.1	ADP/ATP carrier	0	50.806	25	11	13	63	8	386	42	9.79	101.18	NA	3	-0.146632
Soltu.DM.11G019340.1	Saccharopine dehydrogenase	0	68.684	39	14	14	112	14	430	46.6	6.93	214.29	NA	0	-0.0225581
Soltu.DM.11G019620.1	Protein of unknown function (DUF3411)	0	11.917	7	3	3	22	3	411	43.6	8.37	32.91	NA	0	0.0513382
Soltu.DM.11G019690.1	sulfite reductase	0	138.812	37	22	24	231	22	691	77.9	9.22	506.87	NA	0	-0.412301
Soltu.DM.11G019890.1	conserved hypothetical protein	0	8.771	8	1	1	1	1	157	18.1	7.46	4.9	NA	2	-0.421656
Soltu.DM.11G019990.1	Chaperonin-like RbcX protein	0.004	3.109	5	1	1	6	1	213	24.5	8.68	10.54	NA	0	-0.552113
Soltu.DM.11G020050.1	dicarboxylate transporter	0.001	6.819	3	2	2	24	2	554	58.7	9.7	50.28	NA	13	0.72509
Soltu.DM.11G020080.1	GTP-binding family protein	0.001	4.35	1	1	1	1	1	748	82.8	7.66	2.67	NA	0	-0.436364
Soltu.DM.11G020400.1	heat shock protein	0	41.64	13	7	7	33	2	649	71.2	5.22	78.75	NA	0	-0.417257
Soltu.DM.11G020460.2	63 kDa inner membrane family protein	0	15.751	8	2	2	3	2	448	49	9.16	11.54	NA	4	-0.136607
Soltu.DM.11G020500.1	Histone superfamily protein	0	78.035	56	9	11	143	1	103	11.4	11.47	360.69	NA	0	-0.524272
Soltu.DM.11G020830.1	copper/zinc superoxide dismutase	0	83.5	46	6	6	62	6	215	22.1	6.86	158.38	NA	0	-0.0376744
Soltu.DM.11G020850.3	ribosomal protein L9	0	62.316	54	11	11	145	11	192	21.6	9.73	257.88	NA	0	-0.331771
Soltu.DM.11G020880.1	Pheophorbide a oxygenase family protein with Rieske [2Fe-2S] domain	0	139.645	38	18	18	99	18	549	62.2	6.83	263.62	NA	0	-0.405647
Soltu.DM.11G021070.1	magnesium (Mg) transporter	0.001	4.513	2	1	1	1	1	447	50.1	6.19	2.51	NA	2	-0.0711409
Soltu.DM.11G021160.1	reticulata-related	0	16.459	8	3	4	53	2	383	41.5	8.56	52.65	NA	3	0.0939948
Soltu.DM.11G021230.1	histone deacetylase 2C	0	21.66	11	3	3	10	3	293	31.7	5	25.7	Acetyl [N-Term]	0	-1.07952
Soltu.DM.11G021260.1	MORN (Membrane Occupation and Recognition Nexus) repeat-containing protein	0	35.914	12	8	8	29	8	833	96	4.56	51.22	NA	0	-0.957743
Soltu.DM.11G021310.1	Tetratricopeptide repeat (TPR)-like superfamily protein	0.001	3.739	2	1	1	1	1	582	66	7.39	2.9	NA	0	-0.320447
Soltu.DM.11G021460.1	protein tyrosine phosphatases;protein tyrosine phosphatases	0	11.036	9	2	2	10	2	236	26.6	8	31.06	NA	0	-0.296186
Soltu.DM.11G021500.1	60S acidic ribosomal protein family	0	12.849	10	2	2	3	2	116	11.5	4.68	9.25	NA	0	-0.0232759
Soltu.DM.11G021530.4	NAD(P)-linked oxidoreductase superfamily protein	0	22.476	19	6	6	35	6	404	45.1	8.63	57.21	NA	0	-0.20099
Soltu.DM.11G021850.1	ferredoxin	0	21.628	27	2	2	22	2	150	16.3	5.54	69.1	NA	0	-0.218
Soltu.DM.11G021930.1	hypothetical protein	0.001	4.581	46	1	1	1	1	76	7.7	4.72	2.27	Met-loss+Acetyl [N-Term]	1	0.075
Soltu.DM.11G022100.1	conserved hypothetical protein	0.002	3.421	3	1	1	9	1	328	36.8	6.28	7.93	NA	0	-0.195427
Soltu.DM.11G022200.1	Protein of unknown function (DUF1279)	0	11.558	17	3	3	6	3	191	20.7	9.42	13.56	NA	0	-0.254974
Soltu.DM.11G022230.1	ribosomal protein large subunit	0	32.523	21	3	3	33	3	184	20.1	10.33	97.82	NA	0	-0.548913
Soltu.DM.11G022410.1	lactoylglutathione lyase family protein / glyoxalase I family protein	0	23.755	24	6	6	36	6	237	26.3	6.95	43.78	NA	0	-0.369198
Soltu.DM.11G022910.1	glycosyltransferase family protein	0.025	1.708	1	1	1	2	1	934	106.4	8.94	0	NA	1	-0.20546
Soltu.DM.11G023040.1	plasma membrane intrinsic protein	0	15.65	14	3	3	6	3	287	30.6	7.87	9.26	Met-loss [N-Term]	6	0.591986
Soltu.DM.11G023090.1	4-hydroxy-3-methylbut-2-enyl diphosphate synthase	0	173.245	41	26	28	251	26	740	82	6.15	521.84	NA	0	-0.200135
Soltu.DM.11G023180.1	allene oxide synthase	0	230.962	68	31	33	374	31	510	57.4	8.75	951.43	NA	0	-0.183137
Soltu.DM.11G023190.1	chaperonin-60alpha	0	368.084	65	32	34	844	27	588	61.9	5.48	2467.32	NA	0	0.0159864
Soltu.DM.11G023780.1	sequence-specific DNA binding transcription factors;sequence-specific DNA binding	0.049	1.441	2	1	1	2	1	254	29.1	6.89	0	NA	0	-0.656693
Soltu.DM.11G024380.1	Amidase family protein	0.005	2.756	2	1	1	1	1	505	54.4	9.23	1.65	NA	0	-0.125545
Soltu.DM.11G025200.1	Tryptophan/tyrosine permease	0.002	3.472	2	1	1	8	1	491	52.5	6.3	4.86	NA	10	0.63279
Soltu.DM.11G025220.1	Translation elongation factor EF1B/ribosomal protein S6 family protein	0	14.4	16	3	3	8	2	227	24.5	4.7	17.69	Met-loss+Acetyl [N-Term]	0	-0.396916
Soltu.DM.11G025280.1	calmodulin	0.009	2.361	9	1	1	1	1	180	20.4	4.75	2.46	NA	0	-0.748889
Soltu.DM.11G025570.1	ATP synthase D chain, mitochondrial	0	21.941	39	6	6	12	6	168	19.8	5.4	31.36	NA	0	-0.8875
Soltu.DM.11G025740.1	NB-ARC domain-containing disease resistance protein	0.042	1.492	1	1	1	2	1	548	62.5	8.28	0	NA	0	-0.186679
Soltu.DM.11G025800.2	arogenate dehydratase	0	7.389	6	2	2	6	1	396	43.5	7.69	6.57	NA	0	-0.175253
Soltu.DM.11G025990.1	Polyketide synthase, enoylreductase family protein	0.001	3.949	2	1	1	1	1	380	41.5	9.01	2.13	NA	0	-0.075
Soltu.DM.11G026650.3	DHBP synthase RibB-like alpha/beta domain;GTP cyclohydrolase II	0.001	4.347	2	1	1	3	1	520	56.9	6.77	7.8	NA	0	-0.264038
Soltu.DM.11G026750.1	histone H2A	0	10.954	11	2	2	29	1	148	15.6	10.87	55.8	NA	0	-0.385135
Soltu.DM.12G000480.1	conserved hypothetical protein	0	35.783	15	9	9	43	9	631	70.5	5.97	71.92	NA	0	-0.296197
Soltu.DM.12G000520.1	Ribosomal protein L6 family	0	96.284	46	16	19	216	16	257	28.4	10.2	485.91	NA	0	-0.463424
Soltu.DM.12G000950.1	ribosomal protein-related	0.001	5.361	7	1	1	10	1	156	17.3	9.55	20.31	NA	0	-0.726923
Soltu.DM.12G001000.8	alanine:glyoxylate aminotransferase	0	19.75	16	4	4	8	4	401	43.9	8.05	16.82	NA	0	0.0142145
Soltu.DM.12G001150.2	rhodanese-like domain-containing protein / PPIC-type PPIASE domain-containing protein	0	51.259	41	10	10	35	10	301	33.7	7.27	84.61	NA	0	-0.242857
Soltu.DM.12G001290.1	Photosystem II 5 kD protein	0.001	5.832	11	1	1	63	1	112	11.6	9.85	168.6	NA	0	-0.0928571
Soltu.DM.12G001670.1	homolog of yeast FIP1 [V]	0.002	3.357	1	1	1	2	1	1130	128.7	6.33	2.21	NA	0	-1.15814
Soltu.DM.12G002080.1	Ribosomal L18p/L5e family protein	0	23.809	36	4	4	41	4	162	18.2	9.61	121.68	NA	0	-0.405556
Soltu.DM.12G002150.1	HAD-superfamily hydrolase, subfamily IG, 5'-nucleotidase	0	85.509	32	16	16	100	16	618	70.3	6.16	238.43	NA	0	-0.359061
Soltu.DM.12G002290.1	15-cis-zeta-carotene isomerase	0.019	1.914	3	1	1	1	1	370	41.7	8.5	2.28	NA	5	0.229189
Soltu.DM.12G002710.3	histidine biosynthesis bifunctional protein (HISIE)	0.001	6.757	6	1	1	6	1	295	33.2	6.99	6.12	NA	0	-0.393559
Soltu.DM.12G002790.1	Nucleic acid-binding, OB-fold-like protein	0	27.673	21	3	3	20	3	155	17.3	10.14	65.4	NA	0	-0.581935
Soltu.DM.12G003180.2	Peptidase S41 family protein	0	37.507	13	7	7	49	7	637	70.1	6.68	83.65	NA	0	-0.296075
Soltu.DM.12G003830.1	6,7-dimethyl-8-ribityllumazine synthase / DMRL synthase / lumazine synthase / riboflavin synthase	0	28.972	21	5	5	19	3	232	24.9	7.74	54.19	NA	0	-0.0331897
Soltu.DM.12G003860.2	translocon at the inner envelope membrane of chloroplasts 55-II	0	106.497	31	17	18	207	17	549	62.8	8.56	445.02	NA	2	-0.413297
Soltu.DM.12G004170.1	RHO guanyl-nucleotide exchange factor	0	20.601	7	3	3	7	1	733	82.7	8.5	21.86	NA	0	-0.43588
Soltu.DM.12G004190.1	tryptophan synthase beta type	0	57.259	25	8	8	70	8	492	54.1	7.5	173.72	NA	0	-0.169106
Soltu.DM.12G004280.1	Protein of unknown function (DUF3464)	0.005	2.81	5	1	1	7	1	197	22.3	8.81	8.84	NA	2	-0.378173
Soltu.DM.12G004430.1	serine hydroxymethyltransferase	0	85.701	33	16	18	124	5	526	56.9	7.28	230.78	NA	0	-0.0975285
Soltu.DM.12G004510.2	Nucleotidylyl transferase superfamily protein	0	22.612	16	5	5	23	5	412	45.7	8.84	45.22	NA	0	-0.161408
Soltu.DM.12G004650.1	Photosystem II reaction center PsbP family protein	0	58.701	30	6	7	86	6	260	28.5	7.91	261.01	NA	0	-0.225385
Soltu.DM.12G004790.1	glyceraldehyde-3-phosphate dehydrogenase B subunit	0	280.201	60	24	26	811	11	450	47.9	7.61	2173.72	NA	0	-0.0428889
Soltu.DM.12G004800.1	conserved hypothetical protein	0	17.457	14	2	2	13	2	166	17.7	7.34	43.15	NA	1	-0.173494
Soltu.DM.12G004810.1	catalase	0	152.755	60	20	22	230	18	492	56.4	7.03	614.34	NA	0	-0.544309
Soltu.DM.12G005020.1	glutathione S-transferase phi	0	61.106	43	10	11	146	10	221	25.1	6.6	278.38	NA	0	-0.520814
Soltu.DM.12G005310.1	ornithine carbamoyltransferase	0	68.513	28	9	9	51	5	379	41.7	7.37	117.5	NA	0	-0.0881266
Soltu.DM.12G005880.2	Granulin repeat cysteine protease family protein	0	55.525	22	6	6	23	3	472	52.3	5.72	80.88	NA	0	-0.406356
Soltu.DM.12G005890.1	Granulin repeat cysteine protease family protein	0	41.049	12	4	4	22	1	466	51	6.46	75.2	NA	0	-0.42103
Soltu.DM.12G006370.1	Inositol 1,3,4-trisphosphate 5/6-kinase family protein	0.027	1.646	2	1	1	2	1	338	38.1	7.02	0	NA	0	-0.227515
Soltu.DM.12G006390.1	tubulin alpha-4 chain	0.001	4.599	4	1	1	1	1	451	49.8	5.06	2.06	NA	0	-0.196009
Soltu.DM.12G006400.1	phosphoenolpyruvate carboxykinase	0.015	2.082	3	1	1	2	1	1012	113	6.73	1.66	NA	0	-0.321443
Soltu.DM.12G007300.1	ATP synthase delta-subunit gene	0	62.953	34	10	10	104	10	250	27.1	8.68	156.89	NA	0	-0.112
Soltu.DM.12G007330.1	Oxidoreductase family protein	0	29.187	20	7	7	35	7	360	39.4	6.46	61.54	NA	0	0.0105556
Soltu.DM.12G007410.1	RH39	0.001	4.283	2	1	1	1	1	638	70.1	9.88	2.1	NA	0	-0.471944
Soltu.DM.12G007540.1	one-helix protein	0.001	6.768	16	2	2	20	2	156	17.1	9.39	8.21	NA	0	-0.228205
Soltu.DM.12G008230.2	6-phosphogluconate dehydrogenase family protein	0	135.71	45	17	19	148	17	495	54.3	5.66	359.26	Acetyl [N-Term]	0	-0.339192
Soltu.DM.12G008600.1	vacuolar ATP synthase subunit A	0	107.424	38	21	21	113	6	623	68.6	5.4	297.42	NA	0	-0.168218
Soltu.DM.12G009120.1	germin	0	19.217	13	3	3	17	3	208	21.6	7.37	54.89	NA	0	0.511538
Soltu.DM.12G009170.1	NAD(P)-binding Rossmann-fold superfamily protein	0	33.958	28	6	6	22	6	298	32.9	6.3	49.76	NA	0	-0.178188
Soltu.DM.12G009770.1	Ribosomal L28e protein family	0.001	3.814	10	1	1	4	1	143	15.8	10.65	6.07	Met-loss+Acetyl [N-Term]	0	-0.627273
Soltu.DM.12G010030.1	NADP-malic enzyme	0	3.703	2	1	1	1	1	640	70.1	6.32	2.4	NA	0	-0.0753125
Soltu.DM.12G010310.1	AAA-type ATPase family protein	0	34.664	12	8	8	22	8	867	98.5	9.31	46.81	NA	0	-0.445905
Soltu.DM.12G010710.1	dehydratase family	0	114.944	28	14	18	140	6	589	63	6.7	275.43	NA	0	-0.1382
Soltu.DM.12G010840.1	Cytochrome C1 family	0.001	3.975	2	1	1	36	1	324	35.6	7.01	36.21	NA	0	-0.228395
Soltu.DM.12G010950.1	post-illumination chlorophyll fluorescence increase	0	38.584	31	9	9	52	9	277	30.2	6.76	113.78	NA	0	-0.296029
Soltu.DM.12G011300.3	inositol polyphosphate kinase 2 beta	0.016	2.017	2	1	1	4	1	408	44.2	6.54	0	NA	0	-0.246569
Soltu.DM.12G011630.1	glutamine synthetase 1;4	0.001	3.642	7	1	1	11	1	402	44.1	6	7.4	NA	0	-0.415672
Soltu.DM.12G011790.1	receptor for activated C kinase 1B	0.001	3.625	3	1	1	2	1	329	36.1	7.71	5.79	NA	0	-0.176596
Soltu.DM.12G012710.1	Ribosomal protein L7Ae/L30e/S12e/Gadd45 family protein	0	18.86	30	3	3	12	3	155	17	9.25	17.07	NA	0	-0.343226
Soltu.DM.12G014510.1	Haloacid dehalogenase-like hydrolase (HAD) superfamily protein	0.002	3.492	4	1	1	2	1	317	34.2	5.95	0	NA	0	0.0637224
Soltu.DM.12G014570.1	strictosidine synthase	0	12.16	8	2	2	28	2	312	34.1	8.84	80.18	NA	0	0.0448718
Soltu.DM.12G015060.4	NDH dependent flow	0	33.064	29	6	6	19	6	201	23.5	6.15	40.43	NA	0	-0.454229
Soltu.DM.12G016060.1	electron-transfer flavoprotein:ubiquinone oxidoreductase	0.001	5.225	3	1	1	1	1	608	67.7	6.9	2.8	NA	0	-0.429934
Soltu.DM.12G016130.1	DNA GYRASE B2	0	16.383	9	3	3	8	3	499	54.9	7.84	14.64	NA	0	-0.281363
Soltu.DM.12G016140.1	DNA GYRASE B1	0.003	3.238	3	1	1	3	1	233	26.6	7.43	1.81	NA	0	-0.24206
Soltu.DM.12G016610.4	like SEX4	0	17.445	8	5	5	9	5	716	80.7	6.54	13.69	NA	0	-0.306145
Soltu.DM.12G018030.1	STT7 homolog STN7 (StSTN7)	0	109.879	36	17	18	109	17	555	62.5	9.35	224.84	NA	1	-0.0809009
Soltu.DM.12G019510.2	transporter associated with antigen processing protein	0	42.454	16	10	10	31	10	696	78	8.75	38.26	NA	4	0.168678
Soltu.DM.12G019540.1	conserved hypothetical protein	0	23.434	16	2	2	23	2	128	13.5	10.73	52.14	NA	0	-0.421875
Soltu.DM.12G019780.1	ACT domain-containing small subunit of acetolactate synthase protein	0.001	4.443	5	2	2	2	1	309	34	6.83	3.42	NA	0	-0.234628
Soltu.DM.12G019790.1	ACT domain-containing small subunit of acetolactate synthase protein	0.001	5.764	19	1	1	3	1	72	8	7.42	5.31	NA	0	0.180556
Soltu.DM.12G019800.1	ACT domain-containing small subunit of acetolactate synthase protein	0	10.277	7	2	2	20	1	311	35.3	5.15	39.51	NA	0	-0.657235
Soltu.DM.12G019950.1	ATP binding;valine-tRNA ligases;aminoacyl-tRNA ligases;nucleotide binding;ATP binding;aminoacyl-tRNA ligases	0	45.392	20	8	8	58	8	475	53.1	6.04	110.76	NA	0	-0.068
Soltu.DM.12G019970.1	ATP binding;valine-tRNA ligases;aminoacyl-tRNA ligases;nucleotide binding;ATP binding;aminoacyl-tRNA ligases	0	30.164	29	7	7	53	7	284	32.8	6.65	88.41	NA	0	-0.480634
Soltu.DM.12G019990.1	ATP binding;valine-tRNA ligases;aminoacyl-tRNA ligases;nucleotide binding;ATP binding;aminoacyl-tRNA ligases	0	16.134	17	5	5	23	5	276	31.5	9.14	10.92	NA	0	-0.371739
Soltu.DM.12G020120.3	S-adenosyl-L-methionine-dependent methyltransferases superfamily protein	0	18.735	20	4	4	26	4	256	28.2	8.07	59.54	NA	0	-0.0445313
Soltu.DM.12G020480.1	GDSL-like Lipase/Acylhydrolase superfamily protein	0.037	1.533	3	1	1	1	1	369	41	8.85	0	NA	0	-0.0170732
Soltu.DM.12G020580.1	ABC transporter family protein	0	11.275	5	3	3	4	3	736	82.5	7.65	5.83	NA	3	-0.15788
Soltu.DM.12G020760.1	photosystem II subunit R	0.006	2.722	6	1	1	9	1	111	11.6	10.33	4.41	NA	0	-0.0567568
Soltu.DM.12G020860.1	MADS-box transcription factor family protein	0.023	1.759	5	1	1	2	1	219	25.2	5.48	0	NA	0	-0.724658
Soltu.DM.12G020980.1	chloroplast sulfur E	0	30.06	20	6	6	16	6	358	38.8	8.1	37.26	NA	0	-0.343017
Soltu.DM.12G021190.1	Chloroplast import apparatus Tic20-like domain containing protein	0.003	3.206	5	1	1	2	1	197	22.2	9.45	4.21	NA	3	0.406599
Soltu.DM.12G021450.1	Co-chaperone GrpE family protein	0.014	2.099	2	1	1	3	1	336	37.7	5.86	0	NA	0	-0.803869
Soltu.DM.12G021850.2	AT hook motif-containing protein	0.015	2.086	2	1	1	2	1	311	33.6	6.74	1.73	NA	0	-0.365916
Soltu.DM.12G021930.1	chloroplastic lipocalin	0	77.629	31	11	11	162	11	333	37.4	6.25	327.3	NA	0	-0.342342
Soltu.DM.12G022340.1	Sodium Bile acid symporter family	0.008	2.472	2	1	1	1	1	412	44.1	8.76	1.67	NA	8	0.484709
Soltu.DM.12G022950.1	photosynthetic electron transfer C	0	87.19	29	6	6	225	6	230	24.3	8.02	584.22	NA	1	-0.0426087
Soltu.DM.12G023250.1	aconitase	0	95.887	24	18	19	92	10	981	107.1	6.89	174.91	NA	0	-0.170948
Soltu.DM.12G023640.1	photosystem II light harvesting complex gene 2.1	0	134.044	58	10	11	293	2	265	28.6	5.16	835.17	Phospho [K187]	0	-0.0671698
Soltu.DM.12G024670.1	SOUL heme-binding family protein	0	53.491	32	10	10	34	10	384	44.3	9.32	68.77	NA	0	-0.497656
Soltu.DM.12G024870.2	ATP binding	0	53.393	24	11	11	47	11	561	60.8	5.39	103.45	NA	0	-0.0336898
Soltu.DM.12G025000.1	plastidic type i signal peptidase	0	50.758	35	10	10	46	10	304	33.7	6.39	71.45	NA	0	-0.371053
Soltu.DM.12G025200.3	Glyoxalase/Bleomycin resistance protein/Dioxygenase superfamily protein	0	56.702	27	9	10	298	9	362	40.2	7.42	695.52	NA	0	-0.272652
Soltu.DM.12G025520.3	Arginyl-tRNA synthetase, class Ic	0	57.803	27	15	16	54	15	649	73.2	7.28	75.88	NA	0	-0.249923
Soltu.DM.12G025600.1	Insulinase (Peptidase family M16) protein	0	34.834	19	8	8	27	8	504	54.7	6.16	54.44	NA	0	-0.102778
Soltu.DM.12G025930.1	Lycopene beta/epsilon cyclase protein	0.001	4.812	5	2	2	2	2	527	58.9	6.73	2.61	NA	1	-0.059203
Soltu.DM.12G026250.1	photosystem I light harvesting complex gene	0	19.76	14	3	3	33	3	260	28.8	5.86	86.49	NA	0	-0.0357692
Soltu.DM.12G026300.1	chaperonin	0	22.618	17	4	4	17	2	258	27.4	6.38	39.61	NA	0	-0.00620155
Soltu.DM.12G026310.1	chaperonin	0	253.211	69	20	21	399	18	252	26.7	8.19	1294.85	NA	0	-0.109127
Soltu.DM.12G026500.1	pyruvate dehydrogenase E1 alpha	0	52.515	31	11	11	53	3	440	48.7	7.11	101.08	NA	0	-0.367045
Soltu.DM.12G026540.1	NB-ARC domain-containing disease resistance protein	0	26.752	4	3	3	37	3	991	112.4	5.05	78.26	NA	0	-0.283956
Soltu.DM.12G026560.1	Plant haem oxygenase (decyclizing) family protein	0	37.723	31	8	8	141	8	278	32	7.85	233.61	NA	0	-0.605396
Soltu.DM.12G026740.1	Bifunctional inhibitor/lipid-transfer protein/seed storage 2S albumin superfamily protein	0.001	4.469	8	2	2	6	2	241	24.9	8.95	0	NA	0	0.529461
Soltu.DM.12G027280.1	conserved hypothetical protein	0	63.839	57	10	11	87	10	184	20	7.78	268.39	NA	0	-0.380978
Soltu.DM.12G027320.1	Cytosol aminopeptidase family protein	0	379.095	60	27	33	1007	25	574	60.2	6.13	3205.31	NA	0	0.0236934
Soltu.DM.12G027330.1	Cytosol aminopeptidase family protein	0	236.787	57	28	30	399	26	577	60.2	7.61	1031.18	NA	0	0.0388215
Soltu.DM.12G027510.1	anthranilate synthase beta subunit	0	20.11	11	2	2	4	2	364	39.6	8.16	12.31	NA	0	1.56e-16
Soltu.DM.12G027760.1	adenylate kinase family protein	0	116.887	28	15	17	183	12	608	67.7	7.65	429.17	NA	0	-0.315789
Soltu.DM.12G028430.1	ketol-acid reductoisomerase	0	169.131	29	15	21	291	9	590	63.8	6.7	686.52	NA	0	-0.0613559
Soltu.DM.12G028460.1	ATP synthase protein I -related	0	8.007	5	1	1	1	1	339	37.4	9.16	3.45	NA	0	-0.343953
Soltu.DM.12G028750.1	lipoxygenase	0	36.286	8	7	8	113	1	883	100.1	7.23	194.31	NA	0	-0.384938
Soltu.DM.12G028930.1	photosystem I light harvesting complex gene	0	139.13	44	9	11	325	5	273	29.2	8.68	757.03	NA	0	-0.0289377
Soltu.DM.12G029100.1	light-harvesting chlorophyll B-binding protein	0	66.964	41	5	6	76	3	265	28.6	5.26	218.42	NA	0	0.06
Soltu.DM.12G029240.1	Cyclophilin-like peptidyl-prolyl cis-trans isomerase family protein	0	78.571	33	13	13	92	13	451	49.1	6.6	215.94	NA	0	-0.0638581
Soltu.DM.12G029610.1	protochlorophyllide oxidoreductase B	0	240.814	59	22	26	565	7	397	42.8	9.1	1387.45	NA	0	-0.160705
Soltu.DM.12G029650.1	thioredoxin M-type	0	92.714	32	7	10	196	6	179	19.4	9.19	435.81	NA	0	0.101676
Soltu.DM.12G029720.2	embryo defective	0	10.075	5	2	2	7	2	431	49.7	8.02	12.73	NA	0	-0.473782
Soltu.DM.12G029740.1	early nodulin-like protein	0	25.611	14	4	5	63	4	380	36.9	7.84	130.51	NA	2	-0.280526
Soltu.DM.12G029900.1	RAB GTPase homolog A1F	0	7.463	10	2	2	4	1	217	24.3	5.74	6.89	NA	0	-0.267281
Soltu.DM.12G030040.1	RNA-binding (RRM/RBD/RNP motifs) family protein	0.001	6.139	3	1	1	1	1	446	45.2	8.07	2.91	NA	0	-0.389013
Soltu.DM.12G030210.1	Ribosomal protein L13 family protein	0	70.863	37	6	6	86	5	229	26.1	9.76	292.64	NA	0	-0.541921
Soltu.DM.S001100.1	Kunitz family trypsin and protease inhibitor protein	0	29.382	33	6	6	33	2	220	24.1	7.46	72	NA	1	0.195455
ycf1	hypothetical chloroplast RF1	0	124.198	17	28	30	167	28	1887	224.8	9.73	211.62	NA	6	-0.591998
ycf15-2	NADH-plastoquinone oxidoreductase subunit 2	0.001	5.037	2	1	1	2	1	510	56.6	5.35	5.25	NA	12	0.667647
