# Supplementary material for: Dissecting the Chloroplast Proteome of the Potato (Solanum Tuberosum L.) and Its Comparison with the Tuber Amyloplast Proteome
Source: Plants (Basel). 2022 Jul 24;11(15):1915. doi: 10.3390/plants11151915 (PMC9332351; doi:10.3390/plants11151915)
Supplement: Supplementary file 1 [file plants-11-01915-s001.zip › Supplementary Table S2.xlsx]

## Sheet: Table S2
Supplementary Table S2 | Combination details of chloroplast localization prediction for the identified 1783 uclear-encoded proteins by TargetP, LOCALIZER, and DeepLoc.
Gene IDs	Description	TargetP	LOCALIZER	DeepLoc
Soltu.DM.11G003160.2	CAAD domains of cyanobacterial aminoacyl-tRNA synthetase domain containing protein	Y	Y	Y
Soltu.DM.01G009170.3	NAD(P)-linked oxidoreductase superfamily protein	Y	Y	Y
Soltu.DM.09G000740.2	acetyl Co-enzyme a carboxylase carboxyltransferase alpha subunit	Y	Y	Y
Soltu.DM.05G003700.1	isopropylmalate dehydrogenase	Y	Y	Y
Soltu.DM.07G010140.1	ADPGLC-PPase large subunit	Y	Y	Y
Soltu.DM.04G031570.1	Glutamyl-tRNA reductase family protein	Y	Y	Y
Soltu.DM.04G018930.1	alpha/beta-Hydrolases superfamily protein	Y	Y	Y
Soltu.DM.10G002270.1	protochlorophyllide oxidoreductase B	Y	Y	Y
Soltu.DM.06G001960.2	differentiation and greening-like	Y	Y	Y
Soltu.DM.07G026260.1	endoribonuclease L-PSP family protein	Y	Y	Y
Soltu.DM.08G021200.2	CLP protease P4	Y	Y	Y
Soltu.DM.03G030100.1	Pyridine nucleotide-disulphide oxidoreductase family protein	Y	Y	Y
Soltu.DM.01G036340.1	FAD/NAD(P)-binding oxidoreductase family protein	Y	Y	Y
Soltu.DM.05G005290.2	PsbQ-like	Y	Y	Y
Soltu.DM.10G015410.1	nitrite reductase	Y	Y	Y
Soltu.DM.09G004280.1	Thioredoxin superfamily protein	Y	Y	Y
Soltu.DM.11G007640.1	phosphoribosylaminoimidazole carboxylase, putative / AIR carboxylase, putative	Y	Y	Y
Soltu.DM.05G023090.2	lipoamide dehydrogenase	Y	Y	Y
Soltu.DM.01G005970.1	SMAD/FHA domain-containing protein	Y	Y	Y
Soltu.DM.03G025210.1	31-kDa RNA binding protein	Y	Y	Y
Soltu.DM.01G018420.1	ribosomal protein S1	Y	Y	Y
Soltu.DM.11G017340.1	DEA(D/H)-box RNA helicase family protein	Y	Y	Y
Soltu.DM.02G025810.1	Ribulose bisphosphate carboxylase (small chain) family protein	Y	Y	Y
Soltu.DM.09G001070.1	high cyclic electron flow	Y	Y	Y
Soltu.DM.11G025200.1	Tryptophan/tyrosine permease	Y	Y	Y
Soltu.DM.02G031390.1	Domain of unknown function (DUF3598)	Y	Y	Y
Soltu.DM.11G020850.3	ribosomal protein L9	Y	Y	Y
Soltu.DM.09G019730.1	chloroplast stem-loop binding protein of 41 kDa	Y	Y	Y
Soltu.DM.09G018680.1	Low psii accumulation1 / Rep27 domain containing protein	Y	Y	Y
Soltu.DM.01G035660.1	Thioredoxin z	Y	Y	Y
Soltu.DM.11G016190.1	Rieske (2Fe-2S) domain-containing protein	Y	Y	Y
Soltu.DM.06G027190.1	nucleoside diphosphate kinase	Y	Y	Y
Soltu.DM.01G025150.1	NFU domain protein	Y	Y	Y
Soltu.DM.05G006440.1	Putative small multi-drug export protein domain containing protein	Y	Y	Y
Soltu.DM.05G013640.1	phosphoglucomutase, putative / glucose phosphomutase, putative	Y	Y	Y
Soltu.DM.07G012430.1	Stress responsive alpha-beta barrel domain protein	Y	Y	Y
Soltu.DM.09G027020.1	Ribosomal L28 family	Y	Y	Y
Soltu.DM.08G002470.1	Plastid-lipid associated protein PAP / fibrillin family protein	Y	Y	Y
Soltu.DM.03G023040.1	DUF3143 domain containing protein	Y	Y	Y
Soltu.DM.02G019310.1	plastid developmental protein DAG, putative	Y	Y	Y
Soltu.DM.08G006610.1	3-ketoacyl-acyl carrier protein synthase I	Y	Y	Y
Soltu.DM.04G008070.1	conserved hypothetical protein	Y	Y	Y
Soltu.DM.02G006170.3	Protein of unknown function (DUF3353)	Y	Y	Y
Soltu.DM.01G042370.1	Glycinamide ribonucleotide (GAR) synthetase	Y	Y	Y
Soltu.DM.05G003110.1	ribosomal protein L15	Y	Y	Y
Soltu.DM.01G000350.1	Aspartate kinase family protein	Y	Y	Y
Soltu.DM.10G022710.1	Undecaprenyl pyrophosphate synthetase family protein	Y	Y	Y
Soltu.DM.03G023850.1	Class II aminoacyl-tRNA and biotin synthetases superfamily protein	Y	Y	Y
Soltu.DM.07G003310.1	Raffinose synthase family protein	Y	Y	Y
Soltu.DM.07G011180.2	atypical CYS HIS rich thioredoxin	Y	Y	Y
Soltu.DM.10G013220.1	methionine sulfoxide reductase B	Y	Y	Y
Soltu.DM.03G021100.3	rubredoxin family protein	Y	Y	Y
Soltu.DM.04G020360.1	cytochrome P450, family 97, subfamily A, polypeptide	Y	Y	Y
Soltu.DM.03G016670.1	non-intrinsic ABC protein	Y	Y	Y
Soltu.DM.10G005580.2	thylakoid rhodanese-like	Y	Y	Y
Soltu.DM.09G007600.1	CAX-interacting protein	Y	Y	Y
Soltu.DM.07G023150.1	Chalcone-flavanone isomerase family protein	Y	Y	Y
Soltu.DM.03G028320.1	1-deoxy-D-xylulose 5-phosphate reductoisomerase	Y	Y	Y
Soltu.DM.06G003200.2	anthranilate synthase	Y	Y	Y
Soltu.DM.01G029950.1	GroES-like family protein	Y	Y	Y
Soltu.DM.09G024400.1	secE/sec61-gamma protein transport protein	Y	Y	Y
Soltu.DM.07G023760.1	Class I glutamine amidotransferase-like superfamily protein	Y	Y	Y
Soltu.DM.01G025590.1	Flavin containing amine oxidoreductase family	Y	Y	Y
Soltu.DM.11G010100.1	3-dehydroquinate synthase II domain containing protein	Y	Y	Y
Soltu.DM.03G011370.1	vitamin E pathway gene	Y	Y	Y
Soltu.DM.06G022410.1	Pyridoxal-5'-phosphate-dependent enzyme family protein	Y	Y	Y
Soltu.DM.03G000900.1	chlorophyll A/B binding protein	Y	Y	Y
Soltu.DM.08G005090.1	DUF4033 domain containing protein	Y	Y	Y
Soltu.DM.04G023370.1	embryo defective	Y	Y	Y
Soltu.DM.11G015050.1	FKBP-like peptidyl-prolyl cis-trans isomerase family protein	Y	Y	Y
Soltu.DM.02G020530.1	tRNA synthetase class I (I, L, M and V) family protein	Y	Y	Y
Soltu.DM.09G015230.1	alpha/beta-Hydrolases superfamily protein	Y	Y	Y
Soltu.DM.08G019270.1	Protein of unknown function (DUF_B2219) domain containing protein	Y	Y	Y
Soltu.DM.10G003320.2	conserved hypothetical protein	Y	Y	Y
Soltu.DM.01G003120.1	2-cysteine peroxiredoxin B	Y	Y	Y
Soltu.DM.10G026130.4	Co-chaperone GrpE family protein	Y	Y	Y
Soltu.DM.05G006930.2	DEAD/DEAH box helicase, putative	Y	Y	Y
Soltu.DM.11G021530.4	NAD(P)-linked oxidoreductase superfamily protein	Y	Y	Y
Soltu.DM.07G013720.1	pyruvate dehydrogenase E1 alpha	Y	Y	Y
Soltu.DM.08G011740.1	overexpressor of cationic peroxidase	Y	Y	Y
Soltu.DM.08G023830.1	CLP protease R subunit	Y	Y	Y
Soltu.DM.04G010810.1	magnesium-chelatase subunit chlH, chloroplast, putative / Mg-protoporphyrin IX chelatase, putative (CHLH)	Y	Y	Y
Soltu.DM.09G007370.2	Tetratricopeptide repeat (TPR)-like superfamily protein	Y	Y	Y
Soltu.DM.02G026040.1	plastidic GLC translocator	Y	Y	Y
Soltu.DM.09G009070.2	ferritin	Y	Y	Y
Soltu.DM.09G018930.1	photosystem II reaction center PSB28 protein	Y	Y	Y
Soltu.DM.07G026630.1	Thioredoxin superfamily protein	Y	Y	Y
Soltu.DM.09G006110.1	Ribosomal L5P family protein	Y	Y	Y
Soltu.DM.05G002180.1	Metal-dependent phosphohydrolase	Y	Y	Y
Soltu.DM.01G038610.1	Domain of unknown function (DUF1995)	Y	Y	Y
Soltu.DM.01G044760.1	GTP cyclohydrolase II	Y	Y	Y
Soltu.DM.10G004660.1	P-loop containing nucleoside triphosphate hydrolases superfamily protein	Y	Y	Y
Soltu.DM.11G022230.1	ribosomal protein large subunit	Y	Y	Y
Soltu.DM.04G034200.1	heme oxygenase	Y	Y	Y
Soltu.DM.11G003630.2	Haloacid dehalogenase-like hydrolase (HAD) superfamily protein	Y	Y	Y
Soltu.DM.07G023030.1	ribosomal protein L4	Y	Y	Y
Soltu.DM.07G015070.1	conserved hypothetical protein	Y	Y	Y
Soltu.DM.03G000790.1	isopropyl malate isomerase large subunit	Y	Y	Y
Soltu.DM.04G023600.1	violaxanthin de-epoxidase-related	Y	Y	Y
Soltu.DM.03G028540.1	enolase	Y	Y	Y
Soltu.DM.03G019200.1	D-cysteine desulfhydrase	Y	Y	Y
Soltu.DM.08G023950.1	Ribosomal protein L19 family protein	Y	Y	Y
Soltu.DM.01G006310.1	DUF3148 domain containing protein	Y	Y	Y
Soltu.DM.11G004900.2	dual specificity protein phosphatase (DsPTP1) family protein	Y	Y	Y
Soltu.DM.01G007690.1	cyclophilin 20-2	Y	Y	Y
Soltu.DM.11G003850.1	VALINE-TOLERANT	Y	Y	Y
Soltu.DM.02G023960.1	conserved hypothetical protein	Y	Y	Y
Soltu.DM.02G011870.1	Cytochrome c	Y	Y	Y
Soltu.DM.12G027330.1	Cytosol aminopeptidase family protein	Y	Y	Y
Soltu.DM.02G018480.1	FTSH protease	Y	Y	Y
Soltu.DM.01G046990.1	translocon at inner membrane of chloroplasts	Y	Y	Y
Soltu.DM.12G003860.2	translocon at the inner envelope membrane of chloroplasts 55-II	Y	Y	Y
Soltu.DM.04G024470.1	subunit NDH-M of NAD(P)H:plastoquinone dehydrogenase complex	Y	Y	Y
Soltu.DM.12G024870.2	ATP binding	Y	Y	Y
Soltu.DM.06G003240.2	thiaminC	Y	Y	Y
Soltu.DM.09G025440.1	Pyruvate kinase family protein	Y	Y	Y
Soltu.DM.09G024350.1	photosystem II 11 kDa protein-related	Y	Y	Y
Soltu.DM.04G017810.2	high chlorophyll fluorescent	Y	Y	Y
Soltu.DM.02G029790.1	photosystem II subunit O-2	Y	Y	Y
Soltu.DM.09G005750.1	RNA-binding (RRM/RBD/RNP motifs) family protein	Y	Y	Y
Soltu.DM.11G020830.1	copper/zinc superoxide dismutase	Y	Y	Y
Soltu.DM.08G022660.1	RNA-binding (RRM/RBD/RNP motifs) family protein	Y	Y	Y
Soltu.DM.03G033570.1	FKBP-like peptidyl-prolyl cis-trans isomerase family protein	Y	Y	Y
Soltu.DM.08G025350.1	Aldolase superfamily protein	Y	Y	Y
Soltu.DM.07G002710.1	S-adenosyl-L-methionine-dependent methyltransferases superfamily protein	Y	Y	Y
Soltu.DM.06G010190.1	ferritin	Y	Y	Y
Soltu.DM.09G030970.1	catalytics;carbohydrate kinases;phosphoglucan, water dikinases	Y	Y	Y
Soltu.DM.08G018400.1	Aldolase superfamily protein	Y	Y	Y
Soltu.DM.02G033020.1	ribosomal protein L12-A	Y	Y	Y
Soltu.DM.09G025620.1	NAD(P)H dehydrogenase	Y	Y	Y
Soltu.DM.02G021370.1	FTSH protease	Y	Y	Y
Soltu.DM.10G024750.1	Thioredoxin superfamily protein	Y	Y	Y
Soltu.DM.06G018090.1	Aconitase/3-isopropylmalate dehydratase protein	Y	Y	Y
Soltu.DM.06G031670.1	translocon at the outer envelope membrane of chloroplasts 75-III	Y	Y	Y
Soltu.DM.12G000480.1	conserved hypothetical protein	Y	Y	Y
Soltu.DM.12G022340.1	Sodium Bile acid symporter family	Y	Y	Y
Soltu.DM.01G042110.1	Peptidogalycan biosysnthesis/recognition domain containing protein	Y	Y	Y
Soltu.DM.08G025470.1	Translation elongation factor EFG/EF2 protein	Y	Y	Y
Soltu.DM.05G026750.1	photosystem I light harvesting complex gene	Y	Y	Y
Soltu.DM.03G019500.1	Ribosomal L29 family protein	Y	Y	Y
Soltu.DM.09G026930.2	Plastid-lipid associated protein PAP / fibrillin family protein	Y	Y	Y
Soltu.DM.04G021890.1	aspartate aminotransferase	Y	Y	Y
Soltu.DM.11G012140.3	adenosine monophosphate kinase	Y	Y	Y
Soltu.DM.10G027660.1	cystathionine beta-lyase	Y	Y	Y
Soltu.DM.08G001820.1	glutathione peroxidase	Y	Y	Y
Soltu.DM.10G003340.1	photosystem I light harvesting complex gene	Y	Y	Y
Soltu.DM.02G000480.1	RNA binding	Y	Y	Y
Soltu.DM.12G026310.1	chaperonin	Y	Y	Y
Soltu.DM.10G019980.1	high cyclic electron flow	Y	Y	Y
Soltu.DM.04G019710.1	conserved hypothetical protein	Y	Y	Y
Soltu.DM.12G021190.1	Chloroplast import apparatus Tic20-like domain containing protein	Y	Y	Y
Soltu.DM.09G028120.1	conserved hypothetical protein	Y	Y	Y
Soltu.DM.05G018280.1	alpha/beta-Hydrolases superfamily protein	Y	Y	Y
Soltu.DM.07G006760.1	ribulose bisphosphate carboxylase small chain 1A	Y	Y	Y
Soltu.DM.01G049670.1	Pyridoxal-dependent decarboxylase family protein	Y	Y	Y
Soltu.DM.03G018110.1	Bacterial sec-independent translocation protein mttA/Hcf106	Y	Y	Y
Soltu.DM.07G026750.1	homolog of bacterial cytokinesis Z-ring protein FTSZ 1-1	Y	Y	Y
Soltu.DM.04G004670.1	homoserine kinase	Y	Y	Y
Soltu.DM.03G024140.2	thylakoid lumenal 17.9 kDa protein, chloroplast	Y	Y	Y
Soltu.DM.07G024910.1	light-harvesting chlorophyll B-binding protein	Y	Y	Y
Soltu.DM.10G021240.1	integral membrane TerC family protein	Y	Y	Y
Soltu.DM.08G015890.1	chlorophyll A/B binding protein	Y	Y	Y
Soltu.DM.10G025330.1	2-cysteine peroxiredoxin B	Y	Y	Y
Soltu.DM.09G019710.1	FZO-like	Y	Y	Y
Soltu.DM.08G019300.1	Protein of unknown function (DUF_B2219) domain containing protein	Y	Y	Y
Soltu.DM.03G010310.1	Plastid-lipid associated protein PAP / fibrillin family protein	Y	Y	Y
Soltu.DM.06G002860.1	Protein phosphatase 2C family protein	Y	Y	Y
Soltu.DM.02G018060.1	Protein of unknown function (DUF_B2219) domain containing protein	Y	Y	Y
Soltu.DM.01G034780.1	Ubiquitin carboxyl-terminal hydrolase family protein	Y	Y	Y
Soltu.DM.01G050370.1	GLN phosphoribosyl pyrophosphate amidotransferase	Y	Y	Y
Soltu.DM.06G023900.1	alpha/beta-Hydrolases superfamily protein	Y	Y	Y
Soltu.DM.09G003090.1	chloroplast signal recognition particle 54 kDa subunit	Y	Y	Y
Soltu.DM.03G030640.2	Putative thiol-disulphide oxidoreductase DCC	Y	Y	Y
Soltu.DM.01G050700.2	triosephosphate isomerase	Y	Y	Y
Soltu.DM.03G000430.1	acylaminoacyl-peptidase-related	Y	Y	Y
Soltu.DM.02G020670.1	fibrillin	Y	Y	Y
Soltu.DM.10G005780.1	CAAD domains of cyanobacterial aminoacyl-tRNA synthetase domain containing protein	Y	Y	Y
Soltu.DM.10G011940.1	Protein of unknown function (DUF3411)	Y	Y	Y
Soltu.DM.05G027210.1	Inositol monophosphatase family protein	Y	Y	Y
Soltu.DM.03G036250.1	atypical CYS HIS rich thioredoxin	Y	Y	Y
Soltu.DM.01G026880.1	Protein of unknown function (DUF3411)	Y	Y	Y
Soltu.DM.02G021840.1	trigalactosyldiacylglycerol2	Y	Y	Y
Soltu.DM.06G029950.3	phosphoglycerate/bisphosphoglycerate mutase family protein	Y	Y	Y
Soltu.DM.09G025070.1	Chlorophyll A-B binding family protein	Y	Y	Y
Soltu.DM.01G051300.1	Protein of unknown function (DUF3353)	Y	Y	Y
Soltu.DM.06G019380.1	ATPase, F0 complex, subunit B/B', bacterial/chloroplast	Y	Y	Y
Soltu.DM.03G004390.1	acclimation of photosynthesis to environment	Y	Y	Y
Soltu.DM.05G002890.1	2-oxoacid dehydrogenases acyltransferase family protein	Y	Y	Y
Soltu.DM.12G029100.1	light-harvesting chlorophyll B-binding protein	Y	Y	Y
Soltu.DM.07G021080.1	DNAJ heat shock N-terminal domain-containing protein	Y	Y	Y
Soltu.DM.11G023190.1	chaperonin-60alpha	Y	Y	Y
Soltu.DM.10G016940.1	triosephosphate isomerase	Y	Y	Y
Soltu.DM.04G037140.1	Cupredoxin superfamily protein	Y	Y	Y
Soltu.DM.03G000310.1	S-adenosyl-L-methionine-dependent methyltransferases superfamily protein	Y	Y	Y
Soltu.DM.06G026690.1	tryptophan biosynthesis	Y	Y	Y
Soltu.DM.07G006660.1	conserved hypothetical protein	Y	Y	Y
Soltu.DM.02G009550.1	Pyridoxal phosphate (PLP)-dependent transferases superfamily protein	Y	Y	Y
Soltu.DM.04G024230.1	plastid transcriptionally active	Y	Y	Y
Soltu.DM.05G026510.1	Haloacid dehalogenase-like hydrolase (HAD) superfamily protein	Y	Y	Y
Soltu.DM.03G027070.1	CLP protease proteolytic subunit	Y	Y	Y
Soltu.DM.01G001660.2	DnaJ/Hsp40 cysteine-rich domain superfamily protein	Y	Y	Y
Soltu.DM.03G035200.1	Pentatricopeptide repeat-containing protein At3g46870	Y	Y	Y
Soltu.DM.03G030860.1	Molecular chaperone Hsp40/DnaJ family protein	Y	Y	Y
Soltu.DM.01G044560.1	DNAJ heat shock family protein	Y	Y	Y
Soltu.DM.03G029950.1	D-ribulose-5-phosphate-3-epimerase	Y	Y	Y
Soltu.DM.10G013240.1	pyrophosphorylase	Y	Y	Y
Soltu.DM.12G002790.1	Nucleic acid-binding, OB-fold-like protein	Y	Y	Y
Soltu.DM.03G009990.2	FMN binding	Y	Y	Y
Soltu.DM.02G031330.1	chorismate mutase	Y	Y	Y
Soltu.DM.05G002610.1	methionine aminopeptidase 1B	Y	Y	Y
Soltu.DM.06G034090.1	Glutaredoxin family protein	Y	Y	Y
Soltu.DM.03G037610.1	D-3-phosphoglycerate dehydrogenase	Y	Y	Y
Soltu.DM.03G010410.2	homogentisate prenyltransferase	Y	Y	Y
Soltu.DM.12G024670.1	SOUL heme-binding family protein	Y	Y	Y
Soltu.DM.03G034400.1	Cyclophilin-like peptidyl-prolyl cis-trans isomerase family protein	Y	Y	Y
Soltu.DM.02G007030.4	Ribulose bisphosphate carboxylase (small chain) family protein	Y	Y	Y
Soltu.DM.07G005540.1	isoamylase	Y	Y	Y
Soltu.DM.06G019970.2	Mog1/PsbP/DUF1795-like photosystem II reaction center PsbP family protein	Y	Y	Y
Soltu.DM.02G017420.1	Ribosomal protein S5 family protein	Y	Y	Y
Soltu.DM.01G044610.1	3-deoxy-d-arabino-heptulosonate 7-phosphate synthase	Y	Y	Y
Soltu.DM.12G025930.1	Lycopene beta/epsilon cyclase protein	Y	Y	Y
Soltu.DM.12G010030.1	NADP-malic enzyme	Y	Y	Y
Soltu.DM.05G026950.1	phenylalanyl-tRNA synthetase class IIc family protein	Y	Y	Y
Soltu.DM.02G018800.1	Inositol monophosphatase family protein	Y	Y	Y
Soltu.DM.12G027760.1	adenylate kinase family protein	Y	Y	Y
Soltu.DM.09G007440.1	diaminopimelate epimerase family protein	Y	Y	Y
Soltu.DM.07G018100.2	beta-amylase	Y	Y	Y
Soltu.DM.09G023060.1	Peptide chain release factor	Y	Y	Y
Soltu.DM.06G017440.1	Chlorophyll A-B binding family protein	Y	Y	Y
Soltu.DM.01G044260.1	light harvesting complex photosystem II subunit	Y	Y	Y
Soltu.DM.05G004790.1	hypothetical protein	Y	Y	Y
Soltu.DM.09G001720.1	RNA-binding (RRM/RBD/RNP motifs) family protein	Y	Y	Y
Soltu.DM.12G023640.1	photosystem II light harvesting complex gene 2.1	Y	Y	Y
Soltu.DM.03G004830.1	chlorophyll A/B binding protein	Y	Y	Y
Soltu.DM.07G028260.1	photosystem II subunit R	Y	Y	Y
Soltu.DM.06G011840.1	Uroporphyrinogen decarboxylase	Y	Y	Y
Soltu.DM.03G023910.1	UPF0426 protein At1g28150, chloroplastic	Y	Y	Y
Soltu.DM.07G027010.1	CBS domain-containing protein / transporter associated domain-containing protein	Y	Y	Y
Soltu.DM.04G010510.1	ALBINA	Y	Y	Y
Soltu.DM.03G004480.1	Ribulose bisphosphate carboxylase (small chain) family protein	Y	Y	Y
Soltu.DM.05G001570.1	Chaperone protein htpG family protein	Y	Y	Y
Soltu.DM.03G007710.1	Glycosyl transferase, family	Y	Y	Y
Soltu.DM.04G031850.1	plastid-specific 50S ribosomal protein	Y	Y	Y
Soltu.DM.05G002850.1	Ribosomal protein PSRP-3/Ycf65	Y	Y	Y
Soltu.DM.02G014210.1	Peptidase S41 family protein	Y	Y	Y
Soltu.DM.03G024360.1	nucleoside diphosphate kinase	Y	Y	Y
Soltu.DM.11G003670.1	plastid transcriptionally active	Y	Y	Y
Soltu.DM.11G006420.1	ACT domain-containing protein	Y	Y	Y
Soltu.DM.03G035550.1	chaperonin 60 beta	Y	Y	Y
Soltu.DM.07G023330.1	Ribosomal protein L13 family protein	Y	Y	Y
Soltu.DM.05G026240.2	DUF3783 domain containing protein	Y	Y	Y
Soltu.DM.03G000830.1	chlorophyll A/B binding protein	Y	Y	Y
Soltu.DM.03G025720.1	RAB GTPase homolog E1B	Y	Y	Y
Soltu.DM.08G000130.1	PGR5-LIKE A	Y	Y	Y
Soltu.DM.01G041630.1	Nucleotide-diphospho-sugar transferases superfamily protein	Y	Y	Y
Soltu.DM.06G014000.1	Rhodanese/Cell cycle control phosphatase superfamily protein	Y	Y	Y
Soltu.DM.03G031640.1	plastid transcriptionally active	Y	Y	Y
Soltu.DM.02G017070.1	alpha-glucan phosphorylase	Y	Y	Y
Soltu.DM.08G027900.1	acid-amino acid ligases;ligases;ATP binding;ATP binding;ligases	Y	Y	Y
Soltu.DM.01G005810.1	phytochromobilin:ferredoxin oxidoreductase, chloroplast / phytochromobilin synthase (HY2)	Y	Y	Y
Soltu.DM.06G024290.1	Low PSII Accumulation	Y	Y	Y
Soltu.DM.12G020760.1	photosystem II subunit R	Y	Y	Y
Soltu.DM.03G035330.1	ribosomal protein S17	Y	Y	Y
Soltu.DM.02G003120.1	root FNR	Y	Y	Y
Soltu.DM.07G000630.1	Phospholipid/glycerol acyltransferase family protein	Y	Y	Y
Soltu.DM.02G031690.1	starch synthase	Y	Y	Y
Soltu.DM.12G004790.1	glyceraldehyde-3-phosphate dehydrogenase B subunit	Y	Y	Y
Soltu.DM.12G007540.1	one-helix protein	Y	Y	Y
Soltu.DM.09G002530.1	Pentatricopeptide repeat (PPR) superfamily protein	Y	Y	Y
Soltu.DM.12G028430.1	ketol-acid reductoisomerase	Y	Y	Y
Soltu.DM.11G015780.1	aspartate kinase-homoserine dehydrogenase i	Y	Y	Y
Soltu.DM.08G024600.1	pfkB-like carbohydrate kinase family protein	Y	Y	Y
Soltu.DM.02G023240.3	Rhodanese/Cell cycle control phosphatase superfamily protein	Y	Y	Y
Soltu.DM.01G045740.1	pyrophosphorylase	Y	Y	Y
Soltu.DM.12G001150.2	rhodanese-like domain-containing protein / PPIC-type PPIASE domain-containing protein	Y	Y	Y
Soltu.DM.04G030730.1	Phosphoglucose isomerase domain containing protein	Y	Y	Y
Soltu.DM.08G005650.1	2-isopropylmalate synthase	Y	Y	Y
Soltu.DM.09G001030.1	fructokinase-like	Y	Y	Y
Soltu.DM.05G010700.2	Protein HHL1, chloroplastic	Y	Y	Y
Soltu.DM.10G001170.1	Ribosomal protein S10p/S20e family protein	Y	Y	Y
Soltu.DM.02G011600.2	TCP-1/cpn60 chaperonin family protein	Y	Y	Y
Soltu.DM.05G025550.1	chloroplastic NIFS-like cysteine desulfurase	Y	Y	Y
Soltu.DM.12G029240.1	Cyclophilin-like peptidyl-prolyl cis-trans isomerase family protein	Y	Y	Y
Soltu.DM.04G033600.1	Protein of unknown function (DUF3223)	Y	Y	Y
Soltu.DM.11G021460.1	protein tyrosine phosphatases;protein tyrosine phosphatases	Y	Y	Y
Soltu.DM.09G004680.1	FKBP-like peptidyl-prolyl cis-trans isomerase family protein	Y	Y	Y
Soltu.DM.05G002240.1	Zim17-type zinc finger protein	Y	Y	Y
Soltu.DM.12G004800.1	conserved hypothetical protein	Y	Y	Y
Soltu.DM.07G006800.1	root FNR	Y	Y	Y
Soltu.DM.09G020540.1	Primosome PriB/single-strand DNA-binding	Y	Y	Y
Soltu.DM.10G001520.1	Ankyrin repeat family protein	Y	Y	Y
Soltu.DM.03G029750.1	carbamoyl phosphate synthetase A	Y	Y	Y
Soltu.DM.01G001580.1	conserved hypothetical protein	Y	Y	Y
Soltu.DM.07G025860.1	Protein phosphatase 2C family protein	Y	Y	Y
Soltu.DM.03G011100.1	Plant stearoyl-acyl-carrier-protein desaturase family protein	Y	Y	Y
Soltu.DM.12G027320.1	Cytosol aminopeptidase family protein	Y	Y	Y
Soltu.DM.08G017860.1	Plastid-lipid associated protein PAP / fibrillin family protein	Y	Y	Y
Soltu.DM.02G025380.1	adenylosuccinate synthase	Y	Y	Y
Soltu.DM.08G009280.1	NYC1-like	Y	Y	Y
Soltu.DM.02G027250.1	branched-chain amino acid aminotransferase 5 / branched-chain amino acid transaminase 5 (BCAT5)	Y	Y	Y
Soltu.DM.08G006200.1	conserved hypothetical protein	Y	Y	Y
Soltu.DM.02G025550.1	geranylgeranyl pyrophosphate synthase	Y	Y	Y
Soltu.DM.03G013140.1	conserved hypothetical protein	Y	Y	Y
Soltu.DM.06G028420.1	30S ribosomal protein, putative	Y	Y	Y
Soltu.DM.03G002770.1	ATP binding cassette protein	Y	Y	Y
Soltu.DM.03G000340.2	ATP sulfurylase	Y	Y	Y
Soltu.DM.01G037060.1	zeta-carotene desaturase	Y	Y	Y
Soltu.DM.06G012030.1	non-intrinsic ABC protein	Y	Y	Y
Soltu.DM.01G022540.2	NAD(P)-binding Rossmann-fold superfamily protein	Y	Y	Y
Soltu.DM.10G027260.1	NADPH-dependent thioredoxin reductase C	Y	Y	Y
Soltu.DM.04G034750.2	ribosomal protein S9	Y	Y	Y
Soltu.DM.01G042980.2	Glycine cleavage T-protein family	Y	Y	Y
Soltu.DM.01G044410.1	P-type ATP-ase	Y	Y	Y
Soltu.DM.09G004660.1	L-O-methylthreonine resistant	Y	Y	Y
Soltu.DM.10G030260.1	dicarboxylate diiron protein, putative (Crd1)	Y	Y	Y
Soltu.DM.03G005030.1	NAD(P)H dehydrogenase C1	Y	Y	Y
Soltu.DM.01G022190.2	NAD(P)-binding Rossmann-fold superfamily protein	Y	Y	Y
Soltu.DM.01G003590.1	Protein of unknown function (DUF1350)	Y	Y	Y
Soltu.DM.02G032850.1	conserved hypothetical protein	Y	Y	Y
Soltu.DM.07G025320.1	Translation protein SH3-like family protein	Y	Y	Y
Soltu.DM.04G037850.1	glyceraldehyde-3-phosphate dehydrogenase B subunit	Y	Y	Y
Soltu.DM.05G022730.1	plastid-specific ribosomal protein	Y	Y	Y
Soltu.DM.05G010390.1	OxaA/YidC-like membrane insertion protein	Y	Y	Y
Soltu.DM.03G032650.2	acyl carrier protein	Y	Y	Y
Soltu.DM.09G027680.1	RNA-binding (RRM/RBD/RNP motifs) family protein	Y	Y	Y
Soltu.DM.01G044750.1	dicarboxylate transport 2.1	Y	Y	Y
Soltu.DM.12G002080.1	Ribosomal L18p/L5e family protein	Y	Y	Y
Soltu.DM.11G022200.1	Protein of unknown function (DUF1279)	Y	Y	Y
Soltu.DM.11G002340.1	dehydroascorbate reductase	Y	Y	Y
Soltu.DM.03G018390.1	septum site-determining protein (MIND)	Y	Y	Y
Soltu.DM.03G014090.1	conserved hypothetical protein	Y	Y	Y
Soltu.DM.02G029730.1	homolog of Synechocystis YCF37	Y	Y	Y
Soltu.DM.01G050210.2	fructose-bisphosphate aldolase	Y	Y	Y
Soltu.DM.06G034070.1	Photosystem I reaction centre subunit IV / PsaE protein	Y	Y	Y
Soltu.DM.02G019510.1	photosystem II subunit Q-2	Y	Y	Y
Soltu.DM.02G023440.1	conserved hypothetical protein	Y	Y	Y
Soltu.DM.10G020280.1	rubisco activase	Y	Y	Y
Soltu.DM.10G028170.1	Transmembrane proteins 14C	Y	Y	Y
Soltu.DM.01G039400.1	ATP-dependent caseinolytic (Clp) protease/crotonase family protein	Y	Y	Y
Soltu.DM.11G021850.1	ferredoxin	Y	Y	Y
Soltu.DM.04G028260.4	Protein kinase superfamily protein	Y	Y	Y
Soltu.DM.12G020980.1	chloroplast sulfur E	Y	Y	Y
Soltu.DM.01G048930.1	4-hydroxy-3-methylbut-2-enyl diphosphate reductase	Y	Y	Y
Soltu.DM.07G019050.1	photosystem II reaction center PSB29 protein	Y	Y	Y
Soltu.DM.03G028500.1	Protein of unknown function (DUF3353)	Y	Y	Y
Soltu.DM.03G027140.1	Protein of unknown function (DUF1118)	Y	Y	Y
Soltu.DM.10G011440.1	2Fe-2S ferredoxin-like superfamily protein	Y	Y	Y
Soltu.DM.08G020370.1	nine-cis-epoxycarotenoid dioxygenase	Y	Y	Y
Soltu.DM.03G024560.1	dual specificity protein phosphatase (DsPTP1) family protein	Y	Y	Y
Soltu.DM.10G018880.1	2Fe-2S ferredoxin-like superfamily protein	Y	Y	Y
Soltu.DM.10G022790.1	sulfoquinovosyldiacylglycerol	Y	Y	Y
Soltu.DM.11G016860.1	Plastid-lipid associated protein PAP / fibrillin family protein	Y	Y	Y
Soltu.DM.10G000060.1	photosystem I P subunit	Y	Y	Y
Soltu.DM.01G003690.1	Protein prenylyltransferase superfamily protein	Y	Y	Y
Soltu.DM.07G019640.2	protochlorophyllide oxidoreductase B	Y	Y	Y
Soltu.DM.06G025820.1	light-harvesting chlorophyll-protein complex I subunit A4	Y	Y	Y
Soltu.DM.07G022290.1	ADP glucose pyrophosphorylase	Y	Y	Y
Soltu.DM.06G017340.1	stromal ascorbate peroxidase	Y	Y	Y
Soltu.DM.06G025150.1	conserved hypothetical protein	Y	Y	Y
Soltu.DM.03G037680.1	proton gradient regulation	Y	Y	Y
Soltu.DM.04G023570.1	Tetratricopeptide repeat (TPR)-like superfamily protein	Y	Y	Y
Soltu.DM.08G021990.1	phosphoribulokinase	Y	Y	Y
Soltu.DM.07G002520.1	Cyclophilin-like peptidyl-prolyl cis-trans isomerase family protein	Y	Y	Y
Soltu.DM.07G001140.1	Ribosomal protein L35	Y	Y	Y
Soltu.DM.07G014630.1	photosystem II subunit P-1	Y	Y	Y
Soltu.DM.08G029460.1	FtsH extracellular protease family	Y	Y	Y
Soltu.DM.09G020560.2	P-loop containing nucleoside triphosphate hydrolases superfamily protein	Y	Y	Y
Soltu.DM.04G022190.1	FK506-binding protein 16-2	Y	Y	Y
Soltu.DM.05G006340.1	DUF1338 domain containing protein	Y	Y	Y
Soltu.DM.08G003090.1	putrescine-binding periplasmic protein-related	Y	Y	Y
Soltu.DM.08G017840.1	tocopherol cyclase, chloroplast / vitamin E deficient 1 (VTE1) / sucrose export defective 1 (SXD1)	Y	Y	Y
Soltu.DM.02G032930.1	carbonic anhydrase	Y	Y	Y
Soltu.DM.11G022100.1	conserved hypothetical protein	Y	Y	Y
Soltu.DM.05G007050.1	DUF3007 domain containing protein	Y	Y	Y
Soltu.DM.01G002660.1	chloroplast RNA-binding protein	Y	Y	Y
Soltu.DM.05G000070.1	Rubisco methyltransferase family protein	Y	Y	Y
Soltu.DM.12G005310.1	ornithine carbamoyltransferase	Y	Y	Y
Soltu.DM.05G026120.2	Protein of unknown function (DUF1997)	Y	Y	Y
Soltu.DM.07G024380.1	thioredoxin M-type	Y	Y	Y
Soltu.DM.05G026560.1	resistance to phytophthora	Y	Y	Y
Soltu.DM.03G030020.1	light-harvesting chlorophyll-protein complex I subunit A4	Y	Y	Y
Soltu.DM.05G025850.1	ferredoxin	Y	Y	Y
Soltu.DM.08G011330.3	ascorbate peroxidase	Y	Y	Y
Soltu.DM.08G028310.1	isoprenoid F	Y	Y	Y
Soltu.DM.02G026910.2	conserved hypothetical protein	Y	Y	Y
Soltu.DM.09G000240.1	UbiA prenyltransferase family protein	Y	Y	Y
Soltu.DM.02G032830.2	cyclophilin	Y	Y	Y
Soltu.DM.01G051580.1	Alanyl-tRNA synthetase, class IIc	Y	Y	Y
Soltu.DM.03G031960.1	conserved hypothetical protein	Y	Y	Y
Soltu.DM.11G021160.1	reticulata-related	Y	Y	Y
Soltu.DM.01G036490.1	Bacterial sec-independent translocation protein mttA/Hcf106	Y	Y	Y
Soltu.DM.04G022860.1	ABC2 homolog	Y	Y	Y
Soltu.DM.03G032670.3	Insulinase (Peptidase family M16) family protein	Y	Y	Y
Soltu.DM.01G044280.1	light harvesting complex photosystem II subunit	Y	Y	Y
Soltu.DM.03G034880.1	MAR binding filament-like protein	Y	Y	Y
Soltu.DM.12G022950.1	photosynthetic electron transfer C	Y	Y	Y
Soltu.DM.12G029610.1	protochlorophyllide oxidoreductase B	Y	Y	Y
Soltu.DM.02G022830.1	phosphoserine aminotransferase	Y	Y	Y
Soltu.DM.12G007300.1	ATP synthase delta-subunit gene	Y	Y	Y
Soltu.DM.02G012610.4	NagB/RpiA/CoA transferase-like superfamily protein	Y	Y	Y
Soltu.DM.08G019140.1	Protein of unknown function (DUF_B2219) domain containing protein	Y	Y	Y
Soltu.DM.07G013010.1	chaperonin	Y	Y	Y
Soltu.DM.01G015090.1	TCP-1/cpn60 chaperonin family protein	Y	Y	Y
Soltu.DM.11G015040.1	Aldolase-type TIM barrel family protein	Y	Y	Y
Soltu.DM.03G014590.1	phosphofructokinase	Y	Y	Y
Soltu.DM.05G006330.1	alpha-amylase-like	Y	Y	Y
Soltu.DM.08G026120.1	CLP protease proteolytic subunit	Y	Y	Y
Soltu.DM.02G001130.1	cofactor assembly of complex C	Y	Y	Y
Soltu.DM.07G026490.1	HIS HF	Y	Y	Y
Soltu.DM.07G019540.1	photosystem II family protein	Y	Y	Y
Soltu.DM.09G022780.1	DEGP protease	Y	Y	Y
Soltu.DM.12G026560.1	Plant haem oxygenase (decyclizing) family protein	Y	Y	Y
Soltu.DM.06G018180.1	FAD/NAD(P)-binding oxidoreductase family protein	Y	Y	Y
Soltu.DM.07G028440.1	hydroxymethylbilane synthase	Y	Y	Y
Soltu.DM.03G016190.1	2 iron, 2 sulfur cluster binding	Y	Y	Y
Soltu.DM.03G017810.1	tripeptidyl peptidase ii	Y	Y	Y
Soltu.DM.12G003830.1	6,7-dimethyl-8-ribityllumazine synthase / DMRL synthase / lumazine synthase / riboflavin synthase	Y	Y	Y
Soltu.DM.06G020210.1	adenosine monophosphate kinase	Y	Y	Y
Soltu.DM.03G022350.3	Glycogen/starch synthases, ADP-glucose type	Y	Y	Y
Soltu.DM.07G015870.1	photosystem II light harvesting complex gene 2.3	Y	Y	Y
Soltu.DM.10G007540.1	Transketolase	Y	Y	Y
Soltu.DM.02G005830.1	ferredoxin-NADP(+)-oxidoreductase	Y	Y	Y
Soltu.DM.10G021920.3	Protein kinase superfamily protein	Y	Y	Y
Soltu.DM.08G010580.1	Mog1/PsbP/DUF1795-like photosystem II reaction center PsbP family protein	Y	Y	Y
Soltu.DM.03G024640.1	RNA-metabolising metallo-beta-lactamase family protein	Y	Y	Y
Soltu.DM.10G018510.1	nuclear shuttle interacting	Y	Y	Y
Soltu.DM.10G002850.1	Uroporphyrinogen decarboxylase	Y	Y	Y
Soltu.DM.01G038170.1	glutathione synthetase	Y	Y	Y
Soltu.DM.04G035700.1	ornithine carbamoyltransferase	Y	Y	Y
Soltu.DM.03G005920.1	accelerated cell death 2 (ACD2)	Y	Y	Y
Soltu.DM.11G000870.1	Formyl transferase	Y	Y	Y
Soltu.DM.06G032100.1	Thylakoid soluble phosphoprotein TSP9 domain containing protein	Y	Y	Y
Soltu.DM.04G037880.1	FKBP-like peptidyl-prolyl cis-trans isomerase family protein	Y	Y	Y
Soltu.DM.12G025520.3	Arginyl-tRNA synthetase, class Ic	Y	Y	Y
Soltu.DM.08G026710.1	PGR5-LIKE A	Y	Y	Y
Soltu.DM.11G007630.1	PYRIMIDINE B	Y	Y	Y
Soltu.DM.01G033480.2	Cytidine/deoxycytidylate deaminase family protein	Y	Y	Y
Soltu.DM.10G015520.3	NAD(P)-binding Rossmann-fold superfamily protein	Y	Y	Y
Soltu.DM.01G007680.5	catalytics;hydrolases	Y	Y	Y
Soltu.DM.06G021700.1	light harvesting complex of photosystem II	Y	Y	Y
Soltu.DM.07G002960.1	prephenate dehydrogenase family protein	Y	Y	Y
Soltu.DM.04G030300.1	RNA-binding (RRM/RBD/RNP motifs) family protein	Y	Y	Y
Soltu.DM.07G020660.1	ketol-acid reductoisomerase	Y	Y	Y
Soltu.DM.06G034160.1	Glutathione S-transferase family protein	Y	Y	Y
Soltu.DM.08G019970.1	Protein of unknown function (DUF1350)	Y	Y	Y
Soltu.DM.11G007970.1	NAD(P)H:plastoquinone dehydrogenase complex subunit O	Y	Y	Y
Soltu.DM.02G013810.1	chlorophyll A/B binding protein	Y	Y	Y
Soltu.DM.01G030840.1	glycine-tRNA ligases	Y	Y	Y
Soltu.DM.11G011960.2	chloroplast heat shock protein 70-2	Y	Y	Y
Soltu.DM.03G013800.4	Fe superoxide dismutase	Y	Y	Y
Soltu.DM.06G029960.1	arogenate dehydratase	Y	Y	Y
Soltu.DM.11G004070.1	Haloacid dehalogenase-like hydrolase (HAD) superfamily protein	Y	Y	Y
Soltu.DM.12G029650.1	thioredoxin M-type	Y	Y	Y
Soltu.DM.02G015430.1	Rho termination factor	Y	Y	Y
Soltu.DM.08G006490.1	high chlorophyll fluorescence phenotype	Y	Y	Y
Soltu.DM.04G037520.1	DUF760 domain containing protein	Y	Y	Y
Soltu.DM.02G025590.1	allene oxide cyclase	Y	Y	Y
Soltu.DM.06G003210.1	Thylakoid soluble phosphoprotein TSP9 domain containing protein	Y	Y	Y
Soltu.DM.06G033000.1	Ribosomal protein L17 family protein	Y	Y	Y
Soltu.DM.04G005660.2	glutamate-1-semialdehyde-2,1-aminomutase	Y	Y	Y
Soltu.DM.10G029250.1	NAD(P)-binding Rossmann-fold superfamily protein	Y	Y	Y
Soltu.DM.10G018610.1	elongation factor P (EF-P) family protein	Y	Y	Y
Soltu.DM.04G028500.2	conserved hypothetical protein	Y	Y	Y
Soltu.DM.01G027450.1	Chaperonin-like RbcX protein	Y	Y	Y
Soltu.DM.04G035800.1	Wound-responsive family protein	Y	Y	Y
Soltu.DM.06G010380.2	biotin/lipoyl attachment domain-containing protein	Y	Y	Y
Soltu.DM.11G012190.1	hydroxyproline-rich glycoprotein family protein	Y	Y	Y
Soltu.DM.05G017540.1	conserved hypothetical protein	Y	Y	Y
Soltu.DM.03G010340.1	NDH-dependent cyclic electron flow	Y	Y	Y
Soltu.DM.07G022380.1	Translation initiation factor 2, small GTP-binding protein	Y	Y	Y
Soltu.DM.03G018710.1	Peroxisomal membrane 22 kDa (Mpv17/PMP22) family protein	Y	Y	Y
Soltu.DM.01G025360.2	Polyketide cyclase/dehydrase and lipid transport superfamily protein	Y	Y	Y
Soltu.DM.01G029050.1	purin	Y	Y	Y
Soltu.DM.08G029230.1	NAD(P)H dehydrogenase subunit S domain containing protein	Y	Y	Y
Soltu.DM.11G019620.1	Protein of unknown function (DUF3411)	Y	Y	Y
Soltu.DM.07G015080.1	Rubisco methyltransferase family protein	Y	Y	Y
Soltu.DM.12G023250.1	aconitase	Y	Y	Y
Soltu.DM.01G032000.1	DUF1499 domain containing protein	Y	Y	Y
Soltu.DM.02G004240.1	FtsH extracellular protease family	Y	Y	Y
Soltu.DM.10G020410.1	conserved hypothetical protein	Y	Y	Y
Soltu.DM.03G025000.1	DNAse I-like superfamily protein	Y	Y	Y
Soltu.DM.03G030110.1	malate dehydrogenase	Y	Y	Y
Soltu.DM.04G012170.3	ACD1-like	Y	Y	Y
Soltu.DM.09G018130.1	conserved hypothetical protein	Y	Y	Y
Soltu.DM.02G015900.2	purine biosynthesis	Y	Y	Y
Soltu.DM.07G000920.2	Translation initiation factor 3 protein	Y	Y	Y
Soltu.DM.06G030270.1	Bacterial trigger factor protein (TF) domain containing protein	Y	Y	Y
Soltu.DM.03G011610.1	Amino acid kinase family protein	Y	Y	Y
Soltu.DM.03G030210.1	alpha/beta-Hydrolases superfamily protein	Y	Y	Y
Soltu.DM.12G030210.1	Ribosomal protein L13 family protein	Y	Y	Y
Soltu.DM.04G036520.2	hexokinase	Y	Y	Y
Soltu.DM.09G000380.1	light harvesting complex photosystem II	Y	Y	Y
Soltu.DM.01G042380.1	chloroplast heat shock protein 70-1	Y	Y	Y
Soltu.DM.05G026980.2	chloroplastic acetylcoenzyme A carboxylase	Y	Y	Y
Soltu.DM.02G006160.1	fructose-bisphosphate aldolase	Y	Y	Y
Soltu.DM.04G006810.3	Chloroplast J-like domain	Y	Y	Y
Soltu.DM.01G000360.1	semialdehyde dehydrogenase family protein	Y	Y	Y
Soltu.DM.10G004210.1	Thioredoxin superfamily protein	Y	Y	Y
Soltu.DM.09G005340.2	5'-AMP-activated protein kinase-related	Y	Y	Y
Soltu.DM.05G009520.2	Pyruvate phosphate dikinase, PEP/pyruvate binding domain	Y	Y	Y
Soltu.DM.09G019860.1	ribosome recycling factor, chloroplast precursor	Y	Y	Y
Soltu.DM.10G014590.1	D-3-phosphoglycerate dehydrogenase	Y	Y	Y
Soltu.DM.07G016350.1	plastid transcriptionally active	Y	Y	Y
Soltu.DM.02G026590.1	CLP protease proteolytic subunit	Y	Y	Y
Soltu.DM.09G027250.1	proton gradient regulation	Y	Y	Y
Soltu.DM.10G024980.1	SOUL heme-binding family protein	Y	Y	Y
Soltu.DM.08G010140.1	aspartate aminotransferase	Y	Y	Y
Soltu.DM.04G027230.1	thioredoxin Y1	Y	Y	Y
Soltu.DM.06G021820.1	Pyridoxamine 5'-phosphate oxidase family protein	Y	Y	Y
Soltu.DM.01G028840.2	alpha/beta-Hydrolases superfamily protein	Y	Y	Y
Soltu.DM.02G001370.1	cofactor assembly, complex C (B6F)	Y	Y	Y
Soltu.DM.08G015370.1	Glyoxalase/Bleomycin resistance protein/Dioxygenase superfamily protein	Y	Y	Y
Soltu.DM.04G030680.1	Nitrogen regulatory PII-like, alpha/beta	Y	Y	Y
Soltu.DM.02G015330.3	NAD(P)-binding Rossmann-fold superfamily protein	Y	Y	Y
Soltu.DM.12G002710.3	histidine biosynthesis bifunctional protein (HISIE)	Y	Y	Y
Soltu.DM.06G014290.1	2-isopropylmalate synthase	Y	Y	Y
Soltu.DM.06G000320.1	GLNB1 homolog	Y	Y	Y
Soltu.DM.01G038200.1	thylakoid lumen 18.3 kDa protein	Y	Y	Y
Soltu.DM.09G028880.1	plastid transcriptionally active	Y	Y	Y
Soltu.DM.02G015040.1	histidinol dehydrogenase	Y	Y	Y
Soltu.DM.07G019680.1	lumazine-binding family protein	Y	Y	Y
Soltu.DM.12G026300.1	chaperonin	Y	Y	Y
Soltu.DM.08G020020.3	AICARFT/IMPCHase bienzyme family protein	Y	Y	Y
Soltu.DM.09G029740.1	AMP-dependent synthetase and ligase family protein	Y	Y	Y
Soltu.DM.04G006090.1	Ribosomal protein L10 family protein	Y	Y	Y
Soltu.DM.08G022080.1	membrane protein, putative	Y	Y	Y
Soltu.DM.01G047270.1	Cystathionine beta-synthase (CBS) family protein	Y	Y	Y
Soltu.DM.01G040400.1	haloacid dehalogenase-like hydrolase family protein	Y	Y	Y
Soltu.DM.08G001360.1	photosystem I subunit K	Y	Y	Y
Soltu.DM.02G001740.1	photosystem II stability/assembly factor, chloroplast (HCF136)	Y	Y	Y
Soltu.DM.08G001070.2	Chlorophyll A-B binding family protein	Y	Y	Y
Soltu.DM.04G037500.1	conserved hypothetical protein	Y	Y	Y
Soltu.DM.05G025130.1	methionyl-tRNA synthetase / methionine--tRNA ligase / MetRS (cpMetRS)	Y	Y	Y
Soltu.DM.07G023080.1	chlorsulfuron/imidazolinone resistant	Y	Y	Y
Soltu.DM.06G030400.1	chaperonin-60alpha	Y	Y	Y
Soltu.DM.10G001380.1	photosystem I light harvesting complex gene	Y	Y	Y
Soltu.DM.05G007920.1	Ribosomal protein S13/S18 family	Y	Y	Y
Soltu.DM.02G012460.1	photosystem I subunit F	Y	Y	Y
Soltu.DM.10G009060.1	FKBP-like peptidyl-prolyl cis-trans isomerase family protein	Y	Y	Y
Soltu.DM.05G023600.1	dehydratase family	Y	Y	Y
Soltu.DM.09G020640.1	glutathione reductase	Y	Y	Y
Soltu.DM.01G036080.2	DNA GYRASE A	Y	Y	Y
Soltu.DM.07G000590.1	conserved hypothetical protein	Y	Y	Y
Soltu.DM.02G000250.1	conserved hypothetical protein	Y	Y	Y
Soltu.DM.12G026540.1	NB-ARC domain-containing disease resistance protein	Y	Y	Y
Soltu.DM.10G024290.1	thylakoid lumen 15.0 kDa protein	Y	Y	Y
Soltu.DM.03G025640.1	D-3-phosphoglycerate dehydrogenase	Y	Y	Y
Soltu.DM.01G040270.1	nuclear encoded CLP protease	Y	Y	Y
Soltu.DM.08G023820.1	Chlorophyll A-B binding family protein	Y	Y	Y
Soltu.DM.03G030870.1	conserved hypothetical protein	Y	Y	Y
Soltu.DM.06G033220.1	photosystem I subunit l	Y	Y	Y
Soltu.DM.12G004650.1	Photosystem II reaction center PsbP family protein	Y	Y	Y
Soltu.DM.04G035960.1	ATP-dependent protease La (LON) domain protein	Y	Y	Y
Soltu.DM.04G025260.1	AAA-type ATPase family protein	Y	Y	Y
Soltu.DM.07G026640.1	trigger factor type chaperone family protein	Y	Y	Y
Soltu.DM.07G013190.2	fatty acid biosynthesis	Y	Y	Y
Soltu.DM.08G030230.3	UDP-Glycosyltransferase superfamily protein	Y	Y	Y
Soltu.DM.10G022400.1	D-alanine--D-alanine ligase family	Y	Y	Y
Soltu.DM.08G002000.4	FK506-binding protein	Y	Y	Y
Soltu.DM.03G032490.1	magnesium-protoporphyrin IX methyltransferase	Y	Y	Y
Soltu.DM.04G027690.1	one-helix protein	Y	Y	Y
Soltu.DM.03G032070.1	P-loop containing nucleoside triphosphate hydrolases superfamily protein	Y	Y	Y
Soltu.DM.12G019990.1	ATP binding;valine-tRNA ligases;aminoacyl-tRNA ligases;nucleotide binding;ATP binding;aminoacyl-tRNA ligases	Y	Y	Y
Soltu.DM.01G035850.1	proline-rich family protein	Y	Y	Y
Soltu.DM.08G027000.1	HOPW1-1-interacting	Y	Y	Y
Soltu.DM.01G050610.1	Pentatricopeptide repeat (PPR) superfamily protein	Y	Y	Y
Soltu.DM.12G010710.1	dehydratase family	Y	Y	Y
Soltu.DM.03G025300.3	Aldolase-type TIM barrel family protein	Y	Y	Y
Soltu.DM.06G029590.1	photosystem I subunit O	Y	Y	Y
Soltu.DM.04G038170.1	CP12 domain-containing protein	Y	Y	Y
Soltu.DM.11G023180.1	allene oxide synthase	Y	Y	Y
Soltu.DM.01G037150.1	Rubredoxin-like superfamily protein	Y	Y	Y
Soltu.DM.02G008740.1	photosystem II subunit O-2	Y	Y	Y
Soltu.DM.09G011110.3	Transmembrane proteins 14C	Y	Y	Y
Soltu.DM.10G021030.1	chloroplast RNA-binding protein	Y	Y	Y
Soltu.DM.06G012180.3	Fe superoxide dismutase	Y	Y	Y
Soltu.DM.01G027160.1	ferredoxin/thioredoxin reductase subunit A (variable subunit)	Y	Y	Y
Soltu.DM.09G031780.1	conserved hypothetical protein	Y	Y	Y
Soltu.DM.05G026960.1	Phosphoenolpyruvate carboxylase family protein	Y	Y	Y
Soltu.DM.05G005570.2	CAAX amino terminal protease family protein	Y	Y	Y
Soltu.DM.03G020180.1	3-ketoacyl-acyl carrier protein synthase III	Y	Y	Y
Soltu.DM.06G009850.1	Ribosomal protein L3 family protein	Y	Y	Y
Soltu.DM.06G020080.1	Ribosomal protein L21	Y	Y	Y
Soltu.DM.02G021730.1	DNA topoisomerase, type IA, core	Y	Y	Y
Soltu.DM.11G000630.1	conserved hypothetical protein	Y	Y	Y
Soltu.DM.07G017690.1	ARABIDOPSIS SERIN PROTEASE	Y	Y	Y
Soltu.DM.12G001290.1	Photosystem II 5 kD protein	Y	Y	Y
Soltu.DM.11G023090.1	4-hydroxy-3-methylbut-2-enyl diphosphate synthase	Y	Y	Y
Soltu.DM.07G001310.1	Metal-dependent phosphohydrolase	Y	Y	Y
Soltu.DM.02G017670.4	phosphoglycerate/bisphosphoglycerate mutase family protein	Y	Y	Y
Soltu.DM.08G022210.1	shikimate kinase like	Y	Y	Y
Soltu.DM.02G013830.1	3-ketoacyl-acyl carrier protein synthase I	Y	Y	Y
Soltu.DM.07G023180.1	methionine sulfoxide reductase B	Y	Y	Y
Soltu.DM.12G020580.1	ABC transporter family protein	Y	Y	Y
Soltu.DM.12G020120.3	S-adenosyl-L-methionine-dependent methyltransferases superfamily protein	Y	Y	Y
Soltu.DM.02G024970.1	Galactose mutarotase-like superfamily protein	Y	Y	Y
Soltu.DM.07G013280.1	Thioredoxin superfamily protein	Y	Y	Y
Soltu.DM.04G005950.2	Photosystem II reaction center PsbP family protein	Y	Y	Y
Soltu.DM.01G035380.1	DUF4079 domain containing protein	Y	Y	Y
Soltu.DM.08G021820.1	Protein of unknown function (DUF760)	Y	Y	Y
Soltu.DM.05G000450.1	conserved hypothetical protein	Y	Y	Y
Soltu.DM.11G003660.1	conserved hypothetical protein	Y	Y	Y
Soltu.DM.08G001730.1	conserved hypothetical protein	Y	Y	Y
Soltu.DM.05G007670.2	conserved hypothetical protein	Y	Y	Y
Soltu.DM.01G048190.1	nitrite reductase	Y	Y	Y
Soltu.DM.06G027060.1	NAD(P)-binding Rossmann-fold superfamily protein	Y	Y	Y
Soltu.DM.04G014460.1	anthranilate phosphoribosyltransferase, putative	Y	Y	Y
Soltu.DM.05G000350.1	conserved hypothetical protein	Y	Y	Y
Soltu.DM.06G003900.1	plastid transcriptionally active	Y	Y	Y
Soltu.DM.05G000800.1	arginosuccinate synthase family	Y	Y	Y
Soltu.DM.06G026920.1	RAB GTPase homolog E1B	Y	Y	Y
Soltu.DM.12G019780.1	ACT domain-containing small subunit of acetolactate synthase protein	Y	Y	Y
Soltu.DM.06G012400.1	GroES-like zinc-binding alcohol dehydrogenase family protein	Y	Y	Y
Soltu.DM.09G018670.1	photosystem I subunit E-2	Y	Y	Y
Soltu.DM.08G019310.1	Protein of unknown function (DUF_B2219) domain containing protein	Y	Y	Y
Soltu.DM.05G000570.1	Glycosyl transferase, family	Y	Y	Y
Soltu.DM.11G010060.1	Tetratricopeptide repeat (TPR)-like superfamily protein	Y	Y	Y
Soltu.DM.08G014300.1	polyribonucleotide nucleotidyltransferase, putative	Y	Y	Y
Soltu.DM.02G022100.1	CAX interacting protein	Y	Y	Y
Soltu.DM.03G028230.4	Phosphoglycerate mutase family protein	Y	Y	Y
Soltu.DM.03G027180.1	Integral membrane HPP family protein	Y	Y	Y
Soltu.DM.10G002310.1	thioredoxin M-type	Y	Y	Y
Soltu.DM.01G002710.2	catalytics;transferases;[acyl-carrier-protein] S-malonyltransferases;binding	Y	Y	Y
Soltu.DM.03G032390.1	Rubredoxin-like superfamily protein	Y	Y	Y
Soltu.DM.05G016400.1	cytochrome P450, family 97, subfamily B, polypeptide	Y	Y	Y
Soltu.DM.08G013250.1	sulfoquinovosyldiacylglycerol	Y	Y	Y
Soltu.DM.01G033180.1	Amino acid dehydrogenase family protein	Y	Y	Y
Soltu.DM.10G019970.1	high cyclic electron flow	Y	Y	Y
Soltu.DM.06G015760.1	NAD(P)-binding Rossmann-fold superfamily protein	Y	Y	Y
Soltu.DM.08G027770.1	glutamate-cysteine ligase	Y	Y	Y
Soltu.DM.08G005050.1	photosystem I reaction center subunit PSI-N, chloroplast, putative / PSI-N, putative (PSAN)	Y	Y	Y
Soltu.DM.05G002490.1	P-loop containing nucleoside triphosphate hydrolases superfamily protein	Y	Y	Y
Soltu.DM.11G000240.1	pentatricopeptide (PPR) repeat-containing protein	Y	Y	Y
Soltu.DM.02G023230.1	NAD(P)H dehydrogenase (quinone)s	Y	Y	Y
Soltu.DM.08G006430.1	Nucleic acid-binding, OB-fold-like protein	Y	Y	Y
Soltu.DM.09G020430.1	S-adenosyl-L-methionine-dependent methyltransferases superfamily protein	Y	Y	Y
Soltu.DM.07G001760.1	L-Aspartase-like family protein	Y	Y	Y
Soltu.DM.04G036440.1	DnaJ/Hsp40 cysteine-rich domain superfamily protein	Y	Y	Y
Soltu.DM.09G003200.2	Thioredoxin family protein	Y	Y	Y
Soltu.DM.09G002860.1	conserved hypothetical protein	Y	Y	Y
Soltu.DM.11G004600.1	limit dextrinase	Y	Y	Y
Soltu.DM.01G024860.1	CP12 domain-containing protein	Y	Y	Y
Soltu.DM.09G018750.1	pfkB-like carbohydrate kinase family protein	Y	Y	Y
Soltu.DM.12G026500.1	pyruvate dehydrogenase E1 alpha	Y	Y	Y
Soltu.DM.03G014310.1	peptide met sulfoxide reductase	Y	Y	Y
Soltu.DM.11G011900.1	phosphoribosylformylglycinamidine cyclo-ligase, chloroplast / phosphoribosyl-aminoimidazole synthetase / AIR synthase (PUR5)	Y	Y	Y
Soltu.DM.06G031810.1	Tetratricopeptide repeat (TPR)-like superfamily protein	Y	Y	Y
Soltu.DM.04G010500.1	DUF3727 domain containing protein	Y	Y	Y
Soltu.DM.04G020200.2	non-photochemical quenching	Y	Y	Y
Soltu.DM.06G024970.4	conserved hypothetical protein	Y	Y	Y
Soltu.DM.08G021720.1	Domain of unknown function (DUF1995)	Y	Y	Y
Soltu.DM.08G026180.1	Double Clp-N motif protein	Y	Y	Y
Soltu.DM.02G020140.1	ATPase, F1 complex, gamma subunit protein	Y	Y	Y
Soltu.DM.02G023350.1	FAD/NAD(P)-binding oxidoreductase family protein	Y	Y	Y
Soltu.DM.05G020750.1	Transketolase	Y	Y	Y
Soltu.DM.04G035990.3	GTP1/OBG family protein	Y	Y	Y
Soltu.DM.08G030260.1	plastid ribosomal protein l11	Y	Y	Y
Soltu.DM.01G032510.1	Protein kinase superfamily protein	Y	Y	Y
Soltu.DM.07G007490.1	elongation factor Ts family protein	Y	Y	Y
Soltu.DM.06G028630.1	Pyridoxal phosphate (PLP)-dependent transferases superfamily protein	Y	Y	Y
Soltu.DM.12G019540.1	conserved hypothetical protein	Y	Y	Y
Soltu.DM.09G017130.1	Oxidoreductase, zinc-binding dehydrogenase family protein	Y	Y	Y
Soltu.DM.09G002040.1	NAD(P)-binding Rossmann-fold superfamily protein	Y	Y	Y
Soltu.DM.01G046220.1	ethylene-dependent gravitropism-deficient and yellow-green-like	Y	Y	Y
Soltu.DM.01G038800.1	Metallopeptidase M24 family protein	Y	Y	Y
Soltu.DM.03G023100.1	plastidic pyruvate kinase beta subunit	Y	Y	Y
Soltu.DM.11G003560.1	3-deoxy-D-arabino-heptulosonate 7-phosphate synthase	Y	Y	Y
Soltu.DM.05G004320.1	Aldolase superfamily protein	Y	Y	Y
Soltu.DM.02G020240.1	APS reductase	Y	Y	Y
Soltu.DM.01G037070.1	conserved hypothetical protein	Y	Y	Y
Soltu.DM.02G033040.1	ribosomal protein L12-C	Y	Y	Y
Soltu.DM.04G019790.1	plastid transcriptionally active	Y	Y	Y
Soltu.DM.09G015180.1	Rhodanese/Cell cycle control phosphatase superfamily protein	Y	Y	Y
Soltu.DM.03G022160.1	Tetratricopeptide repeat (TPR)-like superfamily protein	Y	Y	Y
Soltu.DM.07G025510.1	conserved hypothetical protein	Y	Y	Y
Soltu.DM.11G004240.1	Photosystem II reaction center PsbP family protein	Y	Y	Y
Soltu.DM.09G030720.1	Nucleic acid-binding proteins superfamily	Y	Y	Y
Soltu.DM.08G022270.3	phospholipid/glycerol acyltransferase family protein	Y	Y	Y
Soltu.DM.08G001260.1	non-intrinsic ABC protein	Y	Y	Y
Soltu.DM.11G020460.2	63 kDa inner membrane family protein	Y	Y	Y
Soltu.DM.07G021150.3	FtsH extracellular protease family	Y	Y	Y
Soltu.DM.11G019690.1	sulfite reductase	Y	Y	Y
Soltu.DM.07G009310.3	photosystem I light harvesting complex gene	Y	Y	Y
Soltu.DM.02G021740.2	plastid transcriptionally active	Y	Y	Y
Soltu.DM.04G037460.1	FtsH extracellular protease family	Y	Y	Y
Soltu.DM.01G000880.1	protein containing PDZ domain, a K-box domain, and a TPR region	Y	Y	Y
Soltu.DM.01G042650.1	NIFU-like protein	Y	Y	Y
Soltu.DM.02G013530.2	alpha/beta-Hydrolases superfamily protein	Y	Y	Y
Soltu.DM.10G016620.4	PsbP-like protein	Y	Y	Y
Soltu.DM.07G028390.2	GTP-binding protein-related	Y	Y	Y
Soltu.DM.01G044250.1	Protein phosphatase 2C family protein	Y	Y	Y
Soltu.DM.01G045310.1	Inositol monophosphatase family protein	Y	Y	Y
Soltu.DM.06G035000.2	DEGP protease	Y	Y	Y
Soltu.DM.05G005370.2	Arabinanase/levansucrase/invertase	Y	Y	Y
Soltu.DM.12G002150.1	HAD-superfamily hydrolase, subfamily IG, 5'-nucleotidase	Y	Y	Y
Soltu.DM.02G014000.1	chlorophyll A/B binding protein	Y	Y	Y
Soltu.DM.12G003180.2	Peptidase S41 family protein	Y	Y	Y
Soltu.DM.08G009390.1	RmlC-like cupins superfamily protein	Y	Y	Y
Soltu.DM.11G016140.1	Nuclear transport factor 2 (NTF2) family protein	Y	Y	Y
Soltu.DM.12G028930.1	photosystem I light harvesting complex gene	Y	Y	Y
Soltu.DM.01G026910.1	Ribosomal protein L1p/L10e family	Y	Y	Y
Soltu.DM.11G026650.3	DHBP synthase RibB-like alpha/beta domain;GTP cyclohydrolase II	Y	Y	Y
Soltu.DM.02G023800.1	ferredoxin-NADP(+)-oxidoreductase	Y	Y	Y
Soltu.DM.04G006080.1	glutathione transferase lambda	Y	Y	Y
Soltu.DM.07G024820.1	Methionine gamma-lyase domain containing protein	Y	Y	Y
Soltu.DM.07G018670.3	NagB/RpiA/CoA transferase-like superfamily protein	Y	Y	Y
Soltu.DM.04G026060.1	Thioredoxin superfamily protein	Y	Y	Y
Soltu.DM.01G042670.1	ATP phosphoribosyl transferase	Y	Y	Y
Soltu.DM.06G033400.2	YGGT family protein	Y	Y	Y
Soltu.DM.11G022410.1	lactoylglutathione lyase family protein / glyoxalase I family protein	Y	Y	Y
Soltu.DM.03G025630.1	quinolinate synthase	Y	Y	Y
Soltu.DM.01G049990.1	conserved hypothetical protein	Y	Y	Y
Soltu.DM.08G016820.1	Mog1/PsbP/DUF1795-like photosystem II reaction center PsbP family protein	Y	Y	Y
Soltu.DM.09G025610.1	oxidoreductases, acting on NADH or NADPH, quinone or similar compound as acceptor	Y	Y	Y
Soltu.DM.07G024030.1	chloroplast 30S ribosomal protein S20, putative	Y	Y	Y
Soltu.DM.02G007480.1	Thioredoxin superfamily protein	Y	Y	Y
Soltu.DM.11G011300.1	thylakoidal ascorbate peroxidase	Y	Y	Y
Soltu.DM.03G037820.1	Tetratricopeptide repeat (TPR)-like superfamily protein	Y	Y	Y
Soltu.DM.08G029500.1	conserved hypothetical protein	Y	Y	Y
Soltu.DM.01G034540.1	CAAD domains of cyanobacterial aminoacyl-tRNA synthetase domain containing protein	Y	Y	Y
Soltu.DM.09G006660.4	Thioredoxin superfamily protein	Y	Y	Y
Soltu.DM.01G050390.1	ribosome-binding factor A family protein	Y	Y	Y
Soltu.DM.03G016840.2	Dihydrodipicolinate reductase, bacterial/plant	Y	Y	Y
Soltu.DM.06G013190.8	conserved hypothetical protein	Y	Y	Y
Soltu.DM.02G024280.2	fructose-bisphosphate aldolase	Y	Y	Y
Soltu.DM.09G025220.1	ATP sulfurylase	Y	Y	Y
Soltu.DM.05G002470.1	Eukaryotic translation initiation factor 3 subunit A	Y	Y	Y
Soltu.DM.11G007930.1	Rubisco Assembly chaperone C-terminal domain containing protein	Y	Y	Y
Soltu.DM.12G010950.1	post-illumination chlorophyll fluorescence increase	Y	Y	Y
Soltu.DM.06G027820.1	Ribosomal L29 family protein	Y	Y	Y
Soltu.DM.03G035340.1	photosystem I subunit H2	Y	Y	Y
Soltu.DM.01G049770.1	myo-inositol monophosphatase like	Y	Y	Y
Soltu.DM.01G017240.1	Ribosomal protein L34	Y	Y	Y
Soltu.DM.02G013850.1	DUF561 domain containing protein	Y	Y	Y
Soltu.DM.01G024880.1	Prolyl oligopeptidase family protein	Y	Y	Y
Soltu.DM.01G040120.1	lipoamide dehydrogenase	Y	Y	Y
Soltu.DM.06G025560.1	chloroplastic acetylcoenzyme A carboxylase	Y	Y	Y
Soltu.DM.03G036720.1	Pyridoxal-5'-phosphate-dependent enzyme family protein	Y	Y	Y
Soltu.DM.01G036630.1	Ribose 5-phosphate isomerase, type A protein	Y	Y	Y
Soltu.DM.03G000230.1	2Fe-2S ferredoxin-like superfamily protein	Y	Y	Y
Soltu.DM.04G038270.1	Protein kinase superfamily protein	Y	Y	Y
Soltu.DM.02G024950.1	alpha/beta-Hydrolases superfamily protein	Y	Y	Y
Soltu.DM.10G000130.1	Coproporphyrinogen III oxidase	Y	Y	Y
Soltu.DM.10G026910.1	Plastid-lipid associated protein PAP / fibrillin family protein	Y	Y	Y
Soltu.DM.01G002010.1	NAD(P)-binding Rossmann-fold superfamily protein	Y	Y	Y
Soltu.DM.03G028480.1	calcium sensing receptor	Y	Y	Y
Soltu.DM.12G025000.1	plastidic type i signal peptidase	Y	Y	Y
Soltu.DM.12G007410.1	RH39	Y	Y	Y
Soltu.DM.06G016960.1	NAD kinase	Y	Y	Y
Soltu.DM.01G047560.1	Class I glutamine amidotransferase-like superfamily protein	Y	Y	Y
Soltu.DM.06G028610.1	chloroplast RNA binding	Y	Y	Y
Soltu.DM.01G027640.1	Mog1/PsbP/DUF1795-like photosystem II reaction center PsbP family protein	Y	Y	Y
Soltu.DM.09G027790.1	triglyceride lipases;triglyceride lipases	Y	Y	Y
Soltu.DM.10G024570.2	Cytochrome P450 superfamily protein	Y	Y	Y
Soltu.DM.01G044290.1	Thioesterase superfamily protein	Y	Y	Y
Soltu.DM.03G030940.1	NDH-dependent cyclic electron flow	Y	Y	Y
Soltu.DM.06G014550.1	NAD(P)-linked oxidoreductase superfamily protein	Y	Y	Y
Soltu.DM.08G006230.1	6,7-dimethyl-8-ribityllumazine synthase / DMRL synthase / lumazine synthase / riboflavin synthase	Y	Y	Y
Soltu.DM.04G037090.1	chloroplastic drought-induced stress protein of 32 kD	Y	Y	Y
Soltu.DM.11G019890.1	conserved hypothetical protein	Y	Y	Y
Soltu.DM.02G010750.1	Rubisco methyltransferase family protein	Y	Y	Y
Soltu.DM.03G017890.1	conserved hypothetical protein	Y	Y	Y
Soltu.DM.02G023550.1	3-dehydroquinate synthase, putative	Y	Y	Y
Soltu.DM.01G006160.1	histone deacetylase	Y	Y	Y
Soltu.DM.03G013820.2	Transcriptional coactivator/pterin dehydratase	Y	Y	Y
Soltu.DM.03G005260.2	branched-chain amino acid aminotransferase 5 / branched-chain amino acid transaminase 5 (BCAT5)	Y	Y	Y
Soltu.DM.11G008520.1	N-acetyl-l-glutamate kinase	Y	Y	Y
Soltu.DM.08G022250.1	NAD(P)-binding Rossmann-fold superfamily protein	Y	Y	Y
Soltu.DM.01G026950.1	conserved hypothetical protein	Y	Y	Y
Soltu.DM.07G023140.1	solanesyl diphosphate synthase	Y	Y	Y
Soltu.DM.11G009550.1	Preprotein translocase SecA family protein	Y	Y	Y
Soltu.DM.05G022620.1	sedoheptulose-bisphosphatase	Y	Y	Y
Soltu.DM.08G013650.2	serine hydroxymethyltransferase	Y	Y	Y
Soltu.DM.01G031840.1	RNA 3'-terminal phosphate cyclase/enolpyruvate transferase, alpha/beta	Y	Y	Y
Soltu.DM.10G001550.3	tryptophan synthase beta-subunit	Y	Y	Y
Soltu.DM.02G032920.1	DegP protease	Y	Y	Y
Soltu.DM.03G000050.1	Peptidase family M48 family protein	Y	Y	Y
Soltu.DM.11G000220.1	pentatricopeptide (PPR) repeat-containing protein	Y	Y	Y
Soltu.DM.09G014530.1	DUF2996 domain containing protein	Y	Y	Y
Soltu.DM.05G013550.1	ferrochelatase	Y	Y	Y
Soltu.DM.03G021870.1	NagB/RpiA/CoA transferase-like superfamily protein	Y	Y	Y
Soltu.DM.02G014020.1	chlorophyll A/B binding protein	Y	Y	Y
Soltu.DM.01G003830.1	thioredoxin X	Y	Y	Y
Soltu.DM.04G004620.1	conserved hypothetical protein	Y	Y	Y
Soltu.DM.01G047440.1	Thioredoxin superfamily protein	Y	Y	Y
Soltu.DM.08G025520.1	conserved hypothetical protein	Y	Y	Y
Soltu.DM.01G048600.1	maternal effect embryo arrest	Y	Y	Y
Soltu.DM.09G013030.2	translocon at the inner envelope membrane of chloroplasts	Y	Y	Y
Soltu.DM.04G022990.1	disproportionating enzyme	Y	Y	Y
Soltu.DM.11G010660.1	Co-chaperone GrpE family protein	Y	Y	Y
Soltu.DM.06G023170.1	CAAD domains of cyanobacterial aminoacyl-tRNA synthetase domain containing protein	Y	Y	Y
Soltu.DM.11G003360.1	GTP cyclohydrolase II	Y	Y	Y
Soltu.DM.07G028590.1	Phosphoglycerate kinase family protein	Y	Y	Y
Soltu.DM.03G007150.1	Pyridoxal phosphate (PLP)-dependent transferases superfamily protein	Y	Y	Y
Soltu.DM.11G020880.1	Pheophorbide a oxygenase family protein with Rieske [2Fe-2S] domain	Y	Y	Y
Soltu.DM.05G008540.1	Oxidoreductase, zinc-binding dehydrogenase family protein	Y	Y	Y
Soltu.DM.09G023250.2	tetratricopeptide repeat (TPR)-containing protein	Y	Y	Y
Soltu.DM.06G007030.1	ethylene-dependent gravitropism-deficient and yellow-green-like	Y	Y	Y
Soltu.DM.07G001720.2	conserved hypothetical protein	Y	Y	Y
Soltu.DM.08G022130.3	gamma-tocopherol methyltransferase	Y	Y	Y
Soltu.DM.08G029600.1	Translation elongation factor EF1B/ribosomal protein S6 family protein	Y	Y	Y
Soltu.DM.07G012060.1	Lactoylglutathione lyase / glyoxalase I family protein	Y	Y	Y
Soltu.DM.06G000150.1	CP12 domain-containing protein	Y	Y	Y
Soltu.DM.03G020470.1	conserved hypothetical protein	Y	Y	Y
Soltu.DM.12G002290.1	15-cis-zeta-carotene isomerase	Y	Y	Y
Soltu.DM.04G037860.1	conserved hypothetical protein	Y	Y	Y
Soltu.DM.03G034530.1	nucleotide transporter	Y	Y	Y
Soltu.DM.11G025800.2	arogenate dehydratase	Y	Y	Y
Soltu.DM.12G010310.1	AAA-type ATPase family protein	Y	Y	Y
Soltu.DM.03G021850.1	NAD(P)-linked oxidoreductase superfamily protein	Y	Y	Y
Soltu.DM.05G007610.1	RNI-like superfamily protein	Y	Y	Y
Soltu.DM.05G004480.1	FAD/NAD(P)-binding oxidoreductase	Y	Y	Y
Soltu.DM.11G004640.1	lactate/malate dehydrogenase family protein	Y	Y	Y
Soltu.DM.08G019150.1	Protein of unknown function (DUF_B2219) domain containing protein	Y	Y	Y
Soltu.DM.04G010000.1	FKBP-like peptidyl-prolyl cis-trans isomerase family protein	Y	Y	Y
Soltu.DM.08G025390.1	Pentapeptide repeat-containing protein	Y	Y	Y
Soltu.DM.10G000600.1	glyceraldehyde-3-phosphate dehydrogenase of plastid	Y	Y	Y
Soltu.DM.12G026250.1	photosystem I light harvesting complex gene	Y	Y	Y
Soltu.DM.12G025200.3	Glyoxalase/Bleomycin resistance protein/Dioxygenase superfamily protein	Y	Y	Y
Soltu.DM.12G027280.1	conserved hypothetical protein	Y	Y	Y
Soltu.DM.03G027570.2	plastid transcriptionally active	Y	Y	Y
Soltu.DM.08G004930.1	Phosphoenolpyruvate carboxylase family protein	Y	Y	Y
Soltu.DM.06G024550.2	uridylyltransferase-related	Y	Y	Y
Soltu.DM.07G023560.1	conserved hypothetical protein	Y	Y	Y
Soltu.DM.08G005960.2	O-acetylserine (thiol) lyase isoform C	Y	Y	Y
Soltu.DM.01G005900.1	4-(cytidine 5'-phospho)-2-C-methyl-D-erithritol kinase	Y	Y	Y
Soltu.DM.03G024430.1	Nucleic acid-binding, OB-fold-like protein	Y	Y	Y
Soltu.DM.03G016090.1	Double Clp-N motif protein	Y	Y	Y
Soltu.DM.09G027890.1	malate dehydrogenase	Y	Y	Y
Soltu.DM.10G008990.1	Plastid-lipid associated protein PAP / fibrillin family protein	Y	Y	Y
Soltu.DM.03G008750.2	Rhodanese/Cell cycle control phosphatase superfamily protein	Y	Y	Y
Soltu.DM.10G000270.2	Ycf3-interacting protein 1, chloroplastic	Y	Y	Y
Soltu.DM.06G023720.1	Single hybrid motif superfamily protein	Y	Y	Y
Soltu.DM.02G026790.1	pfkB-like carbohydrate kinase family protein	Y	Y	Y
Soltu.DM.08G019030.1	Protein kinase superfamily protein	Y	Y	Y
Soltu.DM.01G038030.1	Aldolase-type TIM barrel family protein	Y	Y	Y
Soltu.DM.03G016420.1	phosphoglucomutase	Y	Y	Y
Soltu.DM.04G030200.2	ascorbate peroxidase	Y	Y	Y
Soltu.DM.12G009170.1	NAD(P)-binding Rossmann-fold superfamily protein	Y	Y	Y
Soltu.DM.03G020700.1	Protein kinase superfamily protein	Y	Y	Y
Soltu.DM.04G025670.2	Mog1/PsbP/DUF1795-like photosystem II reaction center PsbP family protein	Y	Y	Y
Soltu.DM.02G032600.1	Heavy metal transport/detoxification superfamily protein	Y	Y	Y
Soltu.DM.01G046710.1	SWIB/MDM2 domain superfamily protein	Y	Y	Y
Soltu.DM.04G005790.1	P-loop containing nucleoside triphosphate hydrolases superfamily protein	Y	Y	Y
Soltu.DM.02G033080.3	peptide deformylase 1B	Y	Y	Y
Soltu.DM.09G001630.1	uracil phosphoribosyltransferase	Y	Y	Y
Soltu.DM.10G004350.1	Peroxisomal membrane 22 kDa (Mpv17/PMP22) family protein	Y	Y	Y
Soltu.DM.07G027980.1	photosystem I subunit G	Y	Y	Y
Soltu.DM.06G015480.1	photosystem I subunit D-2	Y	Y	Y
Soltu.DM.10G001430.1	endoribonuclease L-PSP family protein	Y	Y	Y
Soltu.DM.04G030090.1	Class-II DAHP synthetase family protein	Y	Y	Y
Soltu.DM.09G002560.1	arginine biosynthesis protein ArgJ family	Y	Y	Y
Soltu.DM.04G018250.1	Iron-sulphur cluster biosynthesis family protein	Y	Y	Y
Soltu.DM.04G006160.1	chorismate synthase, putative / 5-enolpyruvylshikimate-3-phosphate phospholyase, putative	Y	Y	Y
Soltu.DM.11G009990.1	2-oxoacid dehydrogenases acyltransferase family protein	Y	Y	Y
Soltu.DM.05G022300.2	appr-1-p processing enzyme family protein	Y	Y	N
Soltu.DM.02G010800.1	Ribosomal protein S21 family protein	Y	Y	N
Soltu.DM.06G014170.1	glyoxalase 2-4	Y	Y	N
Soltu.DM.08G028280.1	monodehydroascorbate reductase	Y	Y	N
Soltu.DM.08G014330.1	haloacid dehalogenase-like hydrolase family protein	Y	Y	N
Soltu.DM.08G028000.2	Peptidase M1 family protein	Y	Y	N
Soltu.DM.07G004190.1	Tyrosyl-tRNA synthetase, class Ib, bacterial/mitochondrial	Y	Y	N
Soltu.DM.04G031000.2	Cysteinyl-tRNA synthetase, class Ia family protein	Y	Y	N
Soltu.DM.01G018760.1	Translation elongation factor EF1B/ribosomal protein S6 family protein	Y	Y	N
Soltu.DM.05G004780.1	quinolinate phoshoribosyltransferase	Y	Y	N
Soltu.DM.10G020740.1	ribosomal protein L23AB	Y	Y	N
Soltu.DM.04G035720.1	Ribosomal protein L31	Y	Y	N
Soltu.DM.01G006220.1	Cobalamin-independent synthase family protein	Y	N	N
Soltu.DM.01G051990.1	glutamate tRNA synthetase	Y	N	N
Soltu.DM.01G034220.2	alpha/beta-Hydrolases superfamily protein	Y	N	N
Soltu.DM.12G007330.1	Oxidoreductase family protein	Y	N	N
Soltu.DM.07G011110.2	S-adenosyl-L-methionine-dependent methyltransferases superfamily protein	Y	N	N
Soltu.DM.05G000990.1	fructokinase-like	Y	N	N
Soltu.DM.09G022340.1	GTP binding Elongation factor Tu family protein	Y	N	N
Soltu.DM.05G022490.1	ferritin	Y	N	N
Soltu.DM.02G012430.1	Haloacid dehalogenase-like hydrolase (HAD) superfamily protein	N	Y	Y
Soltu.DM.02G034710.2	acetyl-CoA synthetase	N	Y	Y
Soltu.DM.09G002710.1	LETM1-like protein	N	Y	Y
Soltu.DM.12G016610.4	like SEX4	N	Y	Y
Soltu.DM.08G009230.1	Pentatricopeptide repeat (PPR-like) superfamily protein	N	Y	Y
Soltu.DM.04G000860.1	Mitochondrial transcription termination factor family protein	N	Y	Y
Soltu.DM.11G008980.1	Plastid-lipid associated protein PAP / fibrillin family protein	N	Y	Y
Soltu.DM.08G026370.1	copper chaperone for SOD1	N	Y	Y
Soltu.DM.03G029170.3	Protein of unknown function (DUF1118)	N	Y	Y
Soltu.DM.06G018460.1	conserved hypothetical protein	N	Y	Y
Soltu.DM.10G028140.1	outer envelope protein of 80 kDa	N	Y	Y
Soltu.DM.04G005850.1	HISTIDINE BIOSYNTHESIS 6B	N	Y	Y
Soltu.DM.04G020830.2	conserved hypothetical protein	N	Y	Y
Soltu.DM.07G005050.1	nudix hydrolase homolog	N	Y	Y
Soltu.DM.02G010910.2	non-intrinsic ABC protein	N	Y	Y
Soltu.DM.04G000110.2	cofactor assembly of complex C	N	Y	Y
Soltu.DM.01G036050.1	Class II aaRS and biotin synthetases superfamily protein	N	Y	Y
Soltu.DM.03G015330.1	Plastid-lipid associated protein PAP / fibrillin family protein	N	Y	Y
Soltu.DM.03G033710.2	Histidyl-tRNA synthetase	N	Y	Y
Soltu.DM.02G027940.1	Protein of unknown function (DUF1230)	N	Y	Y
Soltu.DM.07G001750.1	SECY homolog	N	Y	Y
Soltu.DM.04G018630.1	chorismate synthase, putative / 5-enolpyruvylshikimate-3-phosphate phospholyase, putative	N	Y	Y
Soltu.DM.12G015060.4	NDH dependent flow	N	Y	Y
Soltu.DM.03G021590.1	plastid transcriptionally active	N	Y	Y
Soltu.DM.07G015360.1	glucose-6-phosphate dehydrogenase	N	Y	Y
Soltu.DM.01G048160.1	presequence protease	N	Y	Y
Soltu.DM.11G006090.1	alkaline/neutral invertase	N	Y	Y
Soltu.DM.09G006550.2	Metallo-hydrolase/oxidoreductase superfamily protein	N	Y	Y
Soltu.DM.09G019230.1	debranching enzyme	N	Y	Y
Soltu.DM.03G035050.1	P-loop containing nucleoside triphosphate hydrolases superfamily protein	N	Y	Y
Soltu.DM.05G011130.1	PLAT/LH2 domain-containing lipoxygenase family protein	N	Y	Y
Soltu.DM.04G016030.2	phosphoribosyl pyrophosphate (PRPP) synthase	N	Y	Y
Soltu.DM.09G004100.1	starch branching enzyme 2.2	N	Y	Y
Soltu.DM.08G012480.1	Nitrilase/cyanide hydratase and apolipoprotein N-acyltransferase family protein	N	Y	Y
Soltu.DM.08G001900.1	monogalactosyl diacylglycerol synthase	N	Y	Y
Soltu.DM.02G020170.2	starch synthase	N	Y	Y
Soltu.DM.09G021400.1	Rho termination factor	N	Y	Y
Soltu.DM.02G017400.1	Late embryogenesis abundant protein (LEA) family protein	N	Y	Y
Soltu.DM.12G004510.2	Nucleotidylyl transferase superfamily protein	N	Y	Y
Soltu.DM.04G027940.1	Nucleic acid-binding proteins superfamily	N	Y	Y
Soltu.DM.12G004280.1	Protein of unknown function (DUF3464)	N	Y	Y
Soltu.DM.02G016550.1	RNA binding;GTP binding	N	Y	Y
Soltu.DM.02G026600.2	formyltransferase, putative	N	Y	Y
Soltu.DM.09G019740.1	RAN GTPase activating protein	N	Y	Y
Soltu.DM.09G023020.1	Chaperone DnaJ-domain superfamily protein	N	Y	Y
Soltu.DM.10G003770.2	Methyltransferase domain containing protein	N	Y	Y
Soltu.DM.02G014060.1	starch synthase	N	Y	Y
Soltu.DM.04G037620.2	starch branching enzyme 2.1	N	Y	Y
Soltu.DM.02G009860.1	Trypsin family protein with PDZ domain	N	Y	Y
Soltu.DM.08G004330.2	Nucleic acid-binding, OB-fold-like protein	N	Y	Y
Soltu.DM.12G004430.1	serine hydroxymethyltransferase	N	Y	Y
Soltu.DM.09G004370.2	geranylgeranyl reductase	N	Y	Y
Soltu.DM.05G002120.3	FAD/NAD(P)-binding oxidoreductase family protein	N	Y	Y
Soltu.DM.03G020310.1	P-loop containing nucleoside triphosphate hydrolases superfamily protein	N	Y	Y
Soltu.DM.11G015310.1	conserved hypothetical protein	N	Y	Y
Soltu.DM.05G006310.1	ssDNA-binding transcriptional regulator	N	Y	Y
Soltu.DM.11G013070.2	alpha/beta-Hydrolases superfamily protein	N	Y	Y
Soltu.DM.01G034770.2	thylakoid rhodanese-like	N	Y	Y
Soltu.DM.03G010850.2	Rhodanese/Cell cycle control phosphatase superfamily protein	N	Y	Y
Soltu.DM.04G026310.1	Mitochondrial substrate carrier family protein	N	Y	Y
Soltu.DM.07G026880.1	Putative lysine decarboxylase family protein	N	Y	Y
Soltu.DM.08G018930.2	Protein of unknown function (DUF1997)	N	Y	Y
Soltu.DM.01G001890.2	Plastid-lipid associated protein PAP / fibrillin family protein	N	Y	Y
Soltu.DM.04G027370.1	NagB/RpiA/CoA transferase-like superfamily protein	N	Y	Y
Soltu.DM.09G006580.1	Ribosomal protein L4/L1 family	N	Y	Y
Soltu.DM.07G016990.1	allene oxide synthase	N	Y	Y
Soltu.DM.09G001570.1	Protein of unknown function (DUF3411)	N	Y	Y
Soltu.DM.02G011930.3	myo-inositol monophosphatase like	N	Y	Y
Soltu.DM.04G035410.1	conserved hypothetical protein	N	Y	Y
Soltu.DM.01G025550.1	Albino or Glassy Yellow	N	Y	Y
Soltu.DM.05G010580.1	heat shock protein	N	Y	Y
Soltu.DM.10G010900.3	Protein of unknown function (DUF3531)	N	Y	Y
Soltu.DM.12G028460.1	ATP synthase protein I -related	N	Y	Y
Soltu.DM.05G000330.1	homologue of bacterial MinE	N	Y	Y
Soltu.DM.10G010300.2	Phosphoribosyltransferase family protein	N	Y	Y
Soltu.DM.01G023040.1	tRNA synthetase class I (I, L, M and V) family protein	N	Y	Y
Soltu.DM.08G022960.1	pentatricopeptide (PPR) repeat-containing protein	N	Y	Y
Soltu.DM.02G034220.1	DHBP synthase RibB-like alpha/beta domain	N	Y	Y
Soltu.DM.05G000430.2	uvrB/uvrC motif-containing protein	N	Y	Y
Soltu.DM.10G024920.1	Tubulin/FtsZ family protein	N	Y	Y
Soltu.DM.02G025960.1	alpha/beta-Hydrolases superfamily protein	N	Y	Y
Soltu.DM.04G027100.1	Thioredoxin superfamily protein	N	Y	Y
Soltu.DM.01G000910.1	Lysyl-tRNA synthetase, class II	N	Y	Y
Soltu.DM.11G019990.1	Chaperonin-like RbcX protein	N	Y	Y
Soltu.DM.02G029030.1	methionine aminopeptidase 1D	N	Y	Y
Soltu.DM.10G020030.2	Nuclear transport factor 2 (NTF2) family protein	N	Y	Y
Soltu.DM.05G002050.1	TCP-1/cpn60 chaperonin family protein	N	Y	Y
Soltu.DM.02G031220.1	tRNA/rRNA methyltransferase (SpoU) family protein	N	Y	Y
Soltu.DM.12G016130.1	DNA GYRASE B2	N	Y	Y
Soltu.DM.02G028440.1	conserved hypothetical protein	N	Y	Y
Soltu.DM.04G033680.3	Thioredoxin superfamily protein	N	Y	Y
Soltu.DM.12G016060.1	electron-transfer flavoprotein:ubiquinone oxidoreductase	N	Y	N
Soltu.DM.08G015610.1	Eukaryotic aspartyl protease family protein	N	Y	N
Soltu.DM.09G022180.1	Tetratricopeptide repeat (TPR)-like superfamily protein	N	Y	N
Soltu.DM.03G030660.1	Embryo-specific protein 3, (ATS3)	N	Y	N
Soltu.DM.03G020320.1	BolA-like family protein	N	Y	N
Soltu.DM.01G037810.1	receptor like protein	N	Y	N
Soltu.DM.10G002520.1	DUF3082 domain containing protein	N	Y	N
Soltu.DM.10G003480.1	Amidase family protein	N	Y	N
Soltu.DM.05G019280.2	SIN3 associated polypeptide P18	N	Y	N
Soltu.DM.10G000970.1	ureidoglycolate hydrolases	N	Y	N
Soltu.DM.12G018030.1	STT7 homolog STN7	N	Y	N
Soltu.DM.06G000610.2	conserved hypothetical protein	N	Y	N
Soltu.DM.01G046130.1	tRNA synthetase class II (D, K and N) family protein	N	Y	N
Soltu.DM.09G014300.1	Cystathionine beta-synthase (CBS) family protein	N	Y	N
Soltu.DM.07G017750.1	aconitase	N	Y	N
Soltu.DM.09G016750.1	Auxin-responsive family protein	N	Y	N
Soltu.DM.01G000670.2	Rubisco methyltransferase family protein	N	Y	N
Soltu.DM.01G034850.1	P-loop containing nucleoside triphosphate hydrolases superfamily protein	N	Y	N
Soltu.DM.09G003600.1	alpha/beta-Hydrolases superfamily protein	N	Y	N
Soltu.DM.12G028750.1	lipoxygenase	N	Y	N
Soltu.DM.11G025990.1	Polyketide synthase, enoylreductase family protein	N	Y	N
Soltu.DM.06G014960.1	conserved hypothetical protein	N	Y	N
Soltu.DM.02G015260.2	pyrimidin	N	Y	N
Soltu.DM.12G026740.1	Bifunctional inhibitor/lipid-transfer protein/seed storage 2S albumin superfamily protein	N	Y	N
Soltu.DM.09G027390.1	aldehyde dehydrogenase 5F1	N	Y	N
Soltu.DM.02G009320.1	alpha-amylase-like	N	Y	N
Soltu.DM.01G033190.1	K+ efflux antiporter	N	Y	N
Soltu.DM.08G024000.1	FAD/NAD(P)-binding oxidoreductase family protein	N	Y	N
Soltu.DM.05G013690.1	ARM repeat superfamily protein	N	Y	N
Soltu.DM.05G013010.1	tRNA/rRNA methyltransferase (SpoU) family protein	N	Y	N
Soltu.DM.03G023540.1	Kunitz family trypsin and protease inhibitor protein	N	Y	N
Soltu.DM.09G030030.2	Tic22-like family protein	N	Y	N
Soltu.DM.07G023100.1	glyoxalase II	N	Y	N
Soltu.DM.06G010900.1	dual specificity protein phosphatase (DsPTP1) family protein	N	Y	N
Soltu.DM.02G026650.1	pfkB-like carbohydrate kinase family protein	N	Y	N
Soltu.DM.03G028710.1	signal peptide peptidase	N	Y	N
Soltu.DM.11G010910.1	Pyridoxal phosphate (PLP)-dependent transferases superfamily protein	N	Y	N
Soltu.DM.02G011560.1	HISTIDINE TRIAD NUCLEOTIDE-BINDING	N	Y	N
Soltu.DM.11G021310.1	Tetratricopeptide repeat (TPR)-like superfamily protein	N	N	Y
Soltu.DM.03G022460.1	Pentatricopeptide repeat (PPR) superfamily protein	N	N	Y
Soltu.DM.01G049590.2	Glucose-1-phosphate adenylyltransferase family protein	N	N	Y
Soltu.DM.04G037900.1	Outer envelope pore protein 21B, chloroplastic	N	N	Y
Soltu.DM.10G025700.1	carotenoid isomerase	N	N	Y
Soltu.DM.01G018740.1	Glycosyl hydrolase superfamily protein	N	N	Y
Soltu.DM.02G031300.1	Saccharopine dehydrogenase	N	N	Y
Soltu.DM.04G010360.1	Phosphoglycerate mutase family protein	N	N	Y
Soltu.DM.09G023550.1	photolyase/blue-light receptor	N	N	Y
Soltu.DM.11G011340.1	long chain acyl-CoA synthetase	N	N	Y
Soltu.DM.09G009050.1	GYF domain 2 domain containing protein	N	N	Y
Soltu.DM.01G048870.1	plastid division2	N	N	Y
Soltu.DM.01G002150.1	lipoxygenase	N	N	Y
Soltu.DM.03G013510.1	Protein kinase superfamily protein	N	N	Y
Soltu.DM.11G016700.1	proline iminopeptidase	N	N	Y
Soltu.DM.03G019550.1	pyrimidine	N	N	Y
Soltu.DM.04G024830.1	phosphoribosylformylglycinamidine cyclo-ligase, chloroplast / phosphoribosyl-aminoimidazole synthetase / AIR synthase (PUR5)	N	N	Y
Soltu.DM.09G001050.1	plastid transcriptionally active	N	N	Y
Soltu.DM.12G000520.1	Ribosomal protein L6 family	N	N	Y
Soltu.DM.06G002450.1	translocase of the outer mitochondrial membrane	N	N	Y
Soltu.DM.12G019510.2	transporter associated with antigen processing protein	N	N	Y
Soltu.DM.04G022980.1	stress enhanced protein	N	N	Y
Soltu.DM.10G007710.1	hypothetical protein	N	N	Y
Soltu.DM.08G030270.3	NDH-dependent cyclic electron flow	N	N	Y
Soltu.DM.10G023180.5	rubisco activase	N	N	Y
Soltu.DM.03G009790.1	glutamate synthase	N	N	Y
Soltu.DM.06G030720.1	carbamoyl phosphate synthetase B	N	N	Y
Soltu.DM.03G037550.3	phytoene desaturase	N	N	Y
Soltu.DM.02G033210.1	sirohydrochlorin ferrochelatase B	N	N	Y
Soltu.DM.10G002380.1	haloacid dehalogenase-like hydrolase family protein	N	N	Y
Soltu.DM.09G000730.1	Cysteine proteinases superfamily protein	N	N	Y
Soltu.DM.11G021070.1	magnesium (Mg) transporter	N	N	Y
Soltu.DM.09G003690.1	Tubulin/FtsZ family protein	N	N	Y
Soltu.DM.07G003740.1	choline monooxygenase, putative (CMO-like)	N	N	Y
Soltu.DM.09G012940.1	Protein of unknown function (DUF3411)	N	N	Y
Soltu.DM.11G003190.1	phosphofructokinase	N	N	Y
Soltu.DM.01G033730.4	Major facilitator superfamily protein	N	N	Y
Soltu.DM.04G036190.1	Chaperone DnaJ-domain superfamily protein	N	N	Y
Soltu.DM.01G035950.1	SAD1/UNC-84 domain protein	N	N	Y
Soltu.DM.11G018190.1	outer envelope protein of 80 kDa	N	N	Y
Soltu.DM.02G033610.1	S-adenosyl-L-methionine-dependent methyltransferases superfamily protein	N	N	Y
Soltu.DM.11G002750.1	tRNA/rRNA methyltransferase (SpoU) family protein	N	N	Y
Soltu.DM.07G023320.1	Protein of unknown function DUF92, transmembrane	N	N	Y
Soltu.DM.07G028270.1	recA DNA recombination family protein	N	N	Y
Soltu.DM.03G013760.1	translocon at the outer envelope membrane of chloroplasts	N	N	Y
Soltu.DM.09G000590.1	conserved hypothetical protein	N	N	Y
Soltu.DM.10G007920.1	Domain of unknown function (DUF3598)	N	N	Y
Soltu.DM.02G009290.1	chlororespiratory reduction	N	N	Y
Soltu.DM.01G022650.1	copper/zinc superoxide dismutase	N	N	Y
Soltu.DM.09G027920.1	coenzyme F420 hydrogenase family / dehydrogenase, beta subunit family	N	N	Y
Soltu.DM.04G033780.1	Tic22-like family protein	N	N	Y
Soltu.DM.03G022020.1	Yippee family putative zinc-binding protein	N	N	Y
Soltu.DM.07G016140.1	threonyl-tRNA synthetase, putative / threonine--tRNA ligase, putative	N	N	Y
Soltu.DM.02G013430.1	plastid transcriptionally active	N	N	Y
Soltu.DM.04G004290.1	chloroplast outer envelope protein	N	N	Y
Soltu.DM.05G007650.1	DEA(D/H)-box RNA helicase family protein	Y	N	Y
Soltu.DM.07G014290.1	NAD(P)-linked oxidoreductase superfamily protein	Y	N	Y
Soltu.DM.02G028820.1	zeaxanthin epoxidase (ZEP) (ABA1)	Y	N	Y
Soltu.DM.01G041950.1	Lycopene beta/epsilon cyclase protein	Y	N	Y
Soltu.DM.01G048220.1	oxidoreductases, acting on the aldehyde or oxo group of donors, NAD or NADP as acceptor;copper ion binding	Y	N	Y
Soltu.DM.06G034730.1	Chalcone-flavanone isomerase family protein	Y	N	Y
Soltu.DM.06G028640.1	enzyme binding;tetrapyrrole binding	Y	N	Y
Soltu.DM.11G020050.1	dicarboxylate transporter	Y	N	Y
Soltu.DM.12G004190.1	tryptophan synthase beta type	Y	N	Y
Soltu.DM.05G009860.1	phosphate transporter 2;1	Y	N	Y
Soltu.DM.04G025730.2	root cap 1 (RCP1)	Y	N	Y
Soltu.DM.08G007490.1	DEGP protease	Y	N	Y
Soltu.DM.03G036000.1	RNA methyltransferase family protein	Y	N	Y
Soltu.DM.04G010470.1	Small GTP-binding protein	Y	N	Y
Soltu.DM.03G032100.2	uridylyltransferase-related	Y	N	Y
Soltu.DM.05G012980.3	Sodium Bile acid symporter family	Y	N	Y
Soltu.DM.10G004860.3	Glucose-6-phosphate/phosphate translocator-related	Y	N	Y
Soltu.DM.01G022910.1	Deoxyxylulose-5-phosphate synthase	Y	N	Y
Soltu.DM.03G023400.1	Protein of unknown function (DUF3464)	Y	N	Y
Soltu.DM.01G032290.2	signal recognition particle receptor protein, chloroplast (FTSY)	Y	N	Y
Soltu.DM.02G032530.1	ferredoxin thioredoxin reductase catalytic beta chain family protein	Y	N	Y
Soltu.DM.03G008980.1	Major facilitator superfamily protein	Y	N	Y
Soltu.DM.01G030390.1	Tetratricopeptide repeat (TPR)-like superfamily protein	Y	N	Y
Soltu.DM.07G022140.1	conserved hypothetical protein	Y	N	Y
Soltu.DM.01G043220.1	Protein of unknown function (DUF3411)	Y	N	Y
Soltu.DM.04G020880.1	cytidine/deoxycytidylate deaminase family protein	Y	N	Y
Soltu.DM.01G002140.1	lipoxygenase	Y	N	Y
Soltu.DM.04G005250.1	glyceraldehyde 3-phosphate dehydrogenase A subunit	Y	N	Y
Soltu.DM.10G001020.1	FKBP-like peptidyl-prolyl cis-trans isomerase family protein	Y	N	Y
Soltu.DM.01G024440.1	ADP glucose pyrophosphorylase large subunit	Y	N	Y
Soltu.DM.10G019670.1	Rhodanese/Cell cycle control phosphatase superfamily protein	Y	N	Y
Soltu.DM.01G037100.1	DUF1517 domain containing protein	Y	N	Y
Soltu.DM.05G026990.1	thioredoxin F-type	Y	N	Y
Soltu.DM.05G016940.2	photosystem II subunit P-1	Y	N	Y
Soltu.DM.10G020550.1	conserved hypothetical protein	Y	N	Y
Soltu.DM.04G036450.1	DUF3119 domain containing protein	Y	N	Y
Soltu.DM.01G046170.1	Pyruvate kinase family protein	Y	N	Y
Soltu.DM.02G032340.1	chloroplast signal recognition particle component (CAO)	Y	N	Y
Soltu.DM.06G014400.1	Plant stearoyl-acyl-carrier-protein desaturase family protein	Y	N	Y
Soltu.DM.05G026850.1	Aldolase-type TIM barrel family protein	Y	N	Y
Soltu.DM.06G002040.2	Tetratricopeptide repeat (TPR)-like superfamily protein	Y	N	Y
Soltu.DM.03G010330.1	NDH-dependent cyclic electron flow	Y	N	Y
Soltu.DM.03G029080.3	PsbP-like protein	Y	N	Y
Soltu.DM.04G000070.1	phosphoglucosamine mutase family protein	Y	N	Y
Soltu.DM.01G051670.2	NAD(P)-binding Rossmann-fold superfamily protein	Y	N	Y
Soltu.DM.12G021930.1	chloroplastic lipocalin	Y	N	Y
Soltu.DM.04G032770.1	adenine phosphoribosyl transferase	Y	N	Y
Soltu.DM.02G008080.1	Cystathionine beta-synthase (CBS) family protein	Y	N	Y
Soltu.DM.04G025050.3	S-adenosyl-L-methionine-dependent methyltransferases superfamily protein	Y	N	Y
Soltu.DM.03G022230.2	thylakoid-associated phosphatase	Y	N	Y
Soltu.DM.01G037820.1	Dihydrodipicolinate reductase, bacterial/plant	Y	N	Y
Soltu.DM.01G042860.1	thiamin biosynthesis protein, putative	Y	N	Y
Soltu.DM.02G023520.1	VPS35 homolog A	N	N	N
Soltu.DM.02G034480.1	shikimate kinase like	N	N	N
Soltu.DM.01G049940.1	vacuolar proton ATPase A3	N	N	N
Soltu.DM.01G040080.1	thioredoxin family protein	N	N	N
Soltu.DM.04G002460.1	ATP synthase alpha/beta family protein	N	N	N
Soltu.DM.06G004360.1	Histone superfamily protein	N	N	N
Soltu.DM.08G015510.1	Protein of unknown function, DUF642	N	N	N
Soltu.DM.01G044090.1	RNA-binding (RRM/RBD/RNP motifs) family protein with retrovirus zinc finger-like domain	N	N	N
Soltu.DM.07G005720.1	ribophorin II (RPN2) family protein	N	N	N
Soltu.DM.08G006260.1	Late embryogenesis abundant protein, group	N	N	N
Soltu.DM.10G000670.3	arginine/serine-rich	N	N	N
Soltu.DM.07G002970.1	Inorganic H pyrophosphatase family protein	N	N	N
Soltu.DM.06G018640.1	hypothetical protein	N	N	N
Soltu.DM.01G024450.1	Glycoprotein membrane precursor GPI-anchored	N	N	N
Soltu.DM.04G028040.1	copper ion binding;cobalt ion binding;zinc ion binding	N	N	N
Soltu.DM.12G004170.1	RHO guanyl-nucleotide exchange factor	N	N	N
Soltu.DM.09G011580.1	alpha-glucan phosphorylase	N	N	N
Soltu.DM.04G029310.1	pumilio	N	N	N
Soltu.DM.04G028730.1	FBD, F-box and Leucine Rich Repeat domains containing protein	N	N	N
Soltu.DM.02G026830.4	protein targeting to starch 1 (PTST1)	N	N	N
Soltu.DM.01G042940.2	Embryo-specific protein 3, (ATS3)	N	N	N
Soltu.DM.09G024390.1	O-acetylserine (thiol) lyase (OAS-TL) isoform A1	N	N	N
Soltu.DM.04G036630.1	tubulin beta-1 chain	N	N	N
Soltu.DM.04G022110.1	conserved hypothetical protein	N	N	N
Soltu.DM.05G001970.2	DNA-directed RNA polymerase family protein	N	N	N
Soltu.DM.12G001670.1	homolog of yeast FIP1 [V]	N	N	N
Soltu.DM.11G012510.1	conserved hypothetical protein	N	N	N
Soltu.DM.11G008910.1	Small nuclear ribonucleoprotein family protein	N	N	N
Soltu.DM.06G001050.1	Transducin/WD40 repeat-like superfamily protein	N	N	N
Soltu.DM.08G019960.1	Ribosomal protein L30/L7 family protein	N	N	N
Soltu.DM.03G017550.1	Myosin heavy chain-related protein	N	N	N
Soltu.DM.07G002160.3	Calmodulin-binding protein	N	N	N
Soltu.DM.05G008530.1	beta carbonic anhydrase	N	N	N
Soltu.DM.01G039550.1	Ribosomal L22e protein family	N	N	N
Soltu.DM.06G035050.2	cullin	N	N	N
Soltu.DM.06G031650.1	pumilio	N	N	N
Soltu.DM.09G023570.1	spliceosomal protein U1A	N	N	N
Soltu.DM.01G047280.1	poly(A) binding protein	N	N	N
Soltu.DM.06G008370.1	casein lytic proteinase B4	N	N	N
Soltu.DM.01G026300.1	RmlC-like cupins superfamily protein	N	N	N
Soltu.DM.01G051050.1	ascorbate peroxidase	N	N	N
Soltu.DM.01G009390.1	voltage dependent anion channel	N	N	N
Soltu.DM.07G023190.1	pfkB-like carbohydrate kinase family protein	N	N	N
Soltu.DM.04G026070.1	Thioredoxin superfamily protein	N	N	N
Soltu.DM.11G007720.1	GDSL-like Lipase/Acylhydrolase superfamily protein	N	N	N
Soltu.DM.02G013620.1	Ribosomal protein S11 family protein	N	N	N
Soltu.DM.04G003280.1	high mobility group A	N	N	N
Soltu.DM.06G000960.1	NB-ARC domain-containing disease resistance protein	N	N	N
Soltu.DM.01G024900.1	Cytochrome c oxidase subunit Vc family protein	N	N	N
Soltu.DM.09G000420.1	polygalacturonase inhibiting protein	N	N	N
Soltu.DM.02G026870.3	serine transhydroxymethyltransferase	N	N	N
Soltu.DM.03G003320.1	high mobility group B3	N	N	N
Soltu.DM.03G018450.1	Kunitz family trypsin and protease inhibitor protein	N	N	N
Soltu.DM.11G021230.1	histone deacetylase 2C	N	N	N
Soltu.DM.06G028910.2	cystatin B	N	N	N
Soltu.DM.06G019290.2	DEAD/DEAH box RNA helicase family protein	N	N	N
Soltu.DM.01G045850.1	conserved hypothetical protein	N	N	N
Soltu.DM.06G028660.1	Ribosomal protein L6 family	N	N	N
Soltu.DM.01G052000.1	glutamate tRNA synthetase	N	N	N
Soltu.DM.12G009770.1	Ribosomal L28e protein family	N	N	N
Soltu.DM.06G018440.1	Single hybrid motif superfamily protein	N	N	N
Soltu.DM.04G030160.1	DNA-binding storekeeper protein-related transcriptional regulator	N	N	N
Soltu.DM.01G030830.1	Hyaluronan / mRNA binding family	N	N	N
Soltu.DM.09G025860.1	Serine protease inhibitor, potato inhibitor I-type family protein	N	N	N
Soltu.DM.06G002400.1	DUF2488 domain containing protein	N	N	N
Soltu.DM.12G019790.1	ACT domain-containing small subunit of acetolactate synthase protein	N	N	N
Soltu.DM.07G011650.1	Transducin family protein / WD-40 repeat family protein	N	N	N
Soltu.DM.11G001660.1	NADH-ubiquinone dehydrogenase, mitochondrial, putative	N	N	N
Soltu.DM.08G012190.1	conserved hypothetical protein	N	N	N
Soltu.DM.01G022930.1	heat shock factor binding protein	N	N	N
Soltu.DM.09G030410.1	hypothetical protein	N	N	N
Soltu.DM.06G011120.1	Melibiase family protein	N	N	N
Soltu.DM.01G011760.1	Plant protein of unknown function (DUF828)	N	N	N
Soltu.DM.06G004160.1	triosephosphate isomerase	N	N	N
Soltu.DM.03G033550.1	high mobility group A5	N	N	N
Soltu.DM.06G030180.1	gamma tonoplast intrinsic protein	N	N	N
Soltu.DM.10G000550.1	conserved hypothetical protein	N	N	N
Soltu.DM.04G029350.4	ortholog of human splicing factor SC35	N	N	N
Soltu.DM.09G004260.1	histone deacetylase	N	N	N
Soltu.DM.06G012510.1	Ubiquitin carboxyl-terminal hydrolase family protein	N	N	N
Soltu.DM.03G018010.3	NAD(P)-binding Rossmann-fold superfamily protein	N	N	N
Soltu.DM.11G019340.1	Saccharopine dehydrogenase	N	N	N
Soltu.DM.09G030360.1	hypothetical protein	N	N	N
Soltu.DM.10G019250.1	Tautomerase/MIF superfamily protein	N	N	N
Soltu.DM.06G027610.1	conserved hypothetical protein	N	N	N
Soltu.DM.10G018680.1	lipid transfer protein	N	N	N
Soltu.DM.07G004040.1	Tautomerase/MIF superfamily protein	N	N	N
Soltu.DM.12G010840.1	Cytochrome C1 family	N	N	N
Soltu.DM.01G000060.5	Protein kinase superfamily protein	N	N	N
Soltu.DM.02G033050.1	monodehydroascorbate reductase	N	N	N
Soltu.DM.09G025940.1	Serine protease inhibitor, potato inhibitor I-type family protein	N	N	N
Soltu.DM.01G049300.3	RAB GTPase homolog G3F	N	N	N
Soltu.DM.02G003140.1	NB-ARC domain-containing disease resistance protein	N	N	N
Soltu.DM.06G033650.1	SMAD/FHA domain-containing protein	N	N	N
Soltu.DM.09G009510.1	methyl esterase	N	N	N
Soltu.DM.10G013530.1	CLP protease proteolytic subunit	N	N	N
Soltu.DM.11G021260.1	MORN (Membrane Occupation and Recognition Nexus) repeat-containing protein	N	N	N
Soltu.DM.02G022650.1	hypothetical protein	N	N	N
Soltu.DM.01G000990.1	Mitochondrial substrate carrier family protein	N	N	N
Soltu.DM.03G015110.1	Bifunctional inhibitor/lipid-transfer protein/seed storage 2S albumin superfamily protein	N	N	N
Soltu.DM.05G025110.1	Ribosomal protein L10 family protein	N	N	N
Soltu.DM.06G004200.2	outer plastid envelope protein 16-1 (OEP16-1)	N	N	N
Soltu.DM.08G029260.2	nucleoside diphosphate kinase	N	N	N
Soltu.DM.03G024020.1	40s ribosomal protein SA	N	N	N
Soltu.DM.08G006100.1	glycoside hydrolase family 2 protein	N	N	N
Soltu.DM.10G003950.1	prohibitin	N	N	N
Soltu.DM.04G017970.2	P-loop containing nucleoside triphosphate hydrolases superfamily protein	N	N	N
Soltu.DM.06G019250.1	Alba DNA/RNA-binding protein	N	N	N
Soltu.DM.11G020080.1	GTP-binding family protein	N	N	N
Soltu.DM.03G023530.1	Kunitz family trypsin and protease inhibitor protein	N	N	N
Soltu.DM.01G041060.1	aspartic proteinase A1	N	N	N
Soltu.DM.06G034680.1	Ribosomal protein S24e family protein	N	N	N
Soltu.DM.07G012720.1	aleurain-like protease	N	N	N
Soltu.DM.01G039150.1	histone H2A	N	N	N
Soltu.DM.03G028600.1	Calcium-dependent phosphotriesterase superfamily protein	N	N	N
Soltu.DM.07G001060.3	vacuolar ATP synthase subunit H family protein	N	N	N
Soltu.DM.05G005330.1	Tetratricopeptide repeat (TPR)-like superfamily protein	N	N	N
Soltu.DM.07G000410.1	O-Glycosyl hydrolases family 17 protein	N	N	N
Soltu.DM.12G008600.1	vacuolar ATP synthase subunit A	N	N	N
Soltu.DM.10G015700.2	CLP protease proteolytic subunit	N	N	N
Soltu.DM.02G002360.1	ribosomal protein S28	N	N	N
Soltu.DM.06G014460.1	spermidine synthase	N	N	N
Soltu.DM.02G004250.1	FtsH extracellular protease family	N	N	N
Soltu.DM.07G028580.2	phosphoglycerate kinase	N	N	N
Soltu.DM.06G018270.1	SU(VAR)3-9 homolog	N	N	N
Soltu.DM.05G021010.1	high mobility group A	N	N	N
Soltu.DM.12G020860.1	MADS-box transcription factor family protein	N	N	N
Soltu.DM.03G010260.5	5'-3' exonuclease family protein	N	N	N
Soltu.DM.04G018260.1	Iron-sulphur cluster biosynthesis family protein	N	N	N
Soltu.DM.03G028390.1	P-loop containing nucleoside triphosphate hydrolases superfamily protein	N	N	N
Soltu.DM.05G004470.1	ATP synthase alpha/beta family protein	N	N	N
Soltu.DM.05G023290.1	mitochondrial lipoamide dehydrogenase	N	N	N
Soltu.DM.09G024520.1	conserved hypothetical protein	N	N	N
Soltu.DM.10G029030.1	WCRKC thioredoxin	N	N	N
Soltu.DM.04G003570.1	Disease resistance protein (CC-NBS-LRR class) family	N	N	N
Soltu.DM.04G019400.1	mitochondrial substrate carrier family protein	N	N	N
Soltu.DM.03G016410.1	phosphoglucomutase (PGM1.1)	N	N	N
Soltu.DM.07G008910.1	ATP synthase subunit	N	N	N
Soltu.DM.01G050750.1	rotamase CYP	N	N	N
Soltu.DM.08G001230.1	glycine decarboxylase complex H	N	N	N
Soltu.DM.10G025270.1	dihydrodipicolinate synthase	N	N	N
Soltu.DM.05G004600.3	ABC-2 type transporter family protein	N	N	N
Soltu.DM.02G015870.1	xylem bark cysteine peptidase	N	N	N
Soltu.DM.11G006300.1	Zn-dependent exopeptidases superfamily protein	N	N	N
Soltu.DM.06G020810.1	Protein of unknown function (DUF579)	N	N	N
Soltu.DM.10G021090.1	Serine protease inhibitor, potato inhibitor I-type family protein	N	N	N
Soltu.DM.01G005910.2	cystatin B	N	N	N
Soltu.DM.12G008230.2	6-phosphogluconate dehydrogenase family protein	N	N	N
Soltu.DM.02G019260.1	EF-hand domain pair domain containing protein	N	N	N
Soltu.DM.01G032190.1	FASCICLIN-like arabinogalactan protein	N	N	N
Soltu.DM.04G025220.1	Ribosomal protein S5 family protein	N	N	N
Soltu.DM.06G023830.1	methyl-CPG-binding domain	N	N	N
Soltu.DM.02G004820.1	Histone superfamily protein	N	N	N
Soltu.DM.09G020910.1	winged-helix DNA-binding transcription factor family protein	N	N	N
Soltu.DM.07G022830.1	SOUL heme-binding family protein	N	N	N
Soltu.DM.02G031040.1	Insulinase (Peptidase family M16) protein	N	N	N
Soltu.DM.04G030190.1	Seryl-tRNA synthetase	N	N	N
Soltu.DM.04G030880.1	Chaperone DnaJ-domain superfamily protein	N	N	N
Soltu.DM.06G006540.1	Translation elongation factor EF1B, gamma chain	N	N	N
Soltu.DM.01G010280.1	ribosomal protein L22	N	N	N
Soltu.DM.03G007760.1	alpha-glucan phosphorylase (PHO1a1)	N	N	N
Soltu.DM.05G013630.1	putative phosphoglucomutase (pPGM)	N	N	N
Soltu.DM.03G000300.1	Histone superfamily protein	N	N	N
Soltu.DM.07G028560.2	mercaptopyruvate sulfurtransferase	N	N	N
Soltu.DM.11G004880.1	DNA binding	N	N	N
Soltu.DM.06G008360.1	casein lytic proteinase B4	N	N	N
Soltu.DM.01G026280.1	RmlC-like cupins superfamily protein	N	N	N
Soltu.DM.01G025380.1	ubiquitin	N	N	N
Soltu.DM.05G027120.1	PDI-like 1-1	N	N	N
Soltu.DM.05G019810.1	Nucleic acid-binding, OB-fold-like protein	N	N	N
Soltu.DM.12G020480.1	GDSL-like Lipase/Acylhydrolase superfamily protein	N	N	N
Soltu.DM.07G012540.1	germin	N	N	N
Soltu.DM.01G036450.1	pathogenesis-related	N	N	N
Soltu.DM.06G028940.3	cystatin B	N	N	N
Soltu.DM.04G018800.1	PDI-like 1-4	N	N	N
Soltu.DM.11G004440.1	SERINE CARBOXYPEPTIDASE-LIKE	N	N	N
Soltu.DM.08G027280.1	osmotin	N	N	N
Soltu.DM.06G000220.1	Carbohydrate-binding-like fold	N	N	N
Soltu.DM.07G006530.2	debranching enzyme	N	N	N
Soltu.DM.11G016870.1	Plastid-lipid associated protein PAP / fibrillin family protein	N	N	N
Soltu.DM.02G028460.1	SET domain-containing protein	N	N	N
Soltu.DM.09G029170.1	Histidine kinase-, DNA gyrase B-, and HSP90-like ATPase family protein	N	N	N
Soltu.DM.12G019970.1	ATP binding;valine-tRNA ligases;aminoacyl-tRNA ligases;nucleotide binding;ATP binding;aminoacyl-tRNA ligases	N	N	N
Soltu.DM.09G025900.1	Serine protease inhibitor, potato inhibitor I-type family protein	N	N	N
Soltu.DM.06G034510.2	histone H2A	N	N	N
Soltu.DM.04G037170.1	mechanosensitive channel of small conductance-like	N	N	N
Soltu.DM.03G037430.1	pectin methylesterase	N	N	N
Soltu.DM.07G027620.1	heat shock protein 81-2	N	N	N
Soltu.DM.01G038840.1	lipoxygenase	N	N	N
Soltu.DM.03G027380.1	NAD(P)-binding Rossmann-fold superfamily protein	N	N	N
Soltu.DM.11G017920.1	Leucine-rich repeat (LRR) family protein	N	N	N
Soltu.DM.03G004920.2	PHE ammonia lyase	N	N	N
Soltu.DM.09G025890.2	Serine protease inhibitor, potato inhibitor I-type family protein	N	N	N
Soltu.DM.10G000120.2	plasma-membrane associated cation-binding protein	N	N	N
Soltu.DM.03G001020.1	GDSL-like Lipase/Acylhydrolase superfamily protein	N	N	N
Soltu.DM.10G001730.1	PsbQ-like	N	N	N
Soltu.DM.05G019560.1	Small nuclear ribonucleoprotein family protein	N	N	N
Soltu.DM.01G023390.1	Histone superfamily protein	N	N	N
Soltu.DM.01G029940.1	Protein TRIGALACTOSYLDIACYLGLYCEROL 4, chloroplastic	N	N	N
Soltu.DM.11G012500.1	Potato type II proteinase inhibitor family domain containing protein	N	N	N
Soltu.DM.08G017190.1	helicases;ATP-dependent helicases;nucleic acid binding;ATP binding;DNA-directed DNA polymerases;DNA binding	N	N	N
Soltu.DM.11G025280.1	calmodulin	N	N	N
Soltu.DM.02G017330.1	dormancy-associated protein-like	N	N	N
Soltu.DM.01G035630.1	Eukaryotic aspartyl protease family protein	N	N	N
Soltu.DM.10G018830.1	lipid transfer protein	N	N	N
Soltu.DM.08G010660.1	MLP-like protein	N	N	N
Soltu.DM.06G029170.1	Structural maintenance of chromosomes (SMC) family protein	N	N	N
Soltu.DM.01G043080.1	RmlC-like cupins superfamily protein	N	N	N
Soltu.DM.07G011660.1	Transducin family protein / WD-40 repeat family protein	N	N	N
Soltu.DM.08G026260.1	MATE efflux family protein	N	N	N
Soltu.DM.05G000470.1	nodulin-related protein	N	N	N
Soltu.DM.12G011630.1	glutamine synthetase 1;4	N	N	N
Soltu.DM.03G024600.1	Adenylate kinase family protein	N	N	N
Soltu.DM.06G032390.1	U5 small nuclear ribonucleoprotein helicase, putative	N	N	N
Soltu.DM.11G018210.1	ADP/ATP carrier	N	N	N
Soltu.DM.01G049120.1	dolichyl-diphosphooligosaccharide-protein glycosyltransferase 48kDa subunit family protein	N	N	N
Soltu.DM.12G025600.1	Insulinase (Peptidase family M16) protein	N	N	N
Soltu.DM.07G005060.1	NB-ARC domain-containing disease resistance protein	N	N	N
Soltu.DM.03G033090.1	Calcium-dependent lipid-binding (CaLB domain) family protein	N	N	N
Soltu.DM.12G029900.1	RAB GTPase homolog A1F	N	N	N
Soltu.DM.04G030930.2	L-Aspartase-like family protein	N	N	N
Soltu.DM.02G016750.1	alpha/beta-Hydrolases superfamily protein	N	N	N
Soltu.DM.02G033150.1	Isocitrate/isopropylmalate dehydrogenase family protein	N	N	N
Soltu.DM.06G022960.1	HAD superfamily, subfamily IIIB acid phosphatase	N	N	N
Soltu.DM.11G020500.1	Histone superfamily protein	N	N	N
Soltu.DM.06G001910.1	Ribosomal protein L14	N	N	N
Soltu.DM.01G027370.1	carotenoid cleavage dioxygenase	N	N	N
Soltu.DM.10G015780.1	cold, circadian rhythm, and rna binding	N	N	N
Soltu.DM.04G017820.1	high chlorophyll fluorescent	N	N	N
Soltu.DM.10G018140.3	conserved hypothetical protein	N	N	N
Soltu.DM.01G030150.1	RNA-binding (RRM/RBD/RNP motifs) family protein	N	N	N
Soltu.DM.06G030740.1	tetraspanin3	N	N	N
Soltu.DM.01G043850.1	RAN GTPase	N	N	N
Soltu.DM.06G000420.1	isoamylase 3 (ISA3)	N	N	N
Soltu.DM.09G013660.2	Tetratricopeptide repeat (TPR)-like superfamily protein	N	N	N
Soltu.DM.02G001880.1	nucleolin like	N	N	N
Soltu.DM.07G004740.1	Pre-mRNA-processing-splicing factor	N	N	N
Soltu.DM.01G005800.1	NAD(P)-binding Rossmann-fold superfamily protein	N	N	N
Soltu.DM.01G048390.1	methyl esterase	N	N	N
Soltu.DM.03G030740.1	methyl-CPG-binding domain	N	N	N
Soltu.DM.12G014510.1	Haloacid dehalogenase-like hydrolase (HAD) superfamily protein	N	N	N
Soltu.DM.11G026750.1	histone H2A	N	N	N
Soltu.DM.12G011300.3	inositol polyphosphate kinase 2 beta	N	N	N
Soltu.DM.09G014380.2	glyoxylate reductase	N	N	N
Soltu.DM.04G027660.1	Peroxidase superfamily protein	N	N	N
Soltu.DM.11G006310.1	Zn-dependent exopeptidases superfamily protein	N	N	N
Soltu.DM.11G009750.1	Armadillo/beta-catenin-like repeat ; C2 calcium/lipid-binding domain (CaLB) protein	N	N	N
Soltu.DM.01G042310.1	RAB GTPase 11C	N	N	N
Soltu.DM.07G023810.1	Lactate/malate dehydrogenase family protein	N	N	N
Soltu.DM.04G007220.1	Cleavage and polyadenylation specificity factor (CPSF) A subunit protein	N	N	N
Soltu.DM.06G013090.1	membrane-associated progesterone binding protein	N	N	N
Soltu.DM.01G035600.1	NADPH:quinone oxidoreductase	N	N	N
Soltu.DM.01G028520.3	Citrate synthase family protein	N	N	N
Soltu.DM.06G000740.1	C2H2 and C2HC zinc fingers superfamily protein	N	N	N
Soltu.DM.04G007340.2	RAB GTPase homolog 8A	N	N	N
Soltu.DM.07G017170.1	aspartic proteinase A1	N	N	N
Soltu.DM.06G002480.1	ribosomal protein L5	N	N	N
Soltu.DM.05G009960.1	Plant mitochondrial ATPase, F0 complex, subunit 8 protein	N	N	N
Soltu.DM.02G008540.1	methyl esterase	N	N	N
Soltu.DM.08G022290.1	Plastid-lipid associated protein PAP / fibrillin family protein	N	N	N
Soltu.DM.04G018270.1	Iron-sulphur cluster biosynthesis family protein	N	N	N
Soltu.DM.08G019790.1	DNAse I-like superfamily protein	N	N	N
Soltu.DM.06G026220.3	H(+)-ATPase	N	N	N
Soltu.DM.10G006360.1	conserved hypothetical protein	N	N	N
Soltu.DM.08G004610.1	vacuolar H+-ATPase subunit E isoform	N	N	N
Soltu.DM.06G028530.3	B-box zinc finger family protein	N	N	N
Soltu.DM.08G023110.1	conserved hypothetical protein	N	N	N
Soltu.DM.11G023780.1	sequence-specific DNA binding transcription factors;sequence-specific DNA binding	N	N	N
Soltu.DM.11G003460.1	prohibitin	N	N	N
Soltu.DM.02G010430.1	carbonic anhydrase	N	N	N
Soltu.DM.09G028810.1	Ribosomal protein L13 family protein	N	N	N
Soltu.DM.04G036680.1	DUF615 domain containing protein	N	N	N
Soltu.DM.03G010900.1	elongation factor family protein	N	N	N
Soltu.DM.12G029740.1	early nodulin-like protein	N	N	N
Soltu.DM.12G030040.1	RNA-binding (RRM/RBD/RNP motifs) family protein	N	N	N
Soltu.DM.05G000750.1	SPFH/Band 7/PHB domain-containing membrane-associated protein family	N	N	N
Soltu.DM.11G002450.1	ALWAYS EARLY	N	N	N
Soltu.DM.06G034180.2	ATP citrate lyase (ACL) family protein	N	N	N
Soltu.DM.03G008530.1	voltage dependent anion channel	N	N	N
Soltu.DM.02G013790.1	NAD(P)-binding Rossmann-fold superfamily protein	N	N	N
Soltu.DM.11G015010.1	Ubiquinol-cytochrome C reductase iron-sulfur subunit	N	N	N
Soltu.DM.12G006370.1	Inositol 1,3,4-trisphosphate 5/6-kinase family protein	N	N	N
Soltu.DM.03G030010.1	expansin A15	N	N	N
Soltu.DM.05G026920.1	calreticulin	N	N	N
Soltu.DM.04G022870.1	conserved hypothetical protein	N	N	N
Soltu.DM.09G025560.1	NOP56-like pre RNA processing ribonucleoprotein	N	N	N
Soltu.DM.02G022700.1	catalase	N	N	N
Soltu.DM.09G007470.2	diaminopimelate epimerase family protein	N	N	N
Soltu.DM.04G000320.1	reversibly glycosylated polypeptide	N	N	N
Soltu.DM.01G035790.2	Ribosomal protein S10p/S20e family protein	N	N	N
Soltu.DM.01G044300.1	Peroxidase superfamily protein	N	N	N
Soltu.DM.07G015790.2	HEAT SHOCK PROTEIN 89.1	N	N	N
Soltu.DM.04G037660.1	catalase	N	N	N
Soltu.DM.03G010490.2	P-loop containing nucleoside triphosphate hydrolases superfamily protein	N	N	N
Soltu.DM.06G031830.1	3-phosphoserine phosphatase	N	N	N
Soltu.DM.03G032240.1	TUDOR-SN protein	N	N	N
Soltu.DM.01G045790.1	peroxisomal NAD-malate dehydrogenase	N	N	N
Soltu.DM.03G016100.1	Double Clp-N motif protein	N	N	N
Soltu.DM.10G003520.1	Protein TAP1	N	N	N
Soltu.DM.06G034430.1	winged-helix DNA-binding transcription factor family protein	N	N	N
Soltu.DM.12G005880.2	Granulin repeat cysteine protease family protein	N	N	N
Soltu.DM.01G027540.1	delta subunit of Mt ATP synthase	N	N	N
Soltu.DM.10G027940.1	L-galactono-1,4-lactone dehydrogenase	N	N	N
Soltu.DM.05G020510.1	NB-ARC domain-containing disease resistance protein	N	N	N
Soltu.DM.07G003120.2	low-molecular-weight cysteine-rich	N	N	N
Soltu.DM.10G025830.1	ATPase, V0/A0 complex, subunit C/D	N	N	N
Soltu.DM.11G008050.1	PRLI-interacting factor, putative	N	N	N
Soltu.DM.07G006040.1	Glutathione S-transferase, C-terminal-like;Translation elongation factor EF1B/ribosomal protein S6	N	N	N
Soltu.DM.03G011750.1	actin	N	N	N
Soltu.DM.12G027510.1	anthranilate synthase beta subunit	N	N	N
Soltu.DM.03G004670.1	Bifunctional inhibitor/lipid-transfer protein/seed storage 2S albumin superfamily protein	N	N	N
Soltu.DM.08G015290.1	phospholipase D alpha	N	N	N
Soltu.DM.03G001750.3	Neutral/alkaline non-lysosomal ceramidase	N	N	N
Soltu.DM.01G031820.1	arginase	N	N	N
Soltu.DM.11G025570.1	ATP synthase D chain, mitochondrial	N	N	N
Soltu.DM.05G025740.1	conserved hypothetical protein	N	N	N
Soltu.DM.11G008320.1	Transducin family protein / WD-40 repeat family protein	N	N	N
Soltu.DM.03G035370.1	D-isomer specific 2-hydroxyacid dehydrogenase family protein	N	N	N
Soltu.DM.02G034020.1	Mitochondrial transcription termination factor family protein	N	N	N
Soltu.DM.03G026820.1	ataxia-telangiectasia mutated	N	N	N
Soltu.DM.01G023770.1	glutamine synthetase	N	N	N
Soltu.DM.01G021480.1	alpha/beta-Hydrolases superfamily protein	N	N	N
Soltu.DM.10G026720.1	conserved hypothetical protein	N	N	N
Soltu.DM.02G024200.1	ATPase, F0/V0 complex, subunit C protein	N	N	N
Soltu.DM.01G040310.1	homolog of nucleolar protein NOP56	N	N	N
Soltu.DM.08G000990.1	Hyaluronan / mRNA binding family	N	N	N
Soltu.DM.03G005580.1	casein kinase II, alpha chain	N	N	N
Soltu.DM.09G025880.1	Serine protease inhibitor, potato inhibitor I-type family protein	N	N	N
Soltu.DM.10G030240.1	SU(VAR)3-9 homolog	N	N	N
Soltu.DM.07G022840.1	SOUL heme-binding family protein	N	N	N
Soltu.DM.02G023300.1	RNA polymerase II large subunit	N	N	N
Soltu.DM.07G022590.2	Aldolase-type TIM barrel family protein	N	N	N
Soltu.DM.09G003710.1	Tubulin/FtsZ family protein	N	N	N
Soltu.DM.11G016300.1	xylulose kinase-1	N	N	N
Soltu.DM.07G017000.1	hydroperoxide lyase	N	N	N
Soltu.DM.01G046280.2	target of rapamycin	N	N	N
Soltu.DM.11G025220.1	Translation elongation factor EF1B/ribosomal protein S6 family protein	N	N	N
Soltu.DM.07G005820.1	peptide deformylase 1A	N	N	N
Soltu.DM.02G032860.1	formate dehydrogenase	N	N	N
Soltu.DM.08G015480.1	conserved hypothetical protein	N	N	N
Soltu.DM.01G047060.1	Cyclase family protein	N	N	N
Soltu.DM.01G030850.1	glycine-tRNA ligases	N	N	N
Soltu.DM.03G028090.1	aldehyde dehydrogenase 2B4	N	N	N
Soltu.DM.01G025700.1	Inositol hexakisphosphate domain containing protein	N	N	N
Soltu.DM.03G013930.1	polyadenylate-binding protein	N	N	N
Soltu.DM.03G018150.1	fibrillarin	N	N	N
Soltu.DM.01G031060.2	alpha/beta-Hydrolases superfamily protein	N	N	N
Soltu.DM.03G036270.1	Protein FLX-like	N	N	N
Soltu.DM.12G000950.1	ribosomal protein-related	N	N	N
Soltu.DM.02G014620.1	subtilase family protein	N	N	N
Soltu.DM.08G001940.1	dynamin related protein	N	N	N
Soltu.DM.01G026320.1	RmlC-like cupins superfamily protein	N	N	N
Soltu.DM.04G023960.5	S-adenosylmethionine carrier	N	N	N
Soltu.DM.04G031770.1	RNA-binding KH domain-containing protein	N	N	N
Soltu.DM.03G023580.1	Potato type II proteinase inhibitor family domain containing protein	N	N	N
Soltu.DM.08G028620.1	multidrug resistance-associated protein	N	N	N
Soltu.DM.02G034510.2	translocon-associated protein beta (TRAPB) family protein	N	N	N
Soltu.DM.08G029760.1	Heat shock protein 70 (Hsp 70) family protein	N	N	N
Soltu.DM.06G024590.1	calnexin	N	N	N
Soltu.DM.10G028240.1	Mitochondrial substrate carrier family protein	N	N	N
Soltu.DM.03G003250.1	P-loop containing nucleoside triphosphate hydrolases superfamily protein	N	N	N
Soltu.DM.10G027090.2	adenylosuccinate synthase	N	N	N
Soltu.DM.10G008600.1	Ribosomal protein L14p/L23e family protein	N	N	N
Soltu.DM.10G018820.1	lipid transfer protein	N	N	N
Soltu.DM.05G027080.1	Leucine-rich repeat protein kinase family protein	N	N	N
Soltu.DM.09G003460.1	Small nuclear ribonucleoprotein family protein	N	N	N
Soltu.DM.04G009480.1	NagB/RpiA/CoA transferase-like superfamily protein	N	N	N
Soltu.DM.04G035140.1	Outer envelope pore protein 24A, chloroplastic (OEP24A)	N	N	N
Soltu.DM.04G008860.1	glutamine synthase clone F11	N	N	N
Soltu.DM.09G018880.1	NAD(P)-binding Rossmann-fold superfamily protein	N	N	N
Soltu.DM.01G036420.1	pathogenesis-related	N	N	N
Soltu.DM.02G032780.1	Protein kinase superfamily protein	N	N	N
Soltu.DM.04G021550.1	Lipase/lipooxygenase, PLAT/LH2 family protein	N	N	N
Soltu.DM.09G018320.1	Protein kinase superfamily protein with octicosapeptide/Phox/Bem1p domain	N	N	N
Soltu.DM.02G007580.1	Translation protein SH3-like family protein	N	N	N
Soltu.DM.09G025960.1	Serine protease inhibitor, potato inhibitor I-type family protein	N	N	N
Soltu.DM.08G029520.1	Glutaredoxin family protein	N	N	N
Soltu.DM.11G025740.1	NB-ARC domain-containing disease resistance protein	N	N	N
Soltu.DM.02G014660.1	subtilase family protein	N	N	N
Soltu.DM.02G020350.2	Glycine cleavage T-protein family	N	N	N
Soltu.DM.04G014670.1	histone deacetylase	N	N	N
Soltu.DM.01G003520.1	ADP-ribosylation factor A1F	N	N	N
Soltu.DM.03G017530.1	Remorin family protein	N	N	N
Soltu.DM.08G021500.1	nuclear RNA polymerase D2A	N	N	N
Soltu.DM.06G029830.1	proteinaceous RNase P	N	N	N
Soltu.DM.09G023310.2	translocon at the outer envelope membrane of chloroplasts	N	N	N
Soltu.DM.07G020140.1	Reticulon family protein	N	N	N
Soltu.DM.06G032280.1	rotamase CYP	N	N	N
Soltu.DM.03G030290.1	pathogenesis-related	N	N	N
Soltu.DM.10G026270.1	alpha-L-arabinofuranosidase	N	N	N
Soltu.DM.05G013700.1	ARM repeat superfamily protein	N	N	N
Soltu.DM.01G023530.1	pyruvate orthophosphate dikinase	N	N	N
Soltu.DM.04G017830.1	XS domain-containing protein / XS zinc finger domain-containing protein-related	N	N	N
Soltu.DM.03G006360.2	little nuclei1	N	N	N
Soltu.DM.02G002550.1	RNA-binding (RRM/RBD/RNP motifs) family protein	N	N	N
Soltu.DM.11G014700.1	dynamin-like protein	N	N	N
Soltu.DM.10G024510.1	gamma tonoplast intrinsic protein	N	N	N
Soltu.DM.01G046650.1	purine biosynthesis	N	N	N
Soltu.DM.04G023520.1	conserved hypothetical protein	N	N	N
Soltu.DM.05G010790.1	glyceraldehyde-3-phosphate dehydrogenase C2	N	N	N
Soltu.DM.04G018190.1	Glycosyl hydrolases family 31 protein	N	N	N
Soltu.DM.10G018250.1	phosphorylethanolamine cytidylyltransferase	N	N	N
Soltu.DM.03G019690.1	vacuolar ATP synthase subunit C (VATC) / V-ATPase C subunit / vacuolar proton pump C subunit (DET3)	N	N	N
Soltu.DM.02G013760.1	NB-ARC domain-containing disease resistance protein	N	N	N
Soltu.DM.11G004830.1	Histone superfamily protein	N	N	N
Soltu.DM.04G021580.1	Lipase/lipooxygenase, PLAT/LH2 family protein	N	N	N
Soltu.DM.06G031350.1	Histone superfamily protein	N	N	N
Soltu.DM.01G025780.1	Ribosomal protein S5 domain 2-like superfamily protein	N	N	N
Soltu.DM.04G035980.1	xylem bark cysteine peptidase	N	N	N
Soltu.DM.06G000410.2	isoamylase 3 (ISA3)	N	N	N
Soltu.DM.03G029270.1	gamma subunit of Mt ATP synthase	N	N	N
Soltu.DM.03G023550.1	Potato type II proteinase inhibitor family domain containing protein	N	N	N
Soltu.DM.04G019780.1	plastid transcriptionally active	N	N	N
Soltu.DM.02G024150.1	histone H1-3	N	N	N
Soltu.DM.07G018340.1	DNA-binding storekeeper protein-related transcriptional regulator	N	N	N
Soltu.DM.03G035770.1	hydroxyproline-rich glycoprotein family protein	N	N	N
Soltu.DM.06G027020.4	Ribosomal protein L22p/L17e family protein	N	N	N
Soltu.DM.08G005870.1	RNase H family protein	N	N	N
Soltu.DM.05G024990.1	actin-11	N	N	N
Soltu.DM.06G004540.1	Glutaredoxin family protein	N	N	N
Soltu.DM.04G009150.1	Ribosomal protein L6 family protein	N	N	N
Soltu.DM.06G030560.1	Ribosomal protein L11 family protein	N	N	N
Soltu.DM.05G015870.1	conserved hypothetical protein	N	N	N
Soltu.DM.09G017020.1	FK506-binding protein 15 kD-1	N	N	N
Soltu.DM.02G023580.1	ascorbate peroxidase	N	N	N
Soltu.DM.10G008270.1	NADH dehydrogenase subunit J	N	N	N
Soltu.DM.03G019130.1	Stabilizer of iron transporter SufD / Polynucleotidyl transferase	N	N	N
Soltu.DM.04G036070.1	Papain family cysteine protease	N	N	N
Soltu.DM.01G049440.1	cold, circadian rhythm, and rna binding	N	N	N
Soltu.DM.09G001490.1	Ribosomal protein L7Ae/L30e/S12e/Gadd45 family protein	N	N	N
Soltu.DM.01G045420.1	Photosystem II reaction center PsbP family protein	N	N	N
Soltu.DM.08G013400.1	glycine decarboxylase P-protein	N	N	N
Soltu.DM.06G002940.1	TatD related DNase	N	N	N
Soltu.DM.07G026570.1	small ubiquitin-like modifier	N	N	N
Soltu.DM.01G038220.2	ATP binding microtubule motor family protein	N	N	N
Soltu.DM.10G029550.1	H/ACA ribonucleoprotein complex, subunit Gar1/Naf1 protein	N	N	N
Soltu.DM.09G027190.1	RNA-binding (RRM/RBD/RNP motifs) family protein	N	N	N
Soltu.DM.09G025840.1	Serine protease inhibitor, potato inhibitor I-type family protein	N	N	N
Soltu.DM.02G026880.1	Zincin-like metalloproteases family protein	N	N	N
Soltu.DM.02G018470.1	mercaptopyruvate sulfurtransferase	N	N	N
Soltu.DM.05G025210.1	2-oxoglutarate dehydrogenase, E1 component	N	N	N
Soltu.DM.02G003240.1	cell elongation protein / DWARF1 / DIMINUTO (DIM)	N	N	N
Soltu.DM.09G027560.1	GLU-ADT subunit B	N	N	N
Soltu.DM.09G025150.1	emp24/gp25L/p24 family/GOLD family protein	N	N	N
Soltu.DM.01G048360.1	methyl esterase	N	N	N
Soltu.DM.03G026330.2	Sec14p-like phosphatidylinositol transfer family protein	N	N	N
Soltu.DM.05G026340.1	Ribosomal L38e protein family	N	N	N
Soltu.DM.05G013660.1	sister-chromatid cohesion protein	N	N	N
Soltu.DM.06G005130.1	ascorbate peroxidase	N	N	N
Soltu.DM.12G012710.1	Ribosomal protein L7Ae/L30e/S12e/Gadd45 family protein	N	N	N
Soltu.DM.01G007080.1	Cleavage/polyadenylation specificity factor, 25kDa subunit	N	N	N
Soltu.DM.08G007030.1	Transketolase family protein	N	N	N
Soltu.DM.12G011790.1	receptor for activated C kinase 1B	N	N	N
Soltu.DM.01G028610.1	vacuolar ATP synthase subunit D (VATD) / V-ATPase D subunit / vacuolar proton pump D subunit (VATPD)	N	N	N
Soltu.DM.02G014010.2	chlorophyll A/B binding protein	N	N	N
Soltu.DM.04G018610.1	vacuolar membrane ATPase	N	N	N
Soltu.DM.12G016140.1	DNA GYRASE B1	N	N	N
Soltu.DM.07G027430.1	RPM1-interacting protein 4 (RIN4) family protein	N	N	N
Soltu.DM.02G025430.1	U2 snRNP auxilliary factor, large subunit, splicing factor	N	N	N
Soltu.DM.02G025950.1	conserved hypothetical protein	N	N	N
Soltu.DM.02G020520.1	tRNA synthetase class I (I, L, M and V) family protein	N	N	N
Soltu.DM.10G003730.3	ribosomal protein large subunit 16A	N	N	N
Soltu.DM.06G017360.3	PDI-like 1-1	N	N	N
Soltu.DM.07G015320.1	ribosomal protein L23.1	N	N	N
Soltu.DM.01G022660.1	dehydroquinate dehydratase, putative / shikimate dehydrogenase, putative	N	N	N
Soltu.DM.08G025750.1	cytochrome P450, family 706, subfamily A, polypeptide	N	N	N
Soltu.DM.09G027440.1	P-loop containing nucleoside triphosphate hydrolases superfamily protein	N	N	N
Soltu.DM.11G021930.1	hypothetical protein	N	N	N
Soltu.DM.08G001010.1	Hyaluronan / mRNA binding family	N	N	N
Soltu.DM.01G033110.1	NAD-dependent malic enzyme	N	N	N
Soltu.DM.03G022330.1	Ribonuclease P protein subunit P38-related	N	N	N
Soltu.DM.01G037330.1	Glutathione S-transferase, C-terminal-like;Translation elongation factor EF1B/ribosomal protein S6	N	N	N
Soltu.DM.05G003190.1	Protein FLX-like	N	N	N
Soltu.DM.06G027220.1	secE/sec61-gamma protein transport protein	N	N	N
Soltu.DM.04G007430.1	heat shock cognate protein 70-1	N	N	N
Soltu.DM.11G008160.1	Aminotransferase class-V domain containing protein	N	N	N
Soltu.DM.03G026080.1	signal recognition particle binding	N	N	N
Soltu.DM.02G014690.1	GDSL-like Lipase/Acylhydrolase superfamily protein	N	N	N
Soltu.DM.06G026180.4	SPFH/Band 7/PHB domain-containing membrane-associated protein family	N	N	N
Soltu.DM.06G034980.1	dehydroquinate dehydratase, putative / shikimate dehydrogenase, putative	N	N	N
Soltu.DM.05G026780.1	conserved hypothetical protein	N	N	N
Soltu.DM.05G002040.1	TCP-1/cpn60 chaperonin family protein	N	N	N
Soltu.DM.11G000900.1	carboxylesterases	N	N	N
Soltu.DM.03G035820.1	hexokinase	N	N	N
Soltu.DM.06G001190.1	Myosin family protein with Dil domain	N	N	N
Soltu.DM.01G026390.1	RmlC-like cupins superfamily protein	N	N	N
Soltu.DM.08G012140.1	EIN3-binding F-box protein	N	N	N
Soltu.DM.08G015410.1	Phosphorylase superfamily protein	N	N	N
Soltu.DM.01G003920.1	acetyl Co-enzyme a carboxylase biotin carboxylase subunit	N	N	N
Soltu.DM.04G035660.1	gamma carbonic anhydrase	N	N	N
Soltu.DM.12G021450.1	Co-chaperone GrpE family protein	N	N	N
Soltu.DM.09G030340.1	Glycine-rich protein family	N	N	N
Soltu.DM.03G008740.1	Rhodanese/Cell cycle control phosphatase superfamily protein	N	N	N
Soltu.DM.05G024470.1	hypothetical protein	N	N	N
Soltu.DM.09G002450.1	NAD(P)-binding Rossmann-fold superfamily protein	N	N	N
Soltu.DM.04G033570.1	annexin	N	N	N
Soltu.DM.09G029210.1	Histidine kinase-, DNA gyrase B-, and HSP90-like ATPase family protein	N	N	N
Soltu.DM.12G019950.1	ATP binding;valine-tRNA ligases;aminoacyl-tRNA ligases;nucleotide binding;ATP binding;aminoacyl-tRNA ligases	N	N	N
Soltu.DM.08G001890.1	DUF1077 domain containing protein	N	N	N
Soltu.DM.01G026270.1	RmlC-like cupins superfamily protein	N	N	N
Soltu.DM.09G025920.1	Serine protease inhibitor, potato inhibitor I-type family protein	N	N	N
Soltu.DM.01G029860.1	DYNAMIN-like 1E	N	N	N
Soltu.DM.07G002620.1	Ribosomal protein S5/Elongation factor G/III/V family protein	N	N	N
Soltu.DM.07G012320.1	Nitrilase/cyanide hydratase and apolipoprotein N-acyltransferase family protein	N	N	N
Soltu.DM.03G003280.1	Transmembrane amino acid transporter family protein	N	N	N
Soltu.DM.10G020650.1	RNA-binding (RRM/RBD/RNP motifs) family protein	N	N	N
Soltu.DM.01G029150.3	Calcium-binding EF hand family protein	N	N	N
Soltu.DM.03G021890.2	cytochrome B5 isoform E	N	N	N
Soltu.DM.10G006860.1	pfkB-like carbohydrate kinase family protein	N	N	N
Soltu.DM.04G009800.1	ribulose-bisphosphate carboxylases	N	N	N
Soltu.DM.03G002830.1	ATP synthase subunit	N	N	N
Soltu.DM.06G033240.1	NAD(P)H-quinone oxidoreductase subunit U, chloroplastic	N	N	N
Soltu.DM.01G039780.1	TOPLESS-related	N	N	N
Soltu.DM.11G020400.1	heat shock protein	N	N	N
Soltu.DM.06G005620.1	GTP binding Elongation factor Tu family protein	N	N	N
Soltu.DM.01G012700.1	conserved hypothetical protein	N	N	N
Soltu.DM.07G000330.1	temperature-induced lipocalin	N	N	N
Soltu.DM.08G012180.1	hypothetical protein	N	N	N
Soltu.DM.06G025020.1	Ribosomal protein S7e family protein	N	N	N
Soltu.DM.01G000710.1	Caleosin-related family protein	N	N	N
Soltu.DM.03G026930.1	Galactose mutarotase-like superfamily protein	N	N	N
Soltu.DM.03G027730.1	aldehyde dehydrogenase 10A8	N	N	N
Soltu.DM.01G005980.1	C2H2 zinc-finger protein SERRATE (SE)	N	N	N
Soltu.DM.01G050830.1	translocon outer complex protein	N	N	N
Soltu.DM.01G043750.1	ribosomal protein	N	N	N
Soltu.DM.09G017890.1	ATP synthase subunit alpha	N	N	N
Soltu.DM.12G005890.1	Granulin repeat cysteine protease family protein	N	N	N
Soltu.DM.02G028200.1	Leucine-rich repeat protein kinase family protein	N	N	N
Soltu.DM.11G014950.1	eukaryotic initiation factor 4A-III	N	N	N
Soltu.DM.03G028550.2	Protein of unknown function (DUF1637)	N	N	N
Soltu.DM.02G006040.1	Small nuclear ribonucleoprotein family protein	N	N	N
Soltu.DM.03G026000.1	Ribosomal protein L18e/L15 superfamily protein	N	N	N
Soltu.DM.09G016990.1	Ribosomal protein S8e family protein	N	N	N
Soltu.DM.01G026310.1	RmlC-like cupins superfamily protein	N	N	N
Soltu.DM.07G001840.1	ribonuclease	N	N	N
Soltu.DM.12G014570.1	strictosidine synthase	N	N	N
Soltu.DM.11G024380.1	Amidase family protein	N	N	N
Soltu.DM.03G033070.1	translocon at the outer membrane of chloroplasts 64-III	N	N	N
Soltu.DM.01G033260.4	acetyl Co-enzyme a carboxylase carboxyltransferase alpha subunit	N	N	N
Soltu.DM.11G013680.1	ATP synthase subunit	N	N	N
Soltu.DM.04G030170.1	Histone superfamily protein	N	N	N
Soltu.DM.03G037210.1	germin	N	N	N
Soltu.DM.04G034870.1	MIF4G domain-containing protein / MA3 domain-containing protein	N	N	N
Soltu.DM.02G017590.1	Concanavalin A-like lectin protein kinase family protein	N	N	N
Soltu.DM.01G010750.1	ADP/ATP carrier	N	N	N
Soltu.DM.02G016770.1	alpha/beta-Hydrolases superfamily protein	N	N	N
Soltu.DM.08G026360.1	nudix hydrolase homolog	N	N	N
Soltu.DM.03G032420.1	floral meristem identity control protein LEAFY (LFY)	N	N	N
Soltu.DM.03G021210.1	Mitochondrial import inner membrane translocase subunit Tim17/Tim22/Tim23 family protein	N	N	N
Soltu.DM.03G015740.1	ribosomal protein S13A	N	N	N
Soltu.DM.11G022910.1	glycosyltransferase family protein	N	N	N
Soltu.DM.01G043990.1	actin	N	N	N
Soltu.DM.11G014910.1	indigoidine synthase A family protein	N	N	N
Soltu.DM.06G022940.1	HAD superfamily, subfamily IIIB acid phosphatase	N	N	N
Soltu.DM.07G011320.1	dehydroquinate dehydratase, putative / shikimate dehydrogenase, putative	N	N	N
Soltu.DM.10G020970.1	Translin family protein	N	N	N
Soltu.DM.12G009120.1	germin	N	N	N
Soltu.DM.01G051310.2	ATPase, V1 complex, subunit B protein	N	N	N
Soltu.DM.02G022120.1	Sec23/Sec24 protein transport family protein	N	N	N
Soltu.DM.03G024620.1	Ribosomal protein L22p/L17e family protein	N	N	N
Soltu.DM.03G018580.1	Kunitz family trypsin and protease inhibitor protein	N	N	N
Soltu.DM.03G032300.1	calnexin	N	N	N
Soltu.DM.10G003260.2	Aldolase-type TIM barrel family protein	N	N	N
Soltu.DM.01G002610.1	Immunoglobulin E-set superfamily protein	N	N	N
Soltu.DM.03G010320.2	plastoglobulin 34kD	N	N	N
Soltu.DM.04G027270.1	ABA/WDS induced protein domain containing protein	N	N	N
Soltu.DM.03G017540.1	Cytochrome b561/ferric reductase transmembrane protein family	N	N	N
Soltu.DM.02G031710.1	structural maintenance of chromosome	N	N	N
Soltu.DM.08G018810.1	myosin heavy chain-related	N	N	N
Soltu.DM.12G021850.2	AT hook motif-containing protein	N	N	N
Soltu.DM.06G029390.1	Eukaryotic aspartyl protease family protein	N	N	N
Soltu.DM.06G007290.1	Eukaryotic aspartyl protease family protein	N	N	N
Soltu.DM.06G002630.2	Ribosomal protein L16p/L10e family protein	N	N	N
Soltu.DM.09G029030.1	NAD(P)-binding Rossmann-fold superfamily protein	N	N	N
Soltu.DM.09G004940.1	COP1-interactive protein	N	N	N
Soltu.DM.06G023000.1	hexokinase	N	N	N
Soltu.DM.06G012500.1	plant VAP homolog	N	N	N
Soltu.DM.06G010870.2	SOS3-interacting protein	N	N	N
Soltu.DM.01G018210.1	ADP-ribosylation factor A1F	N	N	N
Soltu.DM.09G010750.1	lipid transfer protein	N	N	N
Soltu.DM.05G009660.1	alanine-2-oxoglutarate aminotransferase	N	N	N
Soltu.DM.07G003860.1	Ribosomal protein L30/L7 family protein	N	N	N
Soltu.DM.05G016620.1	Cytosol aminopeptidase family protein	N	N	N
Soltu.DM.03G032170.1	U2 small nuclear ribonucleoprotein A	N	N	N
Soltu.DM.03G022620.1	splicing factor-related	N	N	N
Soltu.DM.03G013270.2	Eukaryotic translation initiation factor 2 subunit	N	N	N
Soltu.DM.08G009290.1	NYC1-like	N	N	N
Soltu.DM.04G034030.1	succinate dehydrogenase	N	N	N
Soltu.DM.S001100.1	Kunitz family trypsin and protease inhibitor protein	N	N	N
Soltu.DM.07G015010.1	RNA-binding (RRM/RBD/RNP motifs) family protein	N	N	N
Soltu.DM.02G012030.1	Cysteine proteinases superfamily protein	N	N	N
Soltu.DM.06G003270.1	PDI-like 1-1	N	N	N
Soltu.DM.02G013410.2	Ribosomal protein S4 (RPS4A) family protein	N	N	N
Soltu.DM.10G011110.1	Etoposide-induced protein 2.4 (EI24) domain containing protein	N	N	N
Soltu.DM.01G040140.1	calreticulin 1b	N	N	N
Soltu.DM.12G004810.1	catalase	N	N	N
Soltu.DM.10G002680.1	cobalt ion binding	N	N	N
Soltu.DM.06G029200.2	ribosomal protein S11-beta	N	N	N
Soltu.DM.01G014000.1	2-oxoglutarate (2OG) and Fe(II)-dependent oxygenase superfamily protein	N	N	N
Soltu.DM.12G005020.1	glutathione S-transferase phi	N	N	N
Soltu.DM.01G022690.1	dehydroquinate dehydratase, putative / shikimate dehydrogenase, putative	N	N	N
Soltu.DM.05G026130.1	Histone superfamily protein	N	N	N
Soltu.DM.11G014290.2	Protein of unknown function (DUF179)	N	N	N
Soltu.DM.06G026120.1	conserved hypothetical protein	N	N	N
Soltu.DM.03G028580.1	strictosidine synthase	N	N	N
Soltu.DM.06G000520.1	RNA-binding (RRM/RBD/RNP motifs) family protein	N	N	N
Soltu.DM.04G024440.1	ribosomal protein S15A	N	N	N
Soltu.DM.08G021140.1	breast basic conserved	N	N	N
Soltu.DM.02G034540.1	phosphate transporter 3;1	N	N	N
Soltu.DM.06G022460.1	eif4a-2	N	N	N
Soltu.DM.01G044600.1	EXORDIUM like	N	N	N
Soltu.DM.10G024470.1	conserved hypothetical protein	N	N	N
Soltu.DM.10G029540.5	glutamate dehydrogenase	N	N	N
Soltu.DM.03G033470.1	B-S glucosidase	N	N	N
Soltu.DM.06G023960.1	adenylate cyclases	N	N	N
Soltu.DM.03G014080.1	P-loop containing nucleoside triphosphate hydrolases superfamily protein	N	N	N
Soltu.DM.12G019800.1	ACT domain-containing small subunit of acetolactate synthase protein	N	N	N
Soltu.DM.02G014780.1	GDSL-like Lipase/Acylhydrolase superfamily protein	N	N	N
Soltu.DM.10G026300.1	splicing factor, putative	N	N	N
Soltu.DM.12G006400.1	phosphoenolpyruvate carboxykinase	N	N	N
Soltu.DM.04G017960.1	Di-haem cytochrome, transmembrane;Cytochrome b/b6, C-terminal	N	N	N
Soltu.DM.03G019480.1	conserved hypothetical protein	N	N	N
Soltu.DM.06G021770.1	vacuolar ATP synthase subunit A	N	N	N
Soltu.DM.08G007020.1	ubiquitin-specific protease	N	N	N
Soltu.DM.04G004720.1	Ribosomal protein S26e family protein	N	N	N
Soltu.DM.10G025970.1	small nuclear ribonucleoprotein F	N	N	N
Soltu.DM.03G022540.1	Phosphatidylinositol 3- and 4-kinase ;Ubiquitin family protein	N	N	N
Soltu.DM.01G001350.1	SC35-like splicing factor 30A	N	N	N
Soltu.DM.01G008290.1	triose-phosphate/phosphate translocator-like (TPT-like)	N	N	N
Soltu.DM.05G011980.1	nuclear transport factor 2B	N	N	N
Soltu.DM.01G038900.1	lipoxygenase	N	N	N
Soltu.DM.12G006390.1	tubulin alpha-4 chain	N	N	N
Soltu.DM.07G016630.2	PDI-like 2-2	N	N	N
Soltu.DM.03G012710.1	Lipase/lipooxygenase, PLAT/LH2 family protein	N	N	N
Soltu.DM.06G013920.1	nucleotide binding;nucleic acid binding	N	N	N
Soltu.DM.01G019950.1	Ras-related small GTP-binding family protein	N	N	N
Soltu.DM.04G037000.2	Alba DNA/RNA-binding protein	N	N	N
Soltu.DM.03G020720.1	RNA-binding (RRM/RBD/RNP motifs) family protein	N	N	N
Soltu.DM.06G013520.1	NADH-ubiquinone oxidoreductase-related	N	N	N
Soltu.DM.06G033150.1	Pentatricopeptide repeat (PPR) superfamily protein	N	N	N
Soltu.DM.03G036320.1	beta galactosidase	N	N	N
Soltu.DM.09G025910.1	Serine protease inhibitor, potato inhibitor I-type family protein	N	N	N
Soltu.DM.11G007780.1	AT hook motif DNA-binding family protein	N	N	N
Soltu.DM.09G020230.1	chlorophyllase	N	N	N
Soltu.DM.10G000700.2	FAD/NAD(P)-binding oxidoreductase family protein	N	N	N
Soltu.DM.01G037000.1	Ribosomal protein L7Ae/L30e/S12e/Gadd45 family protein	N	N	N
Soltu.DM.06G002100.2	Myosin family protein with Dil domain	N	N	N
Soltu.DM.04G033140.1	WPP domain protein	N	N	N
Soltu.DM.10G026340.1	Nascent polypeptide-associated complex (NAC), alpha subunit family protein	N	N	N
Soltu.DM.12G001000.8	alanine:glyoxylate aminotransferase	N	N	N
Soltu.DM.04G030860.2	conserved hypothetical protein	N	N	N
Soltu.DM.09G028060.1	heat shock protein	N	N	N
Soltu.DM.02G016250.1	alpha/beta-Hydrolases superfamily protein	N	N	N
Soltu.DM.11G023040.1	plasma membrane intrinsic protein	N	N	N
Soltu.DM.07G001920.1	xylose isomerase family protein	N	N	N
Soltu.DM.11G021500.1	60S acidic ribosomal protein family	N	N	N
Soltu.DM.02G007510.1	conserved hypothetical protein	N	N	N
Soltu.DM.01G050660.1	GAST1 protein homolog	N	N	N
Soltu.DM.03G019680.1	vacuolar ATP synthase subunit C (VATC) / V-ATPase C subunit / vacuolar proton pump C subunit (DET3)	N	N	N
Soltu.DM.01G044400.1	P-type ATP-ase	N	N	N
Soltu.DM.03G018510.1	Kunitz family trypsin and protease inhibitor protein	N	N	N
Soltu.DM.06G027450.1	Kunitz family trypsin and protease inhibitor protein	N	N	N
Soltu.DM.05G020160.1	dynamin-like protein	N	N	N
Soltu.DM.06G014650.1	HR-like lesion-inducing protein-related	N	N	N
Soltu.DM.11G012430.1	Metal-dependent protein hydrolase	N	N	N
Soltu.DM.01G039630.1	ribosomal protein L18	N	N	N
Soltu.DM.08G023530.1	Zinc-binding ribosomal protein family protein	N	N	N
Soltu.DM.08G026890.1	Cox19-like CHCH family protein	N	N	N
Soltu.DM.04G036710.1	Chaperone protein htpG family protein	N	N	N
Soltu.DM.07G002530.3	KNOTTED1-like homeobox gene	N	N	N
Soltu.DM.03G019560.1	Ribosomal protein S3Ae	N	N	N
Soltu.DM.12G029720.2	embryo defective	N	N	N
