# Supplementary material for: Dissecting the Chloroplast Proteome of the Potato (Solanum Tuberosum L.) and Its Comparison with the Tuber Amyloplast Proteome
Source: Plants (Basel). 2022 Jul 24;11(15):1915. doi: 10.3390/plants11151915 (PMC9332351; doi:10.3390/plants11151915)
Supplement: Supplementary file 1 [file plants-11-01915-s001.zip › Supplementary Table S3.xlsx]

## Sheet: GOBinGOnew
Supplementary Table S3 |The top 10 most significantly enriched gene ontology (GO) terms of the chloroplast proteins regarding the biological process, cellular component, and molecular function, respectively.
Class	GO-ID	p-value	corr p-value	x	n	X	N	RichFactor	Description	Genes in test set
Biological Process	19684	1.01e-43	1.56e-41	70	130	1217	15863	7.01858	photosynthesis, light reaction	PETD|SOLTU.DM.02G008740.1|SOLTU.DM.01G038200.1|SOLTU.DM.06G025820.1|SOLTU.DM.09G024350.1|SOLTU.DM.02G029790.1|SOLTU.DM.03G037680.1|SOLTU.DM.10G008270.1|NDHF|SOLTU.DM.07G019540.1|RPS19|YCF15-2|SOLTU.DM.12G007540.1|NDHE|SOLTU.DM.02G032850.1|SOLTU.DM.02G014000.1|SOLTU.DM.12G015060.4|SOLTU.DM.10G001730.1|SOLTU.DM.03G000900.1|SOLTU.DM.08G029230.1|SOLTU.DM.12G026250.1|PSBD|SOLTU.DM.05G005290.2|SOLTU.DM…
Biological Process	15979	9.26e-76	1.86e-72	125	239	1217	15863	6.81721	photosynthesis	PETD|SOLTU.DM.08G005050.1|SOLTU.DM.01G038200.1|SOLTU.DM.01G027640.1|SOLTU.DM.09G024350.1|SOLTU.DM.02G029790.1|SOLTU.DM.04G009800.1|NDHF|SOLTU.DM.07G019540.1|SOLTU.DM.10G030260.1|NDHI|RPS19|SOLTU.DM.10G002270.1|YCF15-2|NDHE|SOLTU.DM.02G007030.4|SOLTU.DM.02G032850.1|SOLTU.DM.03G030100.1|NDHJ|NDHK|SOLTU.DM.08G001360.1|SOLTU.DM.10G001730.1|SOLTU.DM.06G019970.2|SOLTU.DM.05G005290.2|SOLTU.DM.02G021370.…
Biological Process	6091	5.05e-61	2.54e-58	140	376	1217	15863	4.85328	generation of precursor metabolites and energy	PETD|SOLTU.DM.11G015040.1|SOLTU.DM.01G038200.1|SOLTU.DM.09G025440.1|SOLTU.DM.09G024350.1|SOLTU.DM.07G028580.2|SOLTU.DM.07G010140.1|PETN|SOLTU.DM.02G029790.1|NDHF|RPS14|SOLTU.DM.07G019540.1|NDHI|RPS19|YCF15-2|SOLTU.DM.03G005030.1|NDHE|SOLTU.DM.02G032850.1|NDHJ|SOLTU.DM.08G025350.1|NDHK|SOLTU.DM.06G034180.2|SOLTU.DM.10G001730.1|SOLTU.DM.05G005290.2|SOLTU.DM.02G021370.1|SOLTU.DM.11G015010.1|SOLTU.DM…
Biological Process	6520	1.95e-41	2.61e-39	131	465	1217	15863	3.67209	cellular amino acid metabolic process	SOLTU.DM.12G004430.1|SOLTU.DM.02G031330.1|SOLTU.DM.07G012320.1|SOLTU.DM.09G027560.1|SOLTU.DM.02G015040.1|SOLTU.DM.05G003700.1|SOLTU.DM.09G004660.1|SOLTU.DM.07G026490.1|SOLTU.DM.03G037610.1|SOLTU.DM.01G023770.1|SOLTU.DM.01G048220.1|SOLTU.DM.04G030190.1|SOLTU.DM.02G023550.1|SOLTU.DM.01G044610.1|SOLTU.DM.01G006220.1|SOLTU.DM.05G026950.1|SOLTU.DM.03G005260.2|SOLTU.DM.11G008520.1|SOLTU.DM.12G004190.1|…
Biological Process	46394	1.34e-32	1.42e-30	113	431	1217	15863	3.4174	carboxylic acid biosynthetic process	SOLTU.DM.12G004430.1|SOLTU.DM.11G015040.1|SOLTU.DM.01G047560.1|SOLTU.DM.02G015040.1|SOLTU.DM.09G000740.2|SOLTU.DM.05G003700.1|SOLTU.DM.01G044290.1|SOLTU.DM.10G006860.1|SOLTU.DM.09G004660.1|SOLTU.DM.04G009800.1|SOLTU.DM.07G026490.1|SOLTU.DM.03G037610.1|SOLTU.DM.02G028820.1|SOLTU.DM.01G023770.1|SOLTU.DM.01G048220.1|SOLTU.DM.02G023550.1|SOLTU.DM.07G011320.1|SOLTU.DM.01G044610.1|SOLTU.DM.01G006220.1|…
Biological Process	44283	2.33e-43	3.34e-41	157	619	1217	15863	3.30601	small molecule biosynthetic process	SOLTU.DM.12G004430.1|SOLTU.DM.02G011930.3|SOLTU.DM.02G031330.1|SOLTU.DM.11G015040.1|SOLTU.DM.01G047560.1|SOLTU.DM.02G015040.1|SOLTU.DM.07G019680.1|SOLTU.DM.06G003240.2|SOLTU.DM.09G000740.2|SOLTU.DM.07G028580.2|SOLTU.DM.05G003700.1|SOLTU.DM.01G044290.1|SOLTU.DM.10G006860.1|SOLTU.DM.09G004660.1|SOLTU.DM.04G009800.1|SOLTU.DM.07G026490.1|SOLTU.DM.03G037610.1|SOLTU.DM.02G028820.1|SOLTU.DM.08G006230.1|…
Biological Process	16053	1.26e-31	1.27e-29	119	482	1217	15863	3.21806	organic acid biosynthetic process	SOLTU.DM.12G004430.1|SOLTU.DM.02G031330.1|SOLTU.DM.11G015040.1|SOLTU.DM.01G047560.1|SOLTU.DM.02G015040.1|SOLTU.DM.09G000740.2|SOLTU.DM.05G003700.1|SOLTU.DM.01G044290.1|SOLTU.DM.10G006860.1|SOLTU.DM.09G004660.1|SOLTU.DM.04G009800.1|SOLTU.DM.07G026490.1|SOLTU.DM.03G037610.1|SOLTU.DM.02G028820.1|SOLTU.DM.01G023770.1|SOLTU.DM.01G048220.1|SOLTU.DM.02G023550.1|SOLTU.DM.07G011320.1|SOLTU.DM.01G044610.1|…
Biological Process	19752	3.04e-57	1.22e-54	222	928	1217	15863	3.11817	carboxylic acid metabolic process	SOLTU.DM.12G004430.1|SOLTU.DM.09G027560.1|SOLTU.DM.01G047560.1|SOLTU.DM.02G015040.1|SOLTU.DM.09G025440.1|SOLTU.DM.07G028580.2|SOLTU.DM.01G048360.1|SOLTU.DM.01G044290.1|SOLTU.DM.09G004660.1|SOLTU.DM.02G028820.1|SOLTU.DM.02G023550.1|SOLTU.DM.06G034180.2|SOLTU.DM.07G011320.1|SOLTU.DM.01G006220.1|SOLTU.DM.03G032650.2|SOLTU.DM.03G005260.2|SOLTU.DM.08G007030.1|SOLTU.DM.11G008520.1|SOLTU.DM.12G004190.1|…
Biological Process	43436	4.99e-57	1.67e-54	224	945	1217	15863	3.08966	oxoacid metabolic process	SOLTU.DM.12G004430.1|SOLTU.DM.09G027560.1|SOLTU.DM.01G047560.1|SOLTU.DM.02G015040.1|SOLTU.DM.09G025440.1|SOLTU.DM.07G028580.2|SOLTU.DM.01G048360.1|SOLTU.DM.01G044290.1|SOLTU.DM.09G004660.1|SOLTU.DM.02G028820.1|SOLTU.DM.02G023550.1|SOLTU.DM.06G034180.2|SOLTU.DM.07G011320.1|SOLTU.DM.01G006220.1|SOLTU.DM.03G032650.2|SOLTU.DM.03G005260.2|SOLTU.DM.08G007030.1|SOLTU.DM.11G008520.1|SOLTU.DM.12G004190.1|…
Biological Process	6082	1.41e-54	3.54e-52	227	996	1217	15863	2.97072	organic acid metabolic process	SOLTU.DM.12G004430.1|SOLTU.DM.09G027560.1|SOLTU.DM.01G047560.1|SOLTU.DM.02G015040.1|SOLTU.DM.09G025440.1|SOLTU.DM.07G028580.2|SOLTU.DM.01G048360.1|SOLTU.DM.01G044290.1|SOLTU.DM.09G004660.1|SOLTU.DM.02G028820.1|SOLTU.DM.02G023550.1|SOLTU.DM.06G034180.2|SOLTU.DM.07G011320.1|SOLTU.DM.01G006220.1|SOLTU.DM.03G032650.2|SOLTU.DM.03G005260.2|SOLTU.DM.08G007030.1|SOLTU.DM.11G008520.1|SOLTU.DM.12G004190.1|…
Cellular Component	9570	2.61e-187	0	233	344	1393	19666	9.5623	chloroplast stroma	SOLTU.DM.09G028880.1|SOLTU.DM.07G014290.1|SOLTU.DM.02G015040.1|SOLTU.DM.12G026300.1|SOLTU.DM.10G027260.1|SOLTU.DM.12G024870.2|SOLTU.DM.09G025440.1|SOLTU.DM.07G002710.1|SOLTU.DM.03G005030.1|SOLTU.DM.01G047270.1|SOLTU.DM.04G037090.1|SOLTU.DM.02G032850.1|SOLTU.DM.02G009290.1|SOLTU.DM.02G010750.1|SOLTU.DM.09G030970.1|SOLTU.DM.08G025350.1|SOLTU.DM.07G011320.1|SOLTU.DM.07G025320.1|SOLTU.DM.05G022730.1|…
Cellular Component	9532	9.15e-189	0	237	354	1393	19666	9.4517	plastid stroma	SOLTU.DM.09G028880.1|SOLTU.DM.07G014290.1|SOLTU.DM.02G015040.1|SOLTU.DM.12G026300.1|SOLTU.DM.10G027260.1|SOLTU.DM.12G024870.2|SOLTU.DM.09G025440.1|SOLTU.DM.07G002710.1|SOLTU.DM.03G005030.1|SOLTU.DM.01G047270.1|SOLTU.DM.04G037090.1|SOLTU.DM.02G032850.1|SOLTU.DM.02G009290.1|SOLTU.DM.02G010750.1|SOLTU.DM.09G030970.1|SOLTU.DM.08G025350.1|SOLTU.DM.07G011320.1|SOLTU.DM.07G025320.1|SOLTU.DM.05G022730.1|…
Cellular Component	55035	1.34e-116	0	156	248	1393	19666	8.88051	plastid thylakoid membrane	PETD|SOLTU.DM.08G005050.1|SOLTU.DM.11G003160.2|SOLTU.DM.01G038200.1|SOLTU.DM.09G028880.1|SOLTU.DM.07G014290.1|SOLTU.DM.12G026300.1|PETN|SOLTU.DM.04G035410.1|SOLTU.DM.02G029790.1|RPS14|SOLTU.DM.04G036440.1|SOLTU.DM.02G028820.1|SOLTU.DM.07G019540.1|SOLTU.DM.09G002860.1|SOLTU.DM.01G023770.1|SOLTU.DM.11G019890.1|SOLTU.DM.02G032850.1|SOLTU.DM.03G030100.1|SOLTU.DM.08G001360.1|SOLTU.DM.10G001730.1|SOLTU…
Cellular Component	9535	1.3e-114	0	154	246	1393	19666	8.83793	chloroplast thylakoid membrane	PETD|SOLTU.DM.08G005050.1|SOLTU.DM.11G003160.2|SOLTU.DM.01G038200.1|SOLTU.DM.09G028880.1|SOLTU.DM.07G014290.1|SOLTU.DM.12G026300.1|SOLTU.DM.04G035410.1|SOLTU.DM.02G029790.1|RPS14|SOLTU.DM.04G036440.1|SOLTU.DM.02G028820.1|SOLTU.DM.07G019540.1|SOLTU.DM.09G002860.1|SOLTU.DM.01G023770.1|SOLTU.DM.11G019890.1|SOLTU.DM.02G032850.1|SOLTU.DM.03G030100.1|SOLTU.DM.08G001360.1|SOLTU.DM.10G001730.1|SOLTU.DM.0…
Cellular Component	9534	3.54e-137	0	185	298	1393	19666	8.76436	chloroplast thylakoid	PETD|SOLTU.DM.08G005050.1|SOLTU.DM.06G000320.1|SOLTU.DM.11G003160.2|SOLTU.DM.01G038200.1|SOLTU.DM.09G028880.1|SOLTU.DM.07G014290.1|SOLTU.DM.12G026300.1|SOLTU.DM.09G024350.1|SOLTU.DM.04G035410.1|SOLTU.DM.02G029790.1|RPS14|SOLTU.DM.04G036440.1|SOLTU.DM.02G028820.1|SOLTU.DM.07G019540.1|SOLTU.DM.09G002860.1|SOLTU.DM.01G023770.1|NDHE|SOLTU.DM.11G019890.1|SOLTU.DM.02G032850.1|SOLTU.DM.03G030100.1|SOLTU…
Cellular Component	31976	2.17e-139	0	188	303	1393	19666	8.75952	plastid thylakoid	PETD|SOLTU.DM.08G005050.1|SOLTU.DM.06G000320.1|SOLTU.DM.11G003160.2|SOLTU.DM.01G038200.1|SOLTU.DM.09G028880.1|SOLTU.DM.07G014290.1|SOLTU.DM.12G026300.1|SOLTU.DM.09G024350.1|PETN|SOLTU.DM.04G035410.1|SOLTU.DM.02G029790.1|RPS14|SOLTU.DM.04G036440.1|SOLTU.DM.02G028820.1|SOLTU.DM.07G019540.1|SOLTU.DM.09G002860.1|SOLTU.DM.01G023770.1|NDHE|SOLTU.DM.11G019890.1|SOLTU.DM.02G032850.1|SOLTU.DM.03G030100.1|…
Cellular Component	42651	7.07e-134	0	184	303	1393	19666	8.57314	thylakoid membrane	PETD|SOLTU.DM.08G005050.1|SOLTU.DM.11G003160.2|SOLTU.DM.01G038200.1|SOLTU.DM.09G028880.1|SOLTU.DM.07G014290.1|SOLTU.DM.12G026300.1|SOLTU.DM.01G027640.1|PETN|SOLTU.DM.04G035410.1|SOLTU.DM.02G029790.1|SOLTU.DM.04G009800.1|NDHF|RPS14|SOLTU.DM.04G036440.1|SOLTU.DM.02G028820.1|SOLTU.DM.07G019540.1|NDHI|RPS19|SOLTU.DM.09G002860.1|SOLTU.DM.01G023770.1|NDHE|SOLTU.DM.11G019890.1|SOLTU.DM.02G032850.1|SOLTU…
Cellular Component	9579	4.89e-167	0	236	405	1393	19666	8.22663	thylakoid	SOLTU.DM.06G000320.1|SOLTU.DM.01G038200.1|SOLTU.DM.09G028880.1|SOLTU.DM.07G014290.1|SOLTU.DM.12G026300.1|SOLTU.DM.01G027640.1|SOLTU.DM.09G024350.1|SOLTU.DM.02G029790.1|RPS14|SOLTU.DM.02G028820.1|RPS19|SOLTU.DM.11G019890.1|SOLTU.DM.02G032850.1|SOLTU.DM.08G001360.1|SOLTU.DM.10G001730.1|SOLTU.DM.09G025620.1|SOLTU.DM.02G021370.1|SOLTU.DM.05G010390.1|SOLTU.DM.11G008520.1|SOLTU.DM.08G001070.2|SOLTU.DM.…
Cellular Component	9941	1.89e-117	0	169	293	1393	19666	8.14299	chloroplast envelope	SOLTU.DM.02G018480.1|SOLTU.DM.09G028880.1|SOLTU.DM.12G003860.2|SOLTU.DM.07G014290.1|SOLTU.DM.12G026300.1|SOLTU.DM.02G004250.1|SOLTU.DM.04G023960.5|SOLTU.DM.10G024570.2|SOLTU.DM.02G028820.1|SOLTU.DM.01G023770.1|SOLTU.DM.04G037090.1|SOLTU.DM.01G005800.1|SOLTU.DM.02G032850.1|SOLTU.DM.03G030100.1|SOLTU.DM.11G018190.1|YCF1|SOLTU.DM.01G025550.1|SOLTU.DM.08G025350.1|SOLTU.DM.04G018260.1|SOLTU.DM.07G0284…
Cellular Component	34357	1.41e-129	0	188	330	1393	19666	8.04283	photosynthetic membrane	PETD|SOLTU.DM.08G005050.1|SOLTU.DM.11G003160.2|SOLTU.DM.01G038200.1|SOLTU.DM.09G028880.1|SOLTU.DM.07G014290.1|SOLTU.DM.12G026300.1|SOLTU.DM.01G027640.1|PETN|SOLTU.DM.04G035410.1|SOLTU.DM.02G029790.1|SOLTU.DM.04G009800.1|NDHF|RPS14|SOLTU.DM.04G036440.1|SOLTU.DM.02G028820.1|SOLTU.DM.07G019540.1|NDHI|RPS19|SOLTU.DM.09G002860.1|SOLTU.DM.01G023770.1|NDHE|SOLTU.DM.11G019890.1|SOLTU.DM.02G032850.1|SOLTU…
Molecular Function	15450	7.15e-11	5.07e-09	10	12	1417	21947	12.907	protein-transporting ATPase activity	SOLTU.DM.02G018480.1|SOLTU.DM.09G024400.1|SOLTU.DM.11G009550.1|SOLTU.DM.02G004240.1|SOLTU.DM.02G004250.1|SOLTU.DM.06G027220.1|SOLTU.DM.08G029460.1|SOLTU.DM.01G025550.1|SOLTU.DM.06G031670.1|SOLTU.DM.03G013760.1
Molecular Function	8320	8.1e-11	5.07e-09	15	30	1417	21947	7.74418	protein transmembrane transporter activity	SOLTU.DM.06G002450.1|SOLTU.DM.02G018480.1|SOLTU.DM.09G009050.1|SOLTU.DM.02G004240.1|SOLTU.DM.02G004250.1|SOLTU.DM.03G018110.1|SOLTU.DM.07G001750.1|SOLTU.DM.06G031670.1|SOLTU.DM.09G024400.1|SOLTU.DM.03G021210.1|SOLTU.DM.11G009550.1|SOLTU.DM.06G027220.1|SOLTU.DM.08G029460.1|SOLTU.DM.01G025550.1|SOLTU.DM.03G013760.1
Molecular Function	22884	8.1e-11	5.07e-09	15	30	1417	21947	7.74418	macromolecule transmembrane transporter activity	SOLTU.DM.06G002450.1|SOLTU.DM.02G018480.1|SOLTU.DM.09G009050.1|SOLTU.DM.02G004240.1|SOLTU.DM.02G004250.1|SOLTU.DM.03G018110.1|SOLTU.DM.07G001750.1|SOLTU.DM.06G031670.1|SOLTU.DM.09G024400.1|SOLTU.DM.03G021210.1|SOLTU.DM.11G009550.1|SOLTU.DM.06G027220.1|SOLTU.DM.08G029460.1|SOLTU.DM.01G025550.1|SOLTU.DM.03G013760.1
Molecular Function	140318	8.1e-11	5.07e-09	15	30	1417	21947	7.74418	protein transporter activity	SOLTU.DM.06G002450.1|SOLTU.DM.02G018480.1|SOLTU.DM.09G009050.1|SOLTU.DM.02G004240.1|SOLTU.DM.02G004250.1|SOLTU.DM.03G018110.1|SOLTU.DM.07G001750.1|SOLTU.DM.06G031670.1|SOLTU.DM.09G024400.1|SOLTU.DM.03G021210.1|SOLTU.DM.11G009550.1|SOLTU.DM.06G027220.1|SOLTU.DM.08G029460.1|SOLTU.DM.01G025550.1|SOLTU.DM.03G013760.1
Molecular Function	16168	1.6e-19	9.01e-17	30	63	1417	21947	7.37541	chlorophyll binding	SOLTU.DM.05G026750.1|SOLTU.DM.06G025820.1|SOLTU.DM.09G000380.1|SOLTU.DM.03G030020.1|NDHF|SOLTU.DM.06G021700.1|SOLTU.DM.02G014020.1|SOLTU.DM.12G029100.1|NDHI|SOLTU.DM.10G003340.1|NDHE|SOLTU.DM.02G014000.1|NDHJ|SOLTU.DM.03G000900.1|SOLTU.DM.12G026250.1|SOLTU.DM.02G013810.1|SOLTU.DM.12G028930.1|SOLTU.DM.07G015870.1|SOLTU.DM.01G044280.1|SOLTU.DM.03G000830.1|PSBT|SOLTU.DM.01G044260.1|SOLTU.DM.07G00931…
Molecular Function	16875	4.47e-12	4.2e-10	24	70	1417	21947	5.31029	ligase activity, forming carbon-oxygen bonds	SOLTU.DM.01G051580.1|SOLTU.DM.01G030840.1|SOLTU.DM.07G016140.1|SOLTU.DM.02G020520.1|SOLTU.DM.02G020530.1|SOLTU.DM.12G019950.1|SOLTU.DM.05G026950.1|SOLTU.DM.01G052000.1|SOLTU.DM.04G031000.2|SOLTU.DM.01G000910.1|SOLTU.DM.01G030850.1|SOLTU.DM.07G004190.1|SOLTU.DM.03G033710.2|SOLTU.DM.01G023040.1|SOLTU.DM.12G019970.1|SOLTU.DM.12G025520.3|SOLTU.DM.12G019990.1|SOLTU.DM.01G036050.1|SOLTU.DM.12G004510.2|…
Molecular Function	4812	4.47e-12	4.2e-10	24	70	1417	21947	5.31029	aminoacyl-tRNA ligase activity	SOLTU.DM.01G051580.1|SOLTU.DM.01G030840.1|SOLTU.DM.07G016140.1|SOLTU.DM.02G020520.1|SOLTU.DM.02G020530.1|SOLTU.DM.12G019950.1|SOLTU.DM.05G026950.1|SOLTU.DM.01G052000.1|SOLTU.DM.04G031000.2|SOLTU.DM.01G000910.1|SOLTU.DM.01G030850.1|SOLTU.DM.07G004190.1|SOLTU.DM.03G033710.2|SOLTU.DM.01G023040.1|SOLTU.DM.12G019970.1|SOLTU.DM.12G025520.3|SOLTU.DM.12G019990.1|SOLTU.DM.01G036050.1|SOLTU.DM.12G004510.2|…
Molecular Function	16836	2.33e-13	3.98e-11	28	85	1417	21947	5.10205	hydro-lyase activity	SOLTU.DM.01G047560.1|SOLTU.DM.11G025800.2|SOLTU.DM.01G038030.1|SOLTU.DM.10G025270.1|SOLTU.DM.05G023600.1|SOLTU.DM.01G044290.1|SOLTU.DM.07G017750.1|SOLTU.DM.01G022690.1|SOLTU.DM.05G008530.1|SOLTU.DM.09G003200.2|SOLTU.DM.01G022660.1|SOLTU.DM.07G023760.1|SOLTU.DM.08G018400.1|SOLTU.DM.07G011320.1|SOLTU.DM.06G034980.1|SOLTU.DM.12G023250.1|SOLTU.DM.03G000790.1|SOLTU.DM.06G029960.1|SOLTU.DM.06G018090.1|…
Molecular Function	16860	1.29e-09	7.24e-08	20	63	1417	21947	4.91694	intramolecular oxidoreductase activity	SOLTU.DM.10G016940.1|SOLTU.DM.05G027120.1|SOLTU.DM.04G018800.1|SOLTU.DM.09G028880.1|SOLTU.DM.06G003270.1|SOLTU.DM.01G050700.2|SOLTU.DM.01G035660.1|SOLTU.DM.01G036630.1|SOLTU.DM.06G004160.1|SOLTU.DM.10G002380.1|SOLTU.DM.07G016630.2|SOLTU.DM.06G017360.3|SOLTU.DM.07G001920.1|SOLTU.DM.04G030730.1|SOLTU.DM.02G025590.1|SOLTU.DM.04G033680.3|SOLTU.DM.02G012610.4|SOLTU.DM.03G025300.3|SOLTU.DM.05G026850.1|…
Molecular Function	19843	1.2e-12	1.35e-10	35	137	1417	21947	3.95688	rRNA binding	SOLTU.DM.08G030260.1|SOLTU.DM.02G016550.1|RPL32|PETA|RPL33|SOLTU.DM.07G024030.1|SOLTU.DM.01G018760.1|SOLTU.DM.04G006090.1|SOLTU.DM.07G015320.1|SOLTU.DM.06G002480.1|NDHH|SOLTU.DM.06G009850.1|SOLTU.DM.04G031850.1|ACCD|SOLTU.DM.07G023030.1|SOLTU.DM.12G000520.1|SOLTU.DM.07G025320.1|RPL20|SOLTU.DM.06G028660.1|PSBL|SOLTU.DM.02G013410.2|PSBK|SOLTU.DM.02G013620.1|RPS12-2|SOLTU.DM.06G030560.1|SOLTU.DM.08G…
