# Supplementary material for: Dissecting the Chloroplast Proteome of the Potato (Solanum Tuberosum L.) and Its Comparison with the Tuber Amyloplast Proteome
Source: Plants (Basel). 2022 Jul 24;11(15):1915. doi: 10.3390/plants11151915 (PMC9332351; doi:10.3390/plants11151915)
Supplement: Supplementary file 1 [file plants-11-01915-s001.zip › Supplementary Table S4.xlsx]

## Sheet: GOBinGOnew
Supplementary Table S4 | The detailed information of the KEGG photosynthesis pathway map for identified potato chloroplast proteins and phosphoproteins.
Photosystem and electron transport system	Accession
Photosystem II (P680 chlorophyll a) [OT]
Main subunits
K02703 psbA; photosystem II P680 reaction center D1 protein [EC:1.10.3.9]	atpA
K02706 psbD; photosystem II P680 reaction center D2 protein [EC:1.10.3.9]	ndhE
K02705 psbC; photosystem II CP43 chlorophyll apoprotein	ndhF
K02704 psbB; photosystem II CP47 chlorophyll apoprotein	psbT
K02707 psbE; photosystem II cytochrome b559 subunit alpha	psbE
K02708 psbF; photosystem II cytochrome b559 subunit beta	psbD
Other common subunits
K02709 psbH; photosystem II PsbH protein	rpl14
K08902 psb27; photosystem II Psb27 protein	Soltu.DM.07G019540.1
K08903 psb28; photosystem II 13kDa protein	Soltu.DM.09G018930.1
K02716 psbO; photosystem II oxygen-evolving enhancer protein 1	Soltu.DM.02G008740.1
	Soltu.DM.02G029790.1
K02717 psbP; photosystem II oxygen-evolving enhancer protein 2	Soltu.DM.03G029080.3
	Soltu.DM.05G016940.2
	Soltu.DM.07G014630.1
Other subunits in plants
K08901 psbQ; photosystem II oxygen-evolving enhancer protein 3	Soltu.DM.02G019510.1
	Soltu.DM.05G005290.2
	Soltu.DM.10G001730.1
K03541 psbR; photosystem II 10kDa protein	Soltu.DM.07G028260.1
	Soltu.DM.12G020760.1
K03542 psbS; photosystem II 22kDa protein	Soltu.DM.06G017440.1
Photosystem I (P700 chlorophyll a) [OT]
Main subunits
K02689 psaA; photosystem I P700 chlorophyll a apoprotein A1	ndhJ
K02690 psaB; photosystem I P700 chlorophyll a apoprotein A2	ndhI
K02691 psaC; photosystem I subunit VII	rps19
K02692 psaD; photosystem I subunit II	Soltu.DM.06G015480.1
K02693 psaE; photosystem I subunit IV	Soltu.DM.06G034070.1
	Soltu.DM.09G018670.1
K02694 psaF; photosystem I subunit III	Soltu.DM.02G012460.1
Other common subunits
K02698 psaK; photosystem I subunit X	Soltu.DM.08G001360.1
K02699 psaL; photosystem I subunit XI	Soltu.DM.06G033220.1
Other subunits in plants
K08905 psaG; photosystem I subunit V	Soltu.DM.07G027980.1
K02695 psaH; photosystem I subunit VI	Soltu.DM.03G035340.1
K02701 psaN; photosystem I subunit PsaN	Soltu.DM.08G005050.1
K14332 psaO; photosystem I subunit PsaO	Soltu.DM.06G029590.1
Cytochrome b6/f complex [OT]
K02634 petA; apocytochrome f	psbA
K02635 petB; cytochrome b6	rpl16
K02636 petC; cytochrome b6-f complex iron-sulfur subunit [EC:7.1.1.6]	Soltu.DM.12G022950.1
K02637 petD; cytochrome b6-f complex subunit 4	rpl2-1
Photosynthetic electron transport
K02638 petE; plastocyanin	Soltu.DM.04G037140.1
K02639 petF; ferredoxin	Soltu.DM.03G000230.1
	Soltu.DM.05G025850.1
	Soltu.DM.10G011440.1
	Soltu.DM.10G018880.1
	Soltu.DM.11G021850.1
K02641 petH; ferredoxin--NADP+ reductase [EC:1.18.1.2]	Soltu.DM.02G003120.1
	Soltu.DM.02G005830.1
	Soltu.DM.02G023800.1
	Soltu.DM.07G006800.1
K08906 petJ; cytochrome c6	Soltu.DM.02G011870.1
F-type ATPase [OT]
K02114 ATPF1E, atpC; F-type H+-transporting ATPase subunit epsilon	petL
K02112 ATPF1B, atpD; F-type H+/Na+-transporting ATPase subunit beta [EC:7.1.2.2 7.2.2.1]	petN
K02115 ATPF1G, atpG; F-type H+-transporting ATPase subunit gamma	Soltu.DM.02G020140.1
K02111 ATPF1A, atpA; F-type H+/Na+-transporting ATPase subunit alpha [EC:7.1.2.2 7.2.2.1]	atpI
	Soltu.DM.09G017890.1
K02113 ATPF1D, atpH; F-type H+-transporting ATPase subunit delta	Soltu.DM.12G007300.1
K02109 ATPF0B, atpF; F-type H+-transporting ATPase subunit b	ccsA
	Soltu.DM.05G009960.1
	Soltu.DM.06G019380.1
K02108 ATPF0A, atpB; F-type H+-transporting ATPase subunit a	clpP
K02116 atpI; ATP synthase protein I	Soltu.DM.12G028460.1
Antenna proteins
Light-harvesting chlorophyll-protein complex (LHC) - Plant, Green alga [OT]
LHCI
K08907 LHCA1; light-harvesting complex I chlorophyll a/b binding protein 1	Soltu.DM.05G026750.1
K08908 LHCA2; light-harvesting complex I chlorophyll a/b binding protein 2	Soltu.DM.10G001380.1
	Soltu.DM.12G026250.1
K08909 LHCA3; light-harvesting complex I chlorophyll a/b binding protein 3	Soltu.DM.10G003340.1
	Soltu.DM.12G028930.1
K08910 LHCA4; light-harvesting complex I chlorophyll a/b binding protein 4	Soltu.DM.03G030020.1
	Soltu.DM.06G025820.1
K08911 LHCA5; light-harvesting complex I chlorophyll a/b binding protein 5	Soltu.DM.07G009310.3
LHCII
K08912 LHCB1; light-harvesting complex II chlorophyll a/b binding protein 1	Soltu.DM.02G013810.1
	Soltu.DM.02G014000.1
	Soltu.DM.02G014010.2
	Soltu.DM.02G014020.1
	Soltu.DM.03G000830.1
	Soltu.DM.03G000900.1
	Soltu.DM.03G004830.1
	Soltu.DM.08G015890.1
K08913 LHCB2; light-harvesting complex II chlorophyll a/b binding protein 2	Soltu.DM.07G015870.1
	Soltu.DM.12G023640.1
K08914 LHCB3; light-harvesting complex II chlorophyll a/b binding protein 3	Soltu.DM.07G024910.1
	Soltu.DM.12G029100.1
K08915 LHCB4; light-harvesting complex II chlorophyll a/b binding protein 4	Soltu.DM.09G000380.1
K08916 LHCB5; light-harvesting complex II chlorophyll a/b binding protein 5	Soltu.DM.06G021700.1
K08917 LHCB6; light-harvesting complex II chlorophyll a/b binding protein 6	Soltu.DM.01G044260.1
	Soltu.DM.01G044280.1
