# Supplementary material for: Dissecting the Chloroplast Proteome of the Potato (Solanum Tuberosum L.) and Its Comparison with the Tuber Amyloplast Proteome
Source: Plants (Basel). 2022 Jul 24;11(15):1915. doi: 10.3390/plants11151915 (PMC9332351; doi:10.3390/plants11151915)
Supplement: Supplementary file 1 [file plants-11-01915-s001.zip › Supplementary Table S5.xlsx]

## Sheet: Sheet1
Supplementary Table S5 | The proteins list for chloroplast-unique proteins set, amyloplast-unique proteins set, and common proteins set in chloroplast and amyloplast, respectively.
Chloroplast-unique proteins set	amyloplast-unique proteins set	common proteins set in chloroplast and amyloplast
Soltu.DM.02G023520.1	Soltu.DM.03G023490.1	Soltu.DM.11G015040.1
Soltu.DM.09G000740.2	Soltu.DM.05G008970.2	Soltu.DM.01G015090.1
Soltu.DM.07G010140.1	Soltu.DM.02G026440.1	Soltu.DM.07G012320.1
Soltu.DM.05G003700.1	Soltu.DM.12G016630.1	Soltu.DM.S001100.1
Soltu.DM.02G034480.1	Soltu.DM.03G035720.1	Soltu.DM.04G002460.1
Soltu.DM.11G021310.1	Soltu.DM.12G006410.1	Soltu.DM.03G022350.3
Soltu.DM.10G002270.1	Soltu.DM.09G003770.1	Soltu.DM.06G003270.1
Soltu.DM.07G026260.1	Soltu.DM.02G019020.1	Soltu.DM.10G007540.1
Soltu.DM.01G049940.1	Soltu.DM.05G008100.1	Soltu.DM.06G000410.2
Soltu.DM.08G021200.2	Soltu.DM.12G002630.1	Soltu.DM.12G004810.1
Soltu.DM.01G040080.1	Soltu.DM.06G026110.1	Soltu.DM.03G007760.1
Soltu.DM.05G005290.2	Soltu.DM.01G019510.2	Soltu.DM.05G020750.1
Soltu.DM.06G004360.1	Soltu.DM.05G003760.1	Soltu.DM.01G049590.2
Soltu.DM.10G015410.1	Soltu.DM.01G039370.1	Soltu.DM.03G027730.1
Soltu.DM.08G015510.1	Soltu.DM.04G023300.2	Soltu.DM.04G027660.1
Soltu.DM.11G007640.1	Soltu.DM.08G001560.1	Soltu.DM.03G007710.1
Soltu.DM.01G044090.1	Soltu.DM.07G025810.1	Soltu.DM.05G004320.1
Soltu.DM.05G023090.2	Soltu.DM.08G005400.1	Soltu.DM.05G024990.1
Soltu.DM.07G005720.1	Soltu.DM.09G024850.3	Soltu.DM.05G027120.1
Soltu.DM.08G006260.1	Soltu.DM.09G007620.1	Soltu.DM.09G011580.1
Soltu.DM.07G002970.1	Soltu.DM.03G012410.1	Soltu.DM.03G035550.1
Soltu.DM.10G000670.3	Soltu.DM.02G019030.1	Soltu.DM.11G019690.1
Soltu.DM.03G022460.1	Soltu.DM.08G001630.1	Soltu.DM.04G005660.2
Soltu.DM.03G025210.1	Soltu.DM.08G001570.1	Soltu.DM.06G028940.3
Soltu.DM.11G017340.1	Soltu.DM.12G026390.1	Soltu.DM.11G025220.1
Soltu.DM.02G025810.1	Soltu.DM.10G020640.1	Soltu.DM.02G026830.4
Soltu.DM.09G001070.1	Soltu.DM.06G031410.1	Soltu.DM.02G031690.1
Soltu.DM.11G025200.1	Soltu.DM.04G031730.1	Soltu.DM.04G036630.1
Soltu.DM.06G018640.1	Soltu.DM.10G024820.1	Soltu.DM.03G030110.1
Soltu.DM.01G024450.1	Soltu.DM.06G017050.2	Soltu.DM.02G015900.2
Soltu.DM.11G020850.3	Soltu.DM.08G013050.1	Soltu.DM.02G032860.1
Soltu.DM.04G028040.1	Soltu.DM.10G015370.1	Soltu.DM.06G010900.1
Soltu.DM.09G019730.1	Soltu.DM.03G018650.1	Soltu.DM.03G023530.1
Soltu.DM.01G035660.1	Soltu.DM.02G024830.1	Soltu.DM.01G042380.1
Soltu.DM.06G027190.1	Soltu.DM.08G019330.1	Soltu.DM.05G009520.2
Soltu.DM.11G016190.1	Soltu.DM.12G030200.1	Soltu.DM.02G014060.1
rpl2-1	Soltu.DM.08G001030.2	Soltu.DM.03G028090.1
rpl2-2	Soltu.DM.03G024400.1	Soltu.DM.04G037620.2
Soltu.DM.01G025150.1	Soltu.DM.03G007720.1	Soltu.DM.03G028540.1
Soltu.DM.05G006440.1	Soltu.DM.02G027020.1	Soltu.DM.03G004920.2
Soltu.DM.02G012430.1	Soltu.DM.08G001520.1	Soltu.DM.12G008600.1
Soltu.DM.05G013640.1	Soltu.DM.08G005440.2	Soltu.DM.11G004900.2
Soltu.DM.07G012430.1	Soltu.DM.04G029320.1	Soltu.DM.01G007690.1
Soltu.DM.09G027020.1	Soltu.DM.06G005570.1	Soltu.DM.12G027330.1
Soltu.DM.03G023040.1	Soltu.DM.07G013370.8	Soltu.DM.07G028580.2
Soltu.DM.02G019310.1	Soltu.DM.03G018480.1	Soltu.DM.06G022940.1
Soltu.DM.12G004170.1	Soltu.DM.09G001710.2	Soltu.DM.09G030970.1
Soltu.DM.04G008070.1	Soltu.DM.05G023510.1	Soltu.DM.08G029760.1
Soltu.DM.02G006170.3	Soltu.DM.08G001530.2	Soltu.DM.01G006220.1
Soltu.DM.04G029310.1	Soltu.DM.07G000910.1	Soltu.DM.05G004470.1
Soltu.DM.01G042370.1	Soltu.DM.11G001030.1	Soltu.DM.06G014960.1
Soltu.DM.01G000350.1	Soltu.DM.03G022200.1	Soltu.DM.04G037500.1
Soltu.DM.03G023850.1	Soltu.DM.08G027290.2	Soltu.DM.06G030400.1
Soltu.DM.07G003310.1	Soltu.DM.08G001640.1	Soltu.DM.02G022700.1
Soltu.DM.04G028730.1	Soltu.DM.08G001580.1	Soltu.DM.05G023600.1
Soltu.DM.01G042940.2	Soltu.DM.07G002780.1	Soltu.DM.08G001820.1
Soltu.DM.07G023150.1	Soltu.DM.05G023390.1	Soltu.DM.06G028910.2
Soltu.DM.10G005580.2	Soltu.DM.09G010660.1	Soltu.DM.03G018580.1
Soltu.DM.03G028320.1	Soltu.DM.05G024440.1	Soltu.DM.04G022990.1
Soltu.DM.09G024390.1	Soltu.DM.03G018520.1	Soltu.DM.04G037660.1
Soltu.DM.09G024400.1	Soltu.DM.10G017910.2	Soltu.DM.08G030230.3
Soltu.DM.07G023760.1	Soltu.DM.06G004270.2	Soltu.DM.07G028590.1
Soltu.DM.01G025590.1	Soltu.DM.02G000530.1	Soltu.DM.04G027270.1
Soltu.DM.11G010100.1	Soltu.DM.10G010630.1	Soltu.DM.01G049670.1
Soltu.DM.03G011370.1	Soltu.DM.07G010000.3	Soltu.DM.09G028060.1
Soltu.DM.04G022110.1	Soltu.DM.09G005700.1	Soltu.DM.03G016410.1
Soltu.DM.06G022410.1	Soltu.DM.10G001100.1	Soltu.DM.12G010710.1
Soltu.DM.03G000900.1	Soltu.DM.03G017080.1	Soltu.DM.03G024560.1
Soltu.DM.05G001970.2	Soltu.DM.10G025840.1	Soltu.DM.07G022290.1
Soltu.DM.04G023370.1	Soltu.DM.05G023990.1	Soltu.DM.08G019300.1
Soltu.DM.12G001670.1	Soltu.DM.10G022110.1	Soltu.DM.08G012480.1
rps14	Soltu.DM.03G023520.1	Soltu.DM.09G004100.1
Soltu.DM.11G015050.1	Soltu.DM.03G019430.1	Soltu.DM.07G017750.1
Soltu.DM.11G012510.1	Soltu.DM.10G017450.1	Soltu.DM.11G001660.1
rps19	Soltu.DM.02G026410.1	Soltu.DM.09G027890.1
Soltu.DM.02G020530.1	Soltu.DM.04G028140.1	Soltu.DM.07G024380.1
Soltu.DM.09G015230.1	Soltu.DM.09G004030.1	Soltu.DM.03G016420.1
Soltu.DM.08G019270.1	Soltu.DM.08G013060.1	Soltu.DM.12G008230.2
Soltu.DM.09G022180.1	Soltu.DM.08G019320.1	Soltu.DM.02G020170.2
Soltu.DM.11G008910.1	Soltu.DM.02G020690.1	Soltu.DM.11G023190.1
Soltu.DM.10G026130.4	Soltu.DM.06G006910.1	Soltu.DM.08G019310.1
Soltu.DM.05G006930.2	Soltu.DM.11G023290.1	Soltu.DM.05G010790.1
Soltu.DM.08G011740.1	Soltu.DM.01G031330.1	Soltu.DM.05G000570.1
Soltu.DM.06G001050.1	Soltu.DM.07G004240.1	Soltu.DM.06G000420.1
Soltu.DM.04G010810.1	Soltu.DM.09G021720.1	Soltu.DM.08G019140.1
Soltu.DM.08G019960.1	Soltu.DM.06G027160.1
Soltu.DM.09G007370.2	Soltu.DM.07G027740.3
Soltu.DM.03G017550.1	Soltu.DM.08G005420.1
Soltu.DM.07G002160.3	Soltu.DM.08G005300.1
Soltu.DM.09G002710.1	Soltu.DM.09G005710.1
Soltu.DM.07G026630.1	Soltu.DM.03G018620.1
Soltu.DM.04G037900.1	Soltu.DM.06G012850.1
Soltu.DM.09G006110.1	Soltu.DM.12G000030.1
Soltu.DM.05G008530.1	Soltu.DM.03G023510.1
Soltu.DM.05G002180.1	Soltu.DM.08G001610.1
Soltu.DM.01G038610.1	Soltu.DM.09G004270.1
Soltu.DM.07G023030.1	Soltu.DM.05G019720.1
Soltu.DM.11G003630.2	Soltu.DM.06G013880.1
Soltu.DM.01G039550.1	Soltu.DM.08G001550.1
Soltu.DM.06G035050.2	Soltu.DM.08G027950.1
Soltu.DM.03G019200.1	Soltu.DM.04G011490.1
Soltu.DM.06G031650.1	Soltu.DM.03G011460.1
Soltu.DM.12G016610.4	Soltu.DM.03G023620.1
Soltu.DM.09G023570.1	Soltu.DM.11G022490.1
Soltu.DM.04G000860.1	Soltu.DM.01G024120.1
Soltu.DM.01G047280.1	Soltu.DM.06G026410.1
Soltu.DM.01G026300.1	Soltu.DM.11G000060.3
Soltu.DM.02G023960.1	Soltu.DM.03G007750.1
Soltu.DM.06G008370.1	Soltu.DM.07G009300.2
Soltu.DM.01G051050.1	Soltu.DM.08G005410.1
Soltu.DM.01G009390.1	Soltu.DM.01G033740.2
Soltu.DM.01G046990.1	Soltu.DM.08G025960.1
Soltu.DM.02G018480.1	Soltu.DM.03G023500.1
Soltu.DM.04G024470.1	Soltu.DM.07G013630.1
Soltu.DM.12G024870.2	Soltu.DM.04G027650.1
Soltu.DM.07G023190.1	Soltu.DM.10G010830.1
Soltu.DM.09G024350.1	Soltu.DM.07G004230.1
Soltu.DM.04G017810.2	Soltu.DM.S001720.1
Soltu.DM.08G022660.1	Soltu.DM.08G013080.1
Soltu.DM.02G031300.1
Soltu.DM.02G033020.1
Soltu.DM.04G026070.1
Soltu.DM.11G007720.1
Soltu.DM.09G025620.1
Soltu.DM.04G010360.1
Soltu.DM.11G008980.1
Soltu.DM.02G013620.1
Soltu.DM.04G003280.1
Soltu.DM.06G000960.1
Soltu.DM.01G024900.1
ycf1
Soltu.DM.09G000420.1
Soltu.DM.12G000480.1
Soltu.DM.02G026870.3
Soltu.DM.12G022340.1
rpl23-2
Soltu.DM.03G003320.1
rpl23-1
Soltu.DM.05G012980.3
Soltu.DM.09G026930.2
Soltu.DM.03G018450.1
Soltu.DM.04G021890.1
Soltu.DM.11G012140.3
Soltu.DM.11G021230.1
Soltu.DM.10G003340.1
Soltu.DM.02G000480.1
Soltu.DM.10G019980.1
Soltu.DM.12G026310.1
Soltu.DM.01G045850.1
Soltu.DM.06G019290.2
Soltu.DM.12G021190.1
Soltu.DM.09G028120.1
Soltu.DM.06G028660.1
Soltu.DM.01G052000.1
Soltu.DM.12G009770.1
Soltu.DM.06G018440.1
Soltu.DM.07G026750.1
Soltu.DM.10G002520.1
Soltu.DM.04G004670.1
Soltu.DM.04G030160.1
Soltu.DM.03G024140.2
Soltu.DM.07G024910.1
Soltu.DM.01G030830.1
Soltu.DM.09G025860.1
Soltu.DM.09G009050.1
Soltu.DM.03G010310.1
Soltu.DM.06G002400.1
Soltu.DM.12G019790.1
Soltu.DM.07G011650.1
Soltu.DM.08G012190.1
Soltu.DM.01G022930.1
Soltu.DM.03G029170.3
Soltu.DM.09G030410.1
Soltu.DM.03G030640.2
Soltu.DM.01G048870.1
Soltu.DM.06G011120.1
Soltu.DM.01G011760.1
Soltu.DM.10G005780.1
Soltu.DM.10G028140.1
Soltu.DM.05G026850.1
Soltu.DM.03G036250.1
Soltu.DM.04G005850.1
Soltu.DM.02G021840.1
Soltu.DM.01G051300.1
Soltu.DM.06G004160.1
Soltu.DM.01G018760.1
Soltu.DM.06G019380.1
Soltu.DM.03G033550.1
Soltu.DM.12G029100.1
Soltu.DM.04G020830.2
Soltu.DM.06G030180.1
Soltu.DM.06G026690.1
Soltu.DM.07G006660.1
Soltu.DM.01G002150.1
Soltu.DM.04G024230.1
Soltu.DM.10G000550.1
Soltu.DM.04G029350.4
Soltu.DM.04G025050.3
Soltu.DM.01G001660.2
Soltu.DM.03G035200.1
Soltu.DM.09G004260.1
Soltu.DM.06G012510.1
Soltu.DM.02G010910.2
Soltu.DM.03G029950.1
Soltu.DM.10G013240.1
Soltu.DM.03G018010.3
Soltu.DM.02G031330.1
Soltu.DM.11G019340.1
Soltu.DM.03G037610.1
Soltu.DM.12G024670.1
Soltu.DM.09G030360.1
Soltu.DM.02G007030.4
Soltu.DM.10G019250.1
Soltu.DM.06G027610.1
Soltu.DM.10G018680.1
Soltu.DM.07G004040.1
Soltu.DM.03G013510.1
Soltu.DM.02G017420.1
Soltu.DM.12G025930.1
Soltu.DM.12G010030.1
Soltu.DM.12G010840.1
Soltu.DM.01G044260.1
Soltu.DM.05G004790.1
Soltu.DM.09G001720.1
Soltu.DM.12G023640.1
Soltu.DM.01G000060.5
Soltu.DM.02G033050.1
Soltu.DM.03G004830.1
Soltu.DM.07G028260.1
Soltu.DM.09G025940.1
Soltu.DM.06G011840.1
Soltu.DM.01G049300.3
Soltu.DM.02G003140.1
Soltu.DM.06G033650.1
Soltu.DM.09G009510.1
Soltu.DM.07G027010.1
Soltu.DM.02G027940.1
Soltu.DM.03G033710.2
Soltu.DM.10G013530.1
Soltu.DM.05G001570.1
Soltu.DM.11G021260.1
Soltu.DM.02G022650.1
Soltu.DM.11G003670.1
Soltu.DM.11G006420.1
Soltu.DM.01G000990.1
Soltu.DM.05G026240.2
Soltu.DM.07G001750.1
Soltu.DM.08G000130.1
Soltu.DM.01G041630.1
Soltu.DM.03G015110.1
Soltu.DM.05G025110.1
Soltu.DM.06G004200.2
Soltu.DM.04G018630.1
Soltu.DM.08G027900.1
Soltu.DM.08G029260.2
Soltu.DM.06G024290.1
Soltu.DM.03G024020.1
Soltu.DM.08G006100.1
Soltu.DM.12G015060.4
Soltu.DM.10G003950.1
Soltu.DM.05G019280.2
Soltu.DM.03G021590.1
ccsA
Soltu.DM.04G017970.2
Soltu.DM.11G015780.1
Soltu.DM.12G028430.1
Soltu.DM.08G024600.1
Soltu.DM.02G023240.3
Soltu.DM.12G001150.2
Soltu.DM.04G030730.1
Soltu.DM.08G005650.1
Soltu.DM.09G001030.1
Soltu.DM.05G010700.2
Soltu.DM.10G001170.1
Soltu.DM.05G025550.1
Soltu.DM.04G033600.1
Soltu.DM.11G021460.1
Soltu.DM.06G019250.1
Soltu.DM.11G020080.1
Soltu.DM.01G041060.1
Soltu.DM.06G034680.1
Soltu.DM.07G012720.1
Soltu.DM.01G039150.1
Soltu.DM.09G020540.1
Soltu.DM.01G001580.1
Soltu.DM.03G029750.1
rps7-2
Soltu.DM.03G011100.1
Soltu.DM.03G028600.1
rps7-1
Soltu.DM.07G001060.3
Soltu.DM.05G005330.1
Soltu.DM.07G000410.1
Soltu.DM.08G009280.1
Soltu.DM.02G027250.1
Soltu.DM.03G013140.1
Soltu.DM.10G015700.2
Soltu.DM.06G028420.1
Soltu.DM.11G006090.1
Soltu.DM.03G002770.1
Soltu.DM.01G037060.1
Soltu.DM.02G002360.1
Soltu.DM.06G014460.1
Soltu.DM.09G006550.2
Soltu.DM.02G004250.1
Soltu.DM.04G034750.2
Soltu.DM.01G042980.2
Soltu.DM.09G004660.1
Soltu.DM.06G018270.1
Soltu.DM.05G021010.1
Soltu.DM.10G030260.1
Soltu.DM.03G019550.1
Soltu.DM.01G022190.2
Soltu.DM.03G005030.1
Soltu.DM.12G020860.1
Soltu.DM.02G032850.1
Soltu.DM.01G041950.1
Soltu.DM.03G010260.5
Soltu.DM.08G014330.1
Soltu.DM.04G018260.1
Soltu.DM.07G025320.1
Soltu.DM.04G037850.1
Soltu.DM.05G022730.1
Soltu.DM.03G032650.2
Soltu.DM.03G028390.1
petD
petA
Soltu.DM.01G044750.1
Soltu.DM.12G002080.1
petL
petN
Soltu.DM.08G007490.1
Soltu.DM.05G023290.1
Soltu.DM.02G029730.1
Soltu.DM.06G034070.1
Soltu.DM.02G019510.1
Soltu.DM.02G023440.1
Soltu.DM.09G014300.1
Soltu.DM.09G024520.1
Soltu.DM.04G003570.1
Soltu.DM.10G029030.1
Soltu.DM.10G020280.1
Soltu.DM.10G028170.1
Soltu.DM.01G039400.1
Soltu.DM.04G019400.1
Soltu.DM.12G020980.1
Soltu.DM.03G027140.1
Soltu.DM.10G011440.1
Soltu.DM.07G008910.1
Soltu.DM.08G020370.1
Soltu.DM.10G018880.1
Soltu.DM.10G000060.1
Soltu.DM.01G003690.1
Soltu.DM.01G050750.1
Soltu.DM.08G001230.1
Soltu.DM.07G019640.2
Soltu.DM.10G025270.1
Soltu.DM.03G037680.1
Soltu.DM.06G017340.1
Soltu.DM.06G025150.1
Soltu.DM.04G023570.1
Soltu.DM.07G002520.1
Soltu.DM.05G004600.3
Soltu.DM.07G001140.1
Soltu.DM.07G014630.1
Soltu.DM.08G029460.1
Soltu.DM.12G000520.1
Soltu.DM.04G022190.1
Soltu.DM.12G019510.2
Soltu.DM.08G017840.1
Soltu.DM.02G015870.1
Soltu.DM.02G032930.1
Soltu.DM.11G022100.1
Soltu.DM.05G007050.1
Soltu.DM.11G006300.1
Soltu.DM.06G020810.1
Soltu.DM.05G026120.2
Soltu.DM.10G021090.1
Soltu.DM.05G026560.1
Soltu.DM.01G005910.2
Soltu.DM.08G011330.3
Soltu.DM.08G028310.1
Soltu.DM.02G026910.2
Soltu.DM.10G007710.1
Soltu.DM.02G019260.1
Soltu.DM.01G051580.1
Soltu.DM.08G030270.3
Soltu.DM.10G023180.5
Soltu.DM.01G032190.1
Soltu.DM.04G025220.1
Soltu.DM.12G022950.1
Soltu.DM.06G023830.1
Soltu.DM.02G004820.1
Soltu.DM.02G022830.1
Soltu.DM.03G022230.2
Soltu.DM.09G020910.1
Soltu.DM.07G013010.1
Soltu.DM.01G000670.2
Soltu.DM.01G042860.1
Soltu.DM.03G014590.1
Soltu.DM.07G022830.1
Soltu.DM.02G031040.1
Soltu.DM.04G030190.1
Soltu.DM.01G034850.1
Soltu.DM.07G028440.1
Soltu.DM.06G020210.1
clpP
Soltu.DM.07G015870.1
Soltu.DM.11G020050.1
Soltu.DM.02G005830.1
Soltu.DM.04G030880.1
Soltu.DM.06G006540.1
Soltu.DM.08G010580.1
Soltu.DM.03G024640.1
Soltu.DM.10G018510.1
Soltu.DM.01G010280.1
Soltu.DM.03G037550.3
Soltu.DM.05G013630.1
Soltu.DM.11G000870.1
Soltu.DM.03G000300.1
rpoB
rpoA
Soltu.DM.07G028560.2
Soltu.DM.12G025520.3
Soltu.DM.01G033480.2
Soltu.DM.08G026710.1
Soltu.DM.11G004880.1
Soltu.DM.12G004510.2
Soltu.DM.07G002960.1
Soltu.DM.06G008360.1
Soltu.DM.01G026280.1
Soltu.DM.01G025380.1
Soltu.DM.04G027940.1
Soltu.DM.11G007970.1
Soltu.DM.01G030840.1
Soltu.DM.05G019810.1
Soltu.DM.11G011960.2
Soltu.DM.12G020480.1
Soltu.DM.11G004070.1
Soltu.DM.12G029650.1
Soltu.DM.10G002380.1
Soltu.DM.07G012540.1
Soltu.DM.02G032530.1
Soltu.DM.01G036450.1
Soltu.DM.06G003210.1
Soltu.DM.01G030390.1
Soltu.DM.07G022140.1
Soltu.DM.02G016550.1
Soltu.DM.04G018800.1
Soltu.DM.01G027450.1
Soltu.DM.04G035800.1
Soltu.DM.11G004440.1
Soltu.DM.08G027280.1
Soltu.DM.06G000220.1
Soltu.DM.02G026600.2
Soltu.DM.03G010340.1
Soltu.DM.07G022380.1
Soltu.DM.07G006530.2
Soltu.DM.01G029050.1
Soltu.DM.08G029230.1
Soltu.DM.11G016870.1
Soltu.DM.12G023250.1
Soltu.DM.09G019740.1
Soltu.DM.02G028460.1
Soltu.DM.02G004240.1
Soltu.DM.09G029170.1
Soltu.DM.09G000730.1
Soltu.DM.09G023020.1
Soltu.DM.12G019970.1
Soltu.DM.03G025000.1
Soltu.DM.06G014400.1
Soltu.DM.09G018130.1
Soltu.DM.09G025900.1
Soltu.DM.07G000920.2
Soltu.DM.06G034510.2
Soltu.DM.04G037170.1
Soltu.DM.03G030210.1
Soltu.DM.04G036520.2
Soltu.DM.12G030210.1
Soltu.DM.06G002040.2
Soltu.DM.03G037430.1
Soltu.DM.07G027620.1
Soltu.DM.04G006810.3
Soltu.DM.01G000360.1
Soltu.DM.10G004210.1
Soltu.DM.01G038840.1
Soltu.DM.11G021070.1
rps8
Soltu.DM.03G027380.1
Soltu.DM.09G019860.1
Soltu.DM.02G026590.1
Soltu.DM.10G024980.1
Soltu.DM.11G017920.1
Soltu.DM.08G010140.1
rps4
Soltu.DM.01G028840.2
Soltu.DM.09G025890.2
Soltu.DM.08G015370.1
Soltu.DM.08G004330.2
Soltu.DM.04G030680.1
Soltu.DM.09G003690.1
Soltu.DM.02G015330.3
Soltu.DM.12G004430.1
Soltu.DM.01G038200.1
Soltu.DM.09G028880.1
Soltu.DM.07G019680.1
Soltu.DM.12G026300.1
Soltu.DM.08G020020.3
Soltu.DM.09G029740.1
Soltu.DM.10G000120.2
Soltu.DM.03G001020.1
Soltu.DM.08G022080.1
Soltu.DM.01G040400.1
Soltu.DM.08G001360.1
Soltu.DM.10G001730.1
ndhE
Soltu.DM.05G019560.1
ndhI
Soltu.DM.01G023390.1
ndhH
ndhF
ndhK
ndhJ
Soltu.DM.08G001070.2
Soltu.DM.01G029940.1
Soltu.DM.05G025130.1
Soltu.DM.07G023080.1
Soltu.DM.11G012500.1
ndhA
Soltu.DM.08G017190.1
Soltu.DM.04G010470.1
psbT
Soltu.DM.02G012460.1
Soltu.DM.11G025280.1
Soltu.DM.02G017330.1
Soltu.DM.05G006310.1
Soltu.DM.01G036080.2
Soltu.DM.07G000590.1
psbD
Soltu.DM.01G034770.2
psbE
Soltu.DM.03G010850.2
psbA
Soltu.DM.01G035630.1
psbK
psbL
Soltu.DM.10G024290.1
Soltu.DM.12G026540.1
psbN
Soltu.DM.01G040270.1
Soltu.DM.03G025640.1
Soltu.DM.06G033220.1
Soltu.DM.10G018830.1
Soltu.DM.08G010660.1
Soltu.DM.02G015260.2
Soltu.DM.04G035960.1
Soltu.DM.06G029170.1
Soltu.DM.04G025260.1
Soltu.DM.07G026640.1
Soltu.DM.01G043080.1
Soltu.DM.07G013190.2
Soltu.DM.03G032070.1
Soltu.DM.04G027690.1
psaB
Soltu.DM.08G027000.1
Soltu.DM.01G033730.4
Soltu.DM.01G050610.1
Soltu.DM.07G011660.1
psaA
Soltu.DM.11G023180.1
Soltu.DM.08G026260.1
Soltu.DM.05G000470.1
Soltu.DM.01G002140.1
Soltu.DM.02G008740.1
Soltu.DM.09G011110.3
Soltu.DM.09G031780.1
Soltu.DM.12G011630.1
Soltu.DM.03G024600.1
Soltu.DM.05G026960.1
Soltu.DM.06G032390.1
Soltu.DM.05G005570.2
Soltu.DM.02G010800.1
Soltu.DM.07G026880.1
Soltu.DM.11G018210.1
Soltu.DM.04G036190.1
Soltu.DM.01G049120.1
Soltu.DM.06G020080.1
Soltu.DM.02G021730.1
Soltu.DM.07G005060.1
Soltu.DM.12G025600.1
Soltu.DM.03G033090.1
Soltu.DM.11G000630.1
Soltu.DM.12G029900.1
Soltu.DM.04G030930.2
Soltu.DM.07G017690.1
Soltu.DM.12G001290.1
Soltu.DM.11G023090.1
Soltu.DM.08G022210.1
Soltu.DM.02G013830.1
Soltu.DM.12G020120.3
Soltu.DM.02G016750.1
Soltu.DM.01G001890.2
Soltu.DM.02G024970.1
Soltu.DM.10G020550.1
Soltu.DM.07G013280.1
Soltu.DM.02G033150.1
Soltu.DM.04G005950.2
Soltu.DM.06G022960.1
Soltu.DM.11G020500.1
Soltu.DM.01G035380.1
Soltu.DM.11G003660.1
Soltu.DM.12G026740.1
Soltu.DM.08G001730.1
Soltu.DM.01G035950.1
Soltu.DM.01G048190.1
Soltu.DM.06G001910.1
Soltu.DM.06G027060.1
Soltu.DM.01G027370.1
Soltu.DM.10G015780.1
Soltu.DM.04G014460.1
Soltu.DM.05G000350.1
Soltu.DM.09G027390.1
Soltu.DM.06G003900.1
Soltu.DM.04G017820.1
Soltu.DM.04G027370.1
Soltu.DM.05G000800.1
Soltu.DM.12G019780.1
Soltu.DM.06G012400.1
Soltu.DM.01G030150.1
Soltu.DM.09G006580.1
Soltu.DM.10G018140.3
Soltu.DM.06G030740.1
Soltu.DM.01G043850.1
Soltu.DM.11G010060.1
Soltu.DM.02G022100.1
Soltu.DM.03G027180.1
Soltu.DM.09G013660.2
Soltu.DM.01G002710.2
Soltu.DM.10G002310.1
Soltu.DM.03G032390.1
Soltu.DM.01G037820.1
Soltu.DM.05G016400.1
Soltu.DM.04G035720.1
Soltu.DM.06G015760.1
Soltu.DM.10G019970.1
Soltu.DM.08G027770.1
Soltu.DM.02G011930.3
Soltu.DM.08G005050.1
Soltu.DM.05G007650.1
Soltu.DM.05G002490.1
Soltu.DM.02G001880.1
Soltu.DM.02G023230.1
Soltu.DM.08G006430.1
Soltu.DM.07G004740.1
Soltu.DM.04G036440.1
Soltu.DM.11G004600.1
Soltu.DM.01G024860.1
Soltu.DM.01G005800.1
Soltu.DM.01G025550.1
Soltu.DM.12G026500.1
Soltu.DM.01G048390.1
Soltu.DM.03G014310.1
Soltu.DM.01G034220.2
Soltu.DM.04G020200.2
Soltu.DM.03G030740.1
Soltu.DM.08G021720.1
Soltu.DM.02G009320.1
Soltu.DM.08G026180.1
Soltu.DM.12G014510.1
Soltu.DM.02G020140.1
Soltu.DM.11G026750.1
Soltu.DM.02G023350.1
Soltu.DM.12G011300.3
Soltu.DM.04G035990.3
Soltu.DM.01G032510.1
Soltu.DM.08G030260.1
Soltu.DM.07G007490.1
Soltu.DM.09G014380.2
Soltu.DM.12G019540.1
Soltu.DM.09G002040.1
Soltu.DM.01G038800.1
Soltu.DM.03G023100.1
Soltu.DM.11G006310.1
Soltu.DM.01G033190.1
Soltu.DM.11G009750.1
Soltu.DM.01G042310.1
Soltu.DM.04G007220.1
Soltu.DM.07G023810.1
Soltu.DM.05G010580.1
Soltu.DM.03G022160.1
Soltu.DM.07G025510.1
Soltu.DM.11G004240.1
Soltu.DM.06G013090.1
Soltu.DM.01G035600.1
Soltu.DM.11G020460.2
Soltu.DM.01G000880.1
Soltu.DM.04G037460.1
Soltu.DM.08G024000.1
Soltu.DM.01G028520.3
Soltu.DM.06G000740.1
Soltu.DM.04G007340.2
Soltu.DM.07G017170.1
Soltu.DM.07G028390.2
Soltu.DM.06G002480.1
Soltu.DM.05G009960.1
Soltu.DM.01G044250.1
Soltu.DM.01G045310.1
Soltu.DM.03G023540.1
Soltu.DM.05G005370.2
Soltu.DM.06G035000.2
Soltu.DM.12G002150.1
Soltu.DM.02G014000.1
Soltu.DM.08G009390.1
Soltu.DM.02G008540.1
Soltu.DM.11G016140.1
Soltu.DM.12G028930.1
Soltu.DM.01G023040.1
Soltu.DM.02G023800.1
Soltu.DM.08G022290.1
Soltu.DM.04G006080.1
Soltu.DM.07G024820.1
Soltu.DM.07G018670.3
Soltu.DM.01G042670.1
Soltu.DM.11G022410.1
Soltu.DM.04G018270.1
Soltu.DM.08G019790.1
Soltu.DM.06G026220.3
Soltu.DM.09G025610.1
Soltu.DM.07G023320.1
Soltu.DM.02G007480.1
Soltu.DM.01G034540.1
Soltu.DM.01G050390.1
Soltu.DM.09G006660.4
Soltu.DM.10G006360.1
Soltu.DM.02G024280.2
Soltu.DM.06G028530.3
Soltu.DM.08G004610.1
matK
Soltu.DM.08G023110.1
Soltu.DM.11G007930.1
Soltu.DM.11G023780.1
Soltu.DM.07G028270.1
Soltu.DM.11G003460.1
Soltu.DM.01G049770.1
Soltu.DM.01G040120.1
Soltu.DM.06G025560.1
Soltu.DM.02G010430.1
Soltu.DM.04G038270.1
Soltu.DM.09G028810.1
Soltu.DM.05G000990.1
Soltu.DM.04G036680.1
Soltu.DM.03G028480.1
Soltu.DM.03G010900.1
Soltu.DM.12G025000.1
Soltu.DM.05G000430.2
Soltu.DM.12G029740.1
Soltu.DM.07G014290.1
Soltu.DM.06G028610.1
Soltu.DM.09G027790.1
Soltu.DM.12G030040.1
Soltu.DM.10G024570.2
Soltu.DM.01G044290.1
Soltu.DM.03G030940.1
Soltu.DM.06G014550.1
Soltu.DM.05G000750.1
Soltu.DM.08G006230.1
Soltu.DM.11G002450.1
Soltu.DM.04G037090.1
Soltu.DM.02G010750.1
Soltu.DM.02G023550.1
Soltu.DM.06G034180.2
Soltu.DM.03G008530.1
Soltu.DM.01G006160.1
Soltu.DM.02G013790.1
Soltu.DM.11G015010.1
Soltu.DM.03G013820.2
Soltu.DM.12G006370.1
Soltu.DM.03G030010.1
Soltu.DM.08G022250.1
Soltu.DM.05G026920.1
Soltu.DM.04G022870.1
Soltu.DM.11G009550.1
Soltu.DM.05G022620.1
Soltu.DM.09G025560.1
Soltu.DM.03G000050.1
Soltu.DM.11G000220.1
Soltu.DM.05G013550.1
Soltu.DM.03G021870.1
Soltu.DM.09G007470.2
Soltu.DM.04G000320.1
Soltu.DM.09G027920.1
Soltu.DM.04G004620.1
Soltu.DM.04G027100.1
Soltu.DM.01G035790.2
Soltu.DM.01G048600.1
Soltu.DM.01G044300.1
Soltu.DM.07G015790.2
Soltu.DM.06G023170.1
Soltu.DM.11G010660.1
Soltu.DM.03G010490.2
Soltu.DM.03G007150.1
Soltu.DM.06G031830.1
Soltu.DM.03G032240.1
Soltu.DM.05G008540.1
Soltu.DM.09G023250.2
Soltu.DM.01G045790.1
Soltu.DM.03G016100.1
Soltu.DM.06G007030.1
Soltu.DM.08G022130.3
Soltu.DM.08G029600.1
Soltu.DM.07G012060.1
Soltu.DM.04G020880.1
Soltu.DM.04G037860.1
Soltu.DM.10G003520.1
Soltu.DM.05G007610.1
Soltu.DM.05G004480.1
Soltu.DM.06G034430.1
Soltu.DM.12G005880.2
Soltu.DM.02G013430.1
Soltu.DM.11G004640.1
Soltu.DM.11G019990.1
Soltu.DM.01G027540.1
Soltu.DM.08G019150.1
Soltu.DM.04G010000.1
Soltu.DM.10G000600.1
Soltu.DM.10G027940.1
Soltu.DM.05G020510.1
Soltu.DM.12G026250.1
Soltu.DM.02G029030.1
Soltu.DM.12G025200.3
Soltu.DM.11G010910.1
Soltu.DM.08G004930.1
Soltu.DM.06G024550.2
Soltu.DM.07G023560.1
Soltu.DM.01G037100.1
Soltu.DM.10G020030.2
Soltu.DM.03G016090.1
Soltu.DM.03G024430.1
Soltu.DM.07G003120.2
Soltu.DM.10G008990.1
Soltu.DM.05G002050.1
Soltu.DM.10G000270.2
Soltu.DM.10G025830.1
Soltu.DM.02G026790.1
Soltu.DM.05G022490.1
Soltu.DM.01G038030.1
Soltu.DM.08G019030.1
Soltu.DM.11G008050.1
Soltu.DM.04G030200.2
Soltu.DM.02G011560.1
Soltu.DM.07G006040.1
Soltu.DM.12G009170.1
accD
Soltu.DM.03G020700.1
ndhB-1
ndhB-2
Soltu.DM.03G011750.1
Soltu.DM.04G025670.2
Soltu.DM.03G004670.1
Soltu.DM.04G005790.1
Soltu.DM.12G027510.1
Soltu.DM.08G015290.1
Soltu.DM.12G016130.1
Soltu.DM.09G001630.1
Soltu.DM.04G004290.1
Soltu.DM.07G027980.1
Soltu.DM.06G015480.1
Soltu.DM.03G001750.3
Soltu.DM.01G031820.1
Soltu.DM.04G033680.3
Soltu.DM.09G002560.1
Soltu.DM.11G025570.1
Soltu.DM.04G006160.1
Soltu.DM.05G025740.1
Soltu.DM.11G009990.1
Soltu.DM.11G008320.1
Soltu.DM.11G003160.2
Soltu.DM.01G009170.3
Soltu.DM.03G035370.1
Soltu.DM.02G034020.1
Soltu.DM.05G022300.2
Soltu.DM.04G031570.1
Soltu.DM.03G026820.1
Soltu.DM.04G018930.1
ycf15-2
Soltu.DM.01G023770.1
Soltu.DM.06G001960.2
Soltu.DM.03G030100.1
Soltu.DM.01G036340.1
Soltu.DM.01G021480.1
Soltu.DM.10G026720.1
Soltu.DM.02G024200.1
Soltu.DM.09G004280.1
Soltu.DM.01G040310.1
Soltu.DM.01G005970.1
Soltu.DM.08G000990.1
Soltu.DM.01G018420.1
Soltu.DM.03G005580.1
Soltu.DM.02G031390.1
Soltu.DM.09G018680.1
Soltu.DM.09G025880.1
Soltu.DM.10G030240.1
Soltu.DM.07G022840.1
Soltu.DM.08G002470.1
Soltu.DM.02G023300.1
Soltu.DM.08G006610.1
Soltu.DM.07G022590.2
Soltu.DM.05G003110.1
Soltu.DM.09G003710.1
Soltu.DM.10G022710.1
Soltu.DM.02G034710.2
Soltu.DM.11G016300.1
Soltu.DM.07G011180.2
Soltu.DM.01G046280.2
Soltu.DM.07G017000.1
Soltu.DM.10G013220.1
Soltu.DM.03G021100.3
Soltu.DM.04G020360.1
Soltu.DM.03G016670.1
Soltu.DM.09G007600.1
Soltu.DM.12G016060.1
Soltu.DM.08G015610.1
Soltu.DM.06G003200.2
Soltu.DM.01G029950.1
Soltu.DM.08G005090.1
Soltu.DM.07G005820.1
Soltu.DM.10G003320.2
Soltu.DM.01G003120.1
Soltu.DM.05G026990.1
Soltu.DM.11G021530.4
Soltu.DM.07G013720.1
Soltu.DM.08G023830.1
Soltu.DM.02G026040.1
Soltu.DM.08G015480.1
Soltu.DM.09G009070.2
Soltu.DM.09G018930.1
Soltu.DM.03G010330.1
Soltu.DM.01G047060.1
Soltu.DM.01G030850.1
Soltu.DM.10G025700.1
Soltu.DM.04G000070.1
Soltu.DM.01G044760.1
Soltu.DM.10G004660.1
Soltu.DM.04G034200.1
Soltu.DM.11G022230.1
Soltu.DM.01G025700.1
Soltu.DM.07G015070.1
Soltu.DM.03G013930.1
Soltu.DM.03G018150.1
Soltu.DM.03G000790.1
Soltu.DM.03G030660.1
Soltu.DM.04G023600.1
Soltu.DM.08G009230.1
Soltu.DM.08G023950.1
Soltu.DM.01G031060.2
Soltu.DM.01G006310.1
Soltu.DM.03G036270.1
Soltu.DM.12G000950.1
Soltu.DM.10G020740.1
Soltu.DM.11G003850.1
Soltu.DM.02G011870.1
Soltu.DM.02G014620.1
Soltu.DM.08G001940.1
Soltu.DM.12G003860.2
Soltu.DM.01G026320.1
Soltu.DM.06G003240.2
Soltu.DM.04G023960.5
Soltu.DM.09G025440.1
Soltu.DM.01G018740.1
Soltu.DM.02G029790.1
Soltu.DM.09G005750.1
Soltu.DM.04G031770.1
Soltu.DM.11G020830.1
Soltu.DM.03G033570.1
Soltu.DM.02G028820.1
Soltu.DM.08G025350.1
Soltu.DM.07G002710.1
Soltu.DM.03G023580.1
Soltu.DM.08G028620.1
Soltu.DM.06G010190.1
Soltu.DM.08G018400.1
Soltu.DM.02G034510.2
Soltu.DM.02G021370.1
Soltu.DM.10G024750.1
Soltu.DM.06G018090.1
Soltu.DM.06G024590.1
Soltu.DM.10G028240.1
Soltu.DM.03G003250.1
Soltu.DM.12G004190.1
Soltu.DM.06G031670.1
Soltu.DM.10G027090.2
Soltu.DM.01G042110.1
Soltu.DM.10G008600.1
Soltu.DM.09G023550.1
Soltu.DM.05G027080.1
Soltu.DM.10G018820.1
Soltu.DM.09G003460.1
Soltu.DM.08G025470.1
Soltu.DM.03G019500.1
Soltu.DM.05G026750.1
Soltu.DM.04G009480.1
Soltu.DM.10G027660.1
Soltu.DM.03G020320.1
Soltu.DM.08G026370.1
Soltu.DM.11G011340.1
Soltu.DM.04G035140.1
Soltu.DM.04G019710.1
Soltu.DM.01G037810.1
atpI
Soltu.DM.04G008860.1
Soltu.DM.09G018880.1
atpE
Soltu.DM.05G018280.1
atpA
Soltu.DM.07G006760.1
Soltu.DM.03G018110.1
Soltu.DM.01G036420.1
Soltu.DM.02G032780.1
Soltu.DM.04G021550.1
Soltu.DM.09G018320.1
Soltu.DM.02G007580.1
Soltu.DM.10G021240.1
Soltu.DM.08G015890.1
Soltu.DM.09G025960.1
Soltu.DM.08G029520.1
Soltu.DM.10G025330.1
Soltu.DM.11G025740.1
Soltu.DM.09G019710.1
Soltu.DM.02G014660.1
Soltu.DM.02G020350.2
Soltu.DM.04G014670.1
Soltu.DM.01G003520.1
Soltu.DM.03G017530.1
Soltu.DM.06G002860.1
Soltu.DM.01G034780.1
Soltu.DM.02G018060.1
Soltu.DM.08G021500.1
Soltu.DM.01G050370.1
Soltu.DM.06G029830.1
Soltu.DM.06G023900.1
Soltu.DM.09G023310.2
Soltu.DM.09G003090.1
Soltu.DM.07G020140.1
Soltu.DM.06G032280.1
Soltu.DM.01G050700.2
Soltu.DM.06G018460.1
Soltu.DM.03G000430.1
Soltu.DM.03G030290.1
Soltu.DM.10G026270.1
Soltu.DM.02G020670.1
Soltu.DM.05G013700.1
Soltu.DM.10G011940.1
Soltu.DM.01G023530.1
Soltu.DM.03G006360.2
Soltu.DM.04G017830.1
Soltu.DM.05G027210.1
Soltu.DM.02G002550.1
Soltu.DM.01G026880.1
Soltu.DM.10G024510.1
Soltu.DM.11G014700.1
Soltu.DM.06G029950.3
Soltu.DM.09G025070.1
Soltu.DM.03G004390.1
Soltu.DM.01G046650.1
Soltu.DM.05G002890.1
Soltu.DM.04G023520.1
Soltu.DM.07G021080.1
Soltu.DM.10G016940.1
Soltu.DM.04G037140.1
Soltu.DM.03G000310.1
Soltu.DM.02G009550.1
Soltu.DM.05G026510.1
Soltu.DM.03G027070.1
Soltu.DM.04G018190.1
Soltu.DM.10G018250.1
Soltu.DM.07G005050.1
Soltu.DM.03G030860.1
Soltu.DM.01G044560.1
Soltu.DM.12G002790.1
Soltu.DM.03G009990.2
Soltu.DM.03G019690.1
Soltu.DM.02G013760.1
Soltu.DM.05G002610.1
Soltu.DM.06G034090.1
Soltu.DM.11G004830.1
Soltu.DM.04G000110.2
Soltu.DM.04G021580.1
Soltu.DM.03G010410.2
Soltu.DM.03G034400.1
Soltu.DM.07G005540.1
Soltu.DM.06G031350.1
Soltu.DM.06G019970.2
Soltu.DM.01G025780.1
Soltu.DM.01G044610.1
Soltu.DM.04G035980.1
Soltu.DM.06G028640.1
Soltu.DM.05G026950.1
Soltu.DM.02G018800.1
Soltu.DM.12G027760.1
Soltu.DM.03G029270.1
Soltu.DM.07G018100.2
Soltu.DM.09G007440.1
Soltu.DM.01G036050.1
Soltu.DM.09G023060.1
Soltu.DM.06G017440.1
Soltu.DM.03G023550.1
Soltu.DM.04G019780.1
Soltu.DM.02G024150.1
Soltu.DM.10G004860.3
Soltu.DM.03G035770.1
Soltu.DM.07G018340.1
Soltu.DM.10G003480.1
Soltu.DM.03G023910.1
Soltu.DM.03G015330.1
Soltu.DM.06G027020.4
Soltu.DM.04G010510.1
Soltu.DM.03G004480.1
Soltu.DM.01G022910.1
Soltu.DM.08G005870.1
Soltu.DM.06G004540.1
Soltu.DM.04G031850.1
Soltu.DM.05G002850.1
Soltu.DM.02G014210.1
Soltu.DM.04G009150.1
Soltu.DM.03G024360.1
Soltu.DM.07G023330.1
Soltu.DM.03G000830.1
Soltu.DM.03G025720.1
Soltu.DM.06G030560.1
Soltu.DM.06G014000.1
Soltu.DM.03G031640.1
Soltu.DM.05G015870.1
Soltu.DM.09G017020.1
Soltu.DM.02G017070.1
Soltu.DM.01G005810.1
Soltu.DM.02G023580.1
Soltu.DM.12G020760.1
Soltu.DM.03G035330.1
Soltu.DM.02G003120.1
Soltu.DM.07G000630.1
Soltu.DM.10G008270.1
Soltu.DM.12G004790.1
Soltu.DM.12G007540.1
Soltu.DM.09G002530.1
Soltu.DM.03G019130.1
Soltu.DM.04G036070.1
Soltu.DM.01G045740.1
Soltu.DM.11G016700.1
Soltu.DM.01G049440.1
Soltu.DM.04G036450.1
Soltu.DM.09G001490.1
rpl33
Soltu.DM.02G032340.1
rpl32
Soltu.DM.02G011600.2
Soltu.DM.01G045420.1
Soltu.DM.08G013400.1
Soltu.DM.12G029240.1
Soltu.DM.06G002940.1
Soltu.DM.07G026570.1
Soltu.DM.01G038220.2
Soltu.DM.09G004680.1
Soltu.DM.05G002240.1
Soltu.DM.07G015360.1
Soltu.DM.09G027190.1
Soltu.DM.10G029550.1
Soltu.DM.09G025840.1
Soltu.DM.02G026880.1
Soltu.DM.12G004800.1
rpl22
rpl20
Soltu.DM.07G006800.1
Soltu.DM.10G001520.1
Soltu.DM.07G025860.1
Soltu.DM.02G018470.1
Soltu.DM.05G025210.1
Soltu.DM.12G027320.1
Soltu.DM.08G017860.1
Soltu.DM.10G000970.1
Soltu.DM.02G008080.1
Soltu.DM.02G025380.1
rpl16
rpl14
rps12-2
Soltu.DM.01G048160.1
Soltu.DM.02G003240.1
Soltu.DM.02G025550.1
Soltu.DM.08G006200.1
Soltu.DM.12G018030.1
Soltu.DM.03G000340.2
Soltu.DM.06G012030.1
Soltu.DM.01G022540.2
Soltu.DM.09G027560.1
Soltu.DM.09G025150.1
Soltu.DM.10G027260.1
Soltu.DM.06G000610.2
Soltu.DM.01G048360.1
Soltu.DM.01G044410.1
Soltu.DM.03G026330.2
Soltu.DM.01G003590.1
Soltu.DM.05G026340.1
Soltu.DM.05G013660.1
Soltu.DM.06G005130.1
Soltu.DM.09G019230.1
Soltu.DM.12G012710.1
Soltu.DM.05G010390.1
Soltu.DM.01G007080.1
Soltu.DM.08G007030.1
Soltu.DM.12G011790.1
Soltu.DM.01G028610.1
Soltu.DM.03G035050.1
Soltu.DM.05G011130.1
Soltu.DM.09G027680.1
Soltu.DM.02G014010.2
Soltu.DM.01G046130.1
Soltu.DM.04G018610.1
Soltu.DM.11G022200.1
Soltu.DM.12G016140.1
Soltu.DM.03G018390.1
Soltu.DM.11G002340.1
Soltu.DM.02G025430.1
Soltu.DM.02G025950.1
Soltu.DM.07G027430.1
Soltu.DM.02G020520.1
Soltu.DM.10G003730.3
Soltu.DM.03G014090.1
Soltu.DM.01G050210.2
Soltu.DM.06G017360.3
Soltu.DM.07G015320.1
Soltu.DM.01G022660.1
Soltu.DM.08G025750.1
Soltu.DM.11G021850.1
Soltu.DM.09G027440.1
Soltu.DM.01G032290.2
Soltu.DM.11G021930.1
Soltu.DM.04G028260.4
Soltu.DM.08G001010.1
Soltu.DM.01G033110.1
Soltu.DM.03G022330.1
Soltu.DM.01G048930.1
Soltu.DM.01G037330.1
Soltu.DM.05G003190.1
Soltu.DM.03G028500.1
Soltu.DM.07G019050.1
Soltu.DM.04G016030.2
Soltu.DM.04G024830.1
Soltu.DM.09G001050.1
Soltu.DM.03G008980.1
Soltu.DM.06G027220.1
Soltu.DM.10G022790.1
Soltu.DM.11G016860.1
Soltu.DM.06G025820.1
Soltu.DM.08G021990.1
Soltu.DM.04G007430.1
Soltu.DM.11G008160.1
Soltu.DM.03G026080.1
Soltu.DM.02G014690.1
Soltu.DM.06G026180.4
Soltu.DM.09G020560.2
Soltu.DM.06G034980.1
Soltu.DM.06G002450.1
Soltu.DM.05G002040.1
Soltu.DM.05G026780.1
Soltu.DM.11G000900.1
Soltu.DM.05G006340.1
Soltu.DM.03G035820.1
Soltu.DM.08G003090.1
Soltu.DM.06G001190.1
Soltu.DM.01G026390.1
Soltu.DM.08G012140.1
Soltu.DM.08G015410.1
Soltu.DM.08G001900.1
Soltu.DM.01G002660.1
Soltu.DM.05G000070.1
Soltu.DM.12G005310.1
Soltu.DM.04G022980.1
Soltu.DM.01G003920.1
Soltu.DM.03G030020.1
Soltu.DM.09G016750.1
Soltu.DM.04G035660.1
Soltu.DM.05G025850.1
Soltu.DM.12G021450.1
Soltu.DM.09G030340.1
Soltu.DM.09G021400.1
Soltu.DM.03G008740.1
Soltu.DM.09G000240.1
Soltu.DM.02G032830.2
Soltu.DM.05G024470.1
Soltu.DM.02G017400.1
Soltu.DM.09G002450.1
Soltu.DM.03G031960.1
Soltu.DM.11G021160.1
Soltu.DM.04G033570.1
Soltu.DM.09G029210.1
Soltu.DM.08G001890.1
Soltu.DM.12G019950.1
Soltu.DM.01G036490.1
Soltu.DM.03G032670.3
Soltu.DM.04G022860.1
Soltu.DM.01G044280.1
Soltu.DM.03G009790.1
Soltu.DM.03G034880.1
Soltu.DM.12G029610.1
Soltu.DM.12G007300.1
Soltu.DM.02G012610.4
Soltu.DM.01G026270.1
Soltu.DM.09G025920.1
Soltu.DM.01G029860.1
Soltu.DM.07G002620.1
Soltu.DM.03G003280.1
Soltu.DM.05G006330.1
Soltu.DM.01G029150.3
Soltu.DM.10G020650.1
Soltu.DM.08G026120.1
Soltu.DM.03G021890.2
Soltu.DM.06G014170.1
Soltu.DM.02G001130.1
Soltu.DM.10G006860.1
Soltu.DM.04G009800.1
Soltu.DM.03G002830.1
Soltu.DM.07G026490.1
Soltu.DM.07G019540.1
Soltu.DM.09G022780.1
Soltu.DM.06G033240.1
Soltu.DM.12G026560.1
Soltu.DM.01G048220.1
Soltu.DM.06G018180.1
Soltu.DM.03G016190.1
Soltu.DM.03G017810.1
Soltu.DM.12G003830.1
Soltu.DM.06G034730.1
Soltu.DM.01G039780.1
Soltu.DM.11G020400.1
Soltu.DM.06G005620.1
Soltu.DM.10G021920.3
Soltu.DM.06G030720.1
Soltu.DM.01G012700.1
Soltu.DM.07G000330.1
Soltu.DM.10G002850.1
Soltu.DM.01G038170.1
Soltu.DM.08G012180.1
Soltu.DM.04G035700.1
Soltu.DM.03G005920.1
Soltu.DM.06G025020.1
Soltu.DM.01G000710.1
Soltu.DM.03G026930.1
Soltu.DM.06G032100.1
Soltu.DM.04G037880.1
Soltu.DM.11G007630.1
Soltu.DM.10G015520.3
Soltu.DM.01G005980.1
Soltu.DM.01G007680.5
Soltu.DM.06G021700.1
Soltu.DM.04G030300.1
Soltu.DM.02G033210.1
Soltu.DM.06G034160.1
Soltu.DM.07G020660.1
Soltu.DM.01G050830.1
Soltu.DM.08G019970.1
Soltu.DM.09G003600.1
Soltu.DM.02G013810.1
Soltu.DM.01G043750.1
Soltu.DM.03G013800.4
Soltu.DM.06G029960.1
Soltu.DM.02G015430.1
Soltu.DM.08G006490.1
Soltu.DM.09G017890.1
Soltu.DM.04G037520.1
Soltu.DM.12G004280.1
Soltu.DM.02G025590.1
Soltu.DM.12G005890.1
Soltu.DM.06G033000.1
rpoC2
Soltu.DM.10G029250.1
Soltu.DM.10G018610.1
Soltu.DM.02G028200.1
Soltu.DM.04G028500.2
Soltu.DM.11G014950.1
Soltu.DM.03G028550.2
Soltu.DM.06G010380.2
Soltu.DM.05G017540.1
Soltu.DM.11G012190.1
Soltu.DM.10G001020.1
Soltu.DM.08G028280.1
Soltu.DM.03G018710.1
Soltu.DM.01G025360.2
Soltu.DM.02G006040.1
Soltu.DM.03G026000.1
Soltu.DM.11G019620.1
Soltu.DM.07G015080.1
Soltu.DM.01G024440.1
Soltu.DM.09G016990.1
Soltu.DM.01G032000.1
Soltu.DM.10G019670.1
Soltu.DM.01G026310.1
Soltu.DM.10G020410.1
Soltu.DM.05G016940.2
Soltu.DM.01G046170.1
Soltu.DM.12G028750.1
Soltu.DM.07G001840.1
Soltu.DM.04G012170.3
Soltu.DM.06G030270.1
Soltu.DM.03G011610.1
Soltu.DM.10G003770.2
Soltu.DM.04G031000.2
Soltu.DM.09G000380.1
Soltu.DM.12G014570.1
Soltu.DM.11G024380.1
Soltu.DM.05G026980.2
Soltu.DM.02G006160.1
Soltu.DM.09G005340.2
Soltu.DM.03G029080.3
Soltu.DM.03G033070.1
Soltu.DM.01G033260.4
Soltu.DM.10G014590.1
Soltu.DM.11G013680.1
Soltu.DM.07G016350.1
Soltu.DM.09G027250.1
Soltu.DM.04G030170.1
Soltu.DM.02G009860.1
Soltu.DM.03G037210.1
Soltu.DM.04G027230.1
Soltu.DM.04G034870.1
Soltu.DM.06G021820.1
Soltu.DM.02G017590.1
Soltu.DM.01G010750.1
Soltu.DM.02G001370.1
Soltu.DM.02G016770.1
Soltu.DM.08G026360.1
Soltu.DM.03G032420.1
Soltu.DM.03G015740.1
Soltu.DM.03G021210.1
Soltu.DM.11G022910.1
Soltu.DM.12G002710.3
Soltu.DM.01G043990.1
Soltu.DM.06G014290.1
Soltu.DM.11G025990.1
Soltu.DM.06G000320.1
Soltu.DM.09G004370.2
Soltu.DM.11G014910.1
Soltu.DM.02G015040.1
Soltu.DM.04G006090.1
Soltu.DM.01G047270.1
Soltu.DM.07G003740.1
Soltu.DM.09G012940.1
Soltu.DM.05G002120.3
Soltu.DM.07G011320.1
Soltu.DM.02G001740.1
Soltu.DM.10G020970.1
Soltu.DM.12G009120.1
Soltu.DM.01G051310.2
Soltu.DM.03G020310.1
Soltu.DM.05G009860.1
Soltu.DM.04G025730.2
Soltu.DM.10G001380.1
Soltu.DM.05G007920.1
Soltu.DM.11G015310.1
Soltu.DM.10G009060.1
Soltu.DM.11G013070.2
Soltu.DM.02G022120.1
Soltu.DM.03G024620.1
Soltu.DM.09G020640.1
Soltu.DM.02G000250.1
Soltu.DM.08G023820.1
Soltu.DM.03G030870.1
Soltu.DM.03G032300.1
Soltu.DM.10G003260.2
Soltu.DM.12G004650.1
Soltu.DM.01G002610.1
Soltu.DM.04G026310.1
Soltu.DM.10G022400.1
Soltu.DM.03G010320.2
Soltu.DM.03G032490.1
Soltu.DM.08G002000.4
Soltu.DM.03G017540.1
Soltu.DM.11G003190.1
Soltu.DM.12G019990.1
Soltu.DM.01G035850.1
Soltu.DM.02G031710.1
Soltu.DM.03G025300.3
Soltu.DM.06G029590.1
Soltu.DM.04G038170.1
Soltu.DM.01G051990.1
Soltu.DM.08G018810.1
Soltu.DM.01G037150.1
Soltu.DM.12G021850.2
Soltu.DM.06G012180.3
Soltu.DM.10G021030.1
Soltu.DM.01G027160.1
Soltu.DM.06G029390.1
Soltu.DM.06G007290.1
Soltu.DM.06G002630.2
Soltu.DM.03G020180.1
Soltu.DM.06G009850.1
Soltu.DM.09G029030.1
Soltu.DM.09G004940.1
Soltu.DM.07G001310.1
Soltu.DM.02G017670.4
Soltu.DM.06G023000.1
Soltu.DM.07G023180.1
Soltu.DM.08G018930.2
Soltu.DM.12G020580.1
Soltu.DM.06G012500.1
Soltu.DM.06G010870.2
Soltu.DM.01G018210.1
Soltu.DM.08G021820.1
Soltu.DM.05G000450.1
Soltu.DM.05G007670.2
Soltu.DM.09G010750.1
Soltu.DM.05G009660.1
Soltu.DM.07G003860.1
Soltu.DM.03G032170.1
Soltu.DM.05G016620.1
Soltu.DM.03G022620.1
Soltu.DM.06G026920.1
Soltu.DM.09G018670.1
Soltu.DM.08G014300.1
Soltu.DM.03G028230.4
Soltu.DM.07G016990.1
Soltu.DM.09G001570.1
Soltu.DM.08G013250.1
Soltu.DM.01G033180.1
Soltu.DM.03G013270.2
Soltu.DM.11G000240.1
Soltu.DM.08G009290.1
Soltu.DM.09G020430.1
Soltu.DM.04G035410.1
Soltu.DM.07G001760.1
Soltu.DM.04G034030.1
Soltu.DM.09G003200.2
Soltu.DM.09G002860.1
Soltu.DM.09G018750.1
Soltu.DM.07G015010.1
Soltu.DM.11G018190.1
Soltu.DM.02G012030.1
Soltu.DM.11G011900.1
Soltu.DM.02G013410.2
Soltu.DM.04G010500.1
Soltu.DM.06G031810.1
Soltu.DM.06G024970.4
Soltu.DM.10G011110.1
Soltu.DM.01G040140.1
Soltu.DM.03G036000.1
Soltu.DM.10G002680.1
Soltu.DM.01G014000.1
Soltu.DM.03G032100.2
Soltu.DM.06G029200.2
Soltu.DM.12G005020.1
Soltu.DM.06G028630.1
Soltu.DM.09G017130.1
Soltu.DM.01G046220.1
Soltu.DM.01G022690.1
Soltu.DM.11G003560.1
Soltu.DM.05G026130.1
Soltu.DM.02G020240.1
Soltu.DM.01G037070.1
Soltu.DM.11G014290.2
Soltu.DM.06G026120.1
Soltu.DM.02G033040.1
Soltu.DM.04G019790.1
Soltu.DM.09G015180.1
Soltu.DM.03G028580.1
Soltu.DM.06G000520.1
Soltu.DM.04G024440.1
Soltu.DM.09G030720.1
Soltu.DM.08G022270.3
Soltu.DM.10G010900.3
Soltu.DM.08G001260.1
Soltu.DM.08G021140.1
Soltu.DM.07G021150.3
Soltu.DM.07G009310.3
Soltu.DM.02G021740.2
Soltu.DM.12G028460.1
Soltu.DM.01G042650.1
Soltu.DM.01G043220.1
Soltu.DM.02G013530.2
Soltu.DM.02G034540.1
Soltu.DM.10G016620.4
Soltu.DM.05G013690.1
Soltu.DM.06G022460.1
Soltu.DM.01G044600.1
Soltu.DM.10G024470.1
Soltu.DM.05G000330.1
Soltu.DM.02G033610.1
Soltu.DM.04G005250.1
Soltu.DM.10G029540.5
Soltu.DM.05G013010.1
Soltu.DM.11G002750.1
Soltu.DM.03G033470.1
Soltu.DM.10G010300.2
Soltu.DM.12G003180.2
Soltu.DM.06G023960.1
Soltu.DM.09G030030.2
Soltu.DM.03G014080.1
Soltu.DM.12G019800.1
Soltu.DM.01G026910.1
Soltu.DM.11G026650.3
Soltu.DM.08G028000.2
Soltu.DM.07G023100.1
Soltu.DM.02G014780.1
Soltu.DM.10G026300.1
Soltu.DM.12G006400.1
Soltu.DM.04G026060.1
Soltu.DM.06G033400.2
Soltu.DM.03G025630.1
Soltu.DM.01G049990.1
Soltu.DM.08G016820.1
Soltu.DM.04G017960.1
Soltu.DM.03G019480.1
Soltu.DM.06G021770.1
Soltu.DM.04G004720.1
Soltu.DM.07G024030.1
Soltu.DM.08G007020.1
Soltu.DM.12G007330.1
Soltu.DM.11G011300.1
Soltu.DM.03G037820.1
Soltu.DM.08G029500.1
Soltu.DM.03G016840.2
Soltu.DM.02G026650.1
Soltu.DM.06G013190.8
Soltu.DM.10G025970.1
Soltu.DM.01G051670.2
Soltu.DM.03G022540.1
Soltu.DM.05G002470.1
Soltu.DM.09G025220.1
Soltu.DM.01G001350.1
Soltu.DM.01G008290.1
Soltu.DM.01G038900.1
Soltu.DM.05G011980.1
Soltu.DM.07G011110.2
Soltu.DM.04G032770.1
Soltu.DM.05G004780.1
Soltu.DM.12G010950.1
Soltu.DM.12G021930.1
Soltu.DM.06G027820.1
Soltu.DM.03G013760.1
Soltu.DM.03G035340.1
Soltu.DM.01G017240.1
Soltu.DM.08G022960.1
Soltu.DM.02G013850.1
Soltu.DM.01G024880.1
Soltu.DM.01G036630.1
Soltu.DM.03G000230.1
Soltu.DM.03G036720.1
Soltu.DM.12G006390.1
Soltu.DM.07G016630.2
Soltu.DM.02G024950.1
Soltu.DM.02G034220.1
Soltu.DM.03G012710.1
Soltu.DM.10G000130.1
Soltu.DM.10G026910.1
Soltu.DM.01G002010.1
Soltu.DM.03G028710.1
Soltu.DM.06G013920.1
Soltu.DM.01G019950.1
Soltu.DM.04G037000.2
Soltu.DM.12G007410.1
Soltu.DM.03G020720.1
Soltu.DM.06G013520.1
Soltu.DM.06G016960.1
Soltu.DM.01G047560.1
Soltu.DM.01G027640.1
Soltu.DM.06G033150.1
Soltu.DM.03G036320.1
Soltu.DM.09G000590.1
Soltu.DM.10G007920.1
Soltu.DM.10G024920.1
Soltu.DM.02G009290.1
Soltu.DM.11G019890.1
Soltu.DM.09G025910.1
Soltu.DM.11G007780.1
Soltu.DM.03G017890.1
Soltu.DM.09G020230.1
Soltu.DM.02G025960.1
Soltu.DM.03G005260.2
Soltu.DM.10G000700.2
Soltu.DM.11G008520.1
Soltu.DM.07G004190.1
Soltu.DM.01G026950.1
Soltu.DM.07G023140.1
Soltu.DM.01G022650.1
Soltu.DM.01G037000.1
Soltu.DM.06G002100.2
Soltu.DM.08G013650.2
Soltu.DM.01G031840.1
Soltu.DM.04G033140.1
Soltu.DM.10G001550.3
Soltu.DM.02G032920.1
Soltu.DM.09G014530.1
Soltu.DM.09G022340.1
Soltu.DM.10G026340.1
Soltu.DM.02G014020.1
Soltu.DM.01G003830.1
Soltu.DM.01G047440.1
Soltu.DM.03G023400.1
Soltu.DM.08G025520.1
Soltu.DM.12G001000.8
Soltu.DM.04G030860.2
Soltu.DM.09G013030.2
Soltu.DM.04G033780.1
Soltu.DM.11G003360.1
Soltu.DM.01G000910.1
Soltu.DM.11G020880.1
Soltu.DM.03G022020.1
Soltu.DM.07G001720.2
Soltu.DM.02G016250.1
Soltu.DM.06G000150.1
Soltu.DM.03G020470.1
Soltu.DM.07G016140.1
Soltu.DM.12G002290.1
Soltu.DM.03G034530.1
Soltu.DM.11G025800.2
Soltu.DM.12G010310.1
Soltu.DM.03G021850.1
Soltu.DM.11G023040.1
Soltu.DM.07G001920.1
Soltu.DM.08G025390.1
Soltu.DM.11G021500.1
Soltu.DM.02G007510.1
Soltu.DM.01G050660.1
Soltu.DM.03G019680.1
Soltu.DM.03G027570.2
Soltu.DM.12G027280.1
Soltu.DM.08G005960.2
Soltu.DM.01G044400.1
Soltu.DM.01G005900.1
Soltu.DM.03G018510.1
Soltu.DM.03G008750.2
Soltu.DM.06G027450.1
Soltu.DM.05G020160.1
Soltu.DM.06G014650.1
Soltu.DM.06G023720.1
Soltu.DM.02G031220.1
Soltu.DM.11G012430.1
Soltu.DM.01G039630.1
Soltu.DM.01G046710.1
Soltu.DM.02G032600.1
Soltu.DM.02G033080.3
Soltu.DM.02G028440.1
Soltu.DM.08G023530.1
Soltu.DM.10G004350.1
Soltu.DM.10G001430.1
Soltu.DM.04G030090.1
Soltu.DM.08G026890.1
Soltu.DM.04G036710.1
Soltu.DM.07G002530.3
Soltu.DM.03G019560.1
Soltu.DM.04G018250.1
Soltu.DM.12G029720.2
