# Supplementary material for: Dissecting the Chloroplast Proteome of the Potato (Solanum Tuberosum L.) and Its Comparison with the Tuber Amyloplast Proteome
Source: Plants (Basel). 2022 Jul 24;11(15):1915. doi: 10.3390/plants11151915 (PMC9332351; doi:10.3390/plants11151915)
Supplement: Supplementary file 1 [file plants-11-01915-s001.zip › Supplementary Table S6.xlsx]

## Sheet: Top10KEGGnew1
Supplementary Table S6 | The detailed information of KEGG pathway analyses for chloroplast-unique proteins set, amyloplast-unique proteins set, and common proteins set in chloroplast and amyloplast, respectively.
Class	Pathway	Gene number	AllGenesInSelectedSet	GeneHitsInBackground	AllGenesInBackground	p-value	Enrichment Factor	GeneListInSelectedSets	p adjust
Amyloplast	Exosome	28	83	1007	18090	2.33e-15	6.06023	[Soltu.DM.11G022490.1, Soltu.DM.04G031730.1, Soltu.DM.12G000030.1, Soltu.DM.11G023290.1, Soltu.DM.06G005570.1, Soltu.DM.09G004270.1, Soltu.DM.06G004270.2, Soltu.DM.12G006410.1, Soltu.DM.06G013880.1, Soltu.DM.10G024820.1, Soltu.DM.05G023510.1, Soltu.DM.08G013050.1, Soltu.DM.07G000910.1, Soltu.DM.03G017080.1, Soltu.DM.10G020640.1, Soltu.DM.08G025960.1, Soltu.DM.10G022110.1, Soltu.DM.12G030200.1, So…	2.12e-13
Amyloplast	Carbohydrate metabolism	30	83	1543	18090	2.59e-12	4.23756	[Soltu.DM.03G012410.1, Soltu.DM.08G005300.1, Soltu.DM.10G017910.2, Soltu.DM.09G004270.1, Soltu.DM.07G013370.8, Soltu.DM.03G035720.1, Soltu.DM.03G007750.1, Soltu.DM.05G019720.1, Soltu.DM.10G024820.1, Soltu.DM.02G000530.1, Soltu.DM.09G001710.2, Soltu.DM.12G026390.1, Soltu.DM.11G001030.1, Soltu.DM.09G003770.1, Soltu.DM.02G024830.1, Soltu.DM.05G023990.1, Soltu.DM.10G022110.1, Soltu.DM.12G030200.1, So…	1.18e-10
Amyloplast	Metabolism	51	83	5287	18090	1.05e-09	2.10243	[Soltu.DM.09G005710.1, Soltu.DM.08G005300.1, Soltu.DM.05G008970.2, Soltu.DM.02G026440.1, Soltu.DM.10G017910.2, Soltu.DM.09G004270.1, Soltu.DM.03G035720.1, Soltu.DM.05G019720.1, Soltu.DM.10G024820.1, Soltu.DM.02G000530.1, Soltu.DM.09G005700.1, Soltu.DM.09G003770.1, Soltu.DM.02G024830.1, Soltu.DM.10G025840.1, Soltu.DM.05G023990.1, Soltu.DM.02G019020.1, Soltu.DM.08G019330.1, Soltu.DM.10G022110.1, So…	3.17e-08
Amyloplast	Carbon fixation in photosynthetic organisms	8	83	138	18090	2.28e-07	12.6349	[Soltu.DM.06G027160.1, Soltu.DM.08G005300.1, Soltu.DM.03G035720.1, Soltu.DM.05G019720.1, Soltu.DM.09G004030.1, Soltu.DM.10G024820.1, Soltu.DM.07G027740.3, Soltu.DM.03G024400.1]	5.19e-06
Amyloplast	Starch and sucrose metabolism	10	83	314	18090	1.71e-06	6.94114	[Soltu.DM.03G007720.1, Soltu.DM.11G001030.1, Soltu.DM.07G013370.8, Soltu.DM.02G027020.1, Soltu.DM.03G007750.1, Soltu.DM.02G000530.1, Soltu.DM.12G030200.1, Soltu.DM.07G013630.1, Soltu.DM.12G026390.1, Soltu.DM.05G024440.1]	3.11e-05
Amyloplast	Glycolysis / Gluconeogenesis	9	83	250	18090	2.15e-06	7.84627	[Soltu.DM.06G027160.1, Soltu.DM.09G004270.1, Soltu.DM.09G004030.1, Soltu.DM.10G024820.1, Soltu.DM.10G022110.1, Soltu.DM.12G030200.1, Soltu.DM.05G008100.1, Soltu.DM.07G027740.3, Soltu.DM.03G024400.1]	3.26e-05
Amyloplast	Translation factors	9	83	283	18090	5.91e-06	6.93133	[Soltu.DM.06G005570.1, Soltu.DM.03G017080.1, Soltu.DM.01G031330.1, Soltu.DM.11G022490.1, Soltu.DM.04G023300.2, Soltu.DM.08G013060.1, Soltu.DM.08G013050.1, Soltu.DM.11G023290.1, Soltu.DM.08G013080.1]	7.68e-05
Amyloplast	Protein families: signaling and cellular processes	29	83	2769	18090	7.83e-06	2.28263	[Soltu.DM.11G022490.1, Soltu.DM.04G031730.1, Soltu.DM.12G000030.1, Soltu.DM.11G023290.1, Soltu.DM.06G005570.1, Soltu.DM.09G004270.1, Soltu.DM.06G004270.2, Soltu.DM.12G006410.1, Soltu.DM.06G013880.1, Soltu.DM.10G024820.1, Soltu.DM.05G023510.1, Soltu.DM.08G013050.1, Soltu.DM.07G000910.1, Soltu.DM.03G017080.1, Soltu.DM.10G020640.1, Soltu.DM.08G025960.1, Soltu.DM.10G022110.1, Soltu.DM.12G030200.1, So…	8.91e-05
Amyloplast	Fructose and mannose metabolism	6	83	121	18090	1.96e-05	10.8075	[Soltu.DM.03G012410.1, Soltu.DM.02G024830.1, Soltu.DM.09G004030.1, Soltu.DM.10G024820.1, Soltu.DM.09G001710.2, Soltu.DM.07G027740.3]	0.000198
Amyloplast	Membrane trafficking	19	83	1565	18090	6.74e-05	2.64606	[Soltu.DM.09G007620.1, Soltu.DM.03G017080.1, Soltu.DM.10G020640.1, Soltu.DM.11G022490.1, Soltu.DM.08G025960.1, Soltu.DM.03G022200.1, Soltu.DM.03G024400.1, Soltu.DM.11G023290.1, Soltu.DM.06G005570.1, Soltu.DM.06G027160.1, Soltu.DM.06G004270.2, Soltu.DM.06G031410.1, Soltu.DM.06G013880.1, Soltu.DM.09G004030.1, Soltu.DM.10G024820.1, Soltu.DM.01G039370.1, Soltu.DM.04G023300.2, Soltu.DM.07G027740.3, So…	0.000558
Amyloplast	Amino sugar and nucleotide sugar metabolism	7	83	238	18090	0.000111	6.41035	[Soltu.DM.10G017910.2, Soltu.DM.03G012410.1, Soltu.DM.11G001030.1, Soltu.DM.09G001710.2, Soltu.DM.12G030200.1, Soltu.DM.10G017450.1, Soltu.DM.05G024440.1]	0.000841
Amyloplast	Messenger RNA biogenesis	12	83	899	18090	0.000788	2.90926	[Soltu.DM.06G005570.1, Soltu.DM.09G004270.1, Soltu.DM.03G017080.1, Soltu.DM.12G006410.1, Soltu.DM.11G022490.1, Soltu.DM.10G022110.1, Soltu.DM.04G023300.2, Soltu.DM.04G031730.1, Soltu.DM.12G000030.1, Soltu.DM.05G023510.1, Soltu.DM.06G006910.1, Soltu.DM.11G023290.1]	0.00551557
Amyloplast	Amino acid metabolism	12	83	941	18090	0.00117019	2.77941	[Soltu.DM.09G005700.1, Soltu.DM.03G011460.1, Soltu.DM.12G002630.1, Soltu.DM.08G019320.1, Soltu.DM.09G005710.1, Soltu.DM.06G026110.1, Soltu.DM.10G025840.1, Soltu.DM.05G023990.1, Soltu.DM.08G019330.1, Soltu.DM.05G008100.1, Soltu.DM.02G020690.1, Soltu.DM.06G026410.1]	0.00760625
Amyloplast	Chaperones and folding catalysts	8	83	464	18090	0.0012937	3.75779	[Soltu.DM.06G004270.2, Soltu.DM.10G020640.1, Soltu.DM.06G031410.1, Soltu.DM.06G013880.1, Soltu.DM.01G039370.1, Soltu.DM.03G022200.1, Soltu.DM.05G023510.1, Soltu.DM.07G000910.1]	0.00784843
Chloroplast	C5-Branched dibasic acid metabolism	8	982	13	18090	7.39e-08	11.3364	[Soltu.DM.12G019780.1, Soltu.DM.03G000790.1, Soltu.DM.12G019800.1, Soltu.DM.11G003850.1, Soltu.DM.06G018090.1, Soltu.DM.07G023080.1, Soltu.DM.05G003700.1, Soltu.DM.12G019790.1]	6.41e-07
Chloroplast	Monobactam biosynthesis	7	982	13	18090	1.75e-06	9.91932	[Soltu.DM.11G015780.1, Soltu.DM.09G025220.1, Soltu.DM.10G025270.1, Soltu.DM.01G037820.1, Soltu.DM.03G000340.2, Soltu.DM.01G000350.1, Soltu.DM.01G000360.1]	1.22e-05
Chloroplast	Lysine biosynthesis	8	982	15	18090	3.35e-07	9.82485	[Soltu.DM.11G015780.1, Soltu.DM.06G028630.1, Soltu.DM.10G025270.1, Soltu.DM.01G037820.1, Soltu.DM.09G007470.2, Soltu.DM.09G007440.1, Soltu.DM.01G000350.1, Soltu.DM.01G000360.1]	2.65e-06
Chloroplast	Photosynthesis	58	982	119	18090	2.22e-16	8.97859	[Soltu.DM.12G020760.1, Soltu.DM.08G005050.1, Soltu.DM.02G008740.1, Soltu.DM.02G003120.1, Soltu.DM.02G029790.1, Soltu.DM.05G009960.1, Soltu.DM.07G019540.1, Soltu.DM.07G014630.1, Soltu.DM.10G001730.1, Soltu.DM.08G001360.1, Soltu.DM.05G005290.2, ccsA, ndhE, ndhI, rps19, clpP, ndhF, Soltu.DM.02G005830.1, ndhJ, Soltu.DM.02G023800.1, Soltu.DM.06G017440.1, Soltu.DM.05G016940.2, Soltu.DM.02G020140.1, pet…	5.77e-15
Chloroplast	Photosynthesis proteins	83	982	176	18090	1.11e-16	8.68745	[Soltu.DM.12G020760.1, Soltu.DM.08G005050.1, Soltu.DM.02G008740.1, Soltu.DM.06G025820.1, Soltu.DM.02G003120.1, Soltu.DM.02G029790.1, Soltu.DM.05G009960.1, Soltu.DM.07G019540.1, Soltu.DM.07G014630.1, Soltu.DM.02G014000.1, Soltu.DM.03G000900.1, Soltu.DM.10G001730.1, Soltu.DM.08G001360.1, Soltu.DM.12G026250.1, Soltu.DM.05G005290.2, ccsA, ndhE, ndhI, rps19, Soltu.DM.07G015870.1, Soltu.DM.12G028930.1,…	1e-15
Chloroplast	Photosynthesis - antenna proteins	24	982	54	18090	2.22e-16	8.18737	[Soltu.DM.12G026250.1, Soltu.DM.02G013810.1, Soltu.DM.05G026750.1, Soltu.DM.06G025820.1, Soltu.DM.07G015870.1, Soltu.DM.12G028930.1, Soltu.DM.09G000380.1, Soltu.DM.01G044280.1, Soltu.DM.03G030020.1, Soltu.DM.03G000830.1, Soltu.DM.01G044260.1, Soltu.DM.06G021700.1, Soltu.DM.12G029100.1, Soltu.DM.02G014020.1, Soltu.DM.07G009310.3, Soltu.DM.02G014010.2, Soltu.DM.10G003340.1, Soltu.DM.12G023640.1, So…	5.77e-15
Chloroplast	Porphyrin and chlorophyll metabolism	30	982	74	18090	3.33e-16	7.46821	[Soltu.DM.06G011840.1, Soltu.DM.07G019640.2, Soltu.DM.08G009290.1, Soltu.DM.05G013550.1, Soltu.DM.04G031570.1, Soltu.DM.04G010510.1, Soltu.DM.10G030260.1, Soltu.DM.10G002270.1, Soltu.DM.10G004660.1, Soltu.DM.09G027920.1, Soltu.DM.01G022190.2, Soltu.DM.01G025590.1, Soltu.DM.12G026560.1, Soltu.DM.09G000240.1, Soltu.DM.02G033210.1, Soltu.DM.08G018400.1, Soltu.DM.03G030100.1, Soltu.DM.07G028440.1, So…	6.06e-15
Chloroplast	Valine, leucine and isoleucine biosynthesis	15	982	43	18090	3.41e-09	6.42614	[Soltu.DM.12G019780.1, Soltu.DM.12G028430.1, Soltu.DM.03G000790.1, Soltu.DM.12G019800.1, Soltu.DM.06G018090.1, Soltu.DM.03G005260.2, Soltu.DM.05G003700.1, Soltu.DM.12G019790.1, Soltu.DM.09G004660.1, Soltu.DM.02G027250.1, Soltu.DM.08G005650.1, Soltu.DM.11G003850.1, Soltu.DM.07G023080.1, Soltu.DM.07G020660.1, Soltu.DM.06G014290.1]	3.26e-08
Chloroplast	Riboflavin metabolism	9	982	29	18090	1.47e-05	5.71704	[Soltu.DM.12G003830.1, Soltu.DM.04G020880.1, Soltu.DM.08G006230.1, Soltu.DM.01G044760.1, Soltu.DM.07G019680.1, Soltu.DM.05G026510.1, Soltu.DM.11G026650.3, Soltu.DM.11G003360.1, Soltu.DM.01G033480.2]	8.38e-05
Chloroplast	Prokaryotic defense system	6	982	20	18090	0.000506	5.52648	[Soltu.DM.07G026750.1, Soltu.DM.09G003690.1, Soltu.DM.10G024920.1, Soltu.DM.01G052000.1, Soltu.DM.09G003710.1, Soltu.DM.01G051990.1]	0.00224573
Chloroplast	Phenylalanine, tyrosine and tryptophan biosynthesis	25	982	84	18090	1.23e-12	5.48262	[Soltu.DM.04G005850.1, Soltu.DM.02G031330.1, Soltu.DM.01G038030.1, Soltu.DM.11G025800.2, Soltu.DM.04G021890.1, Soltu.DM.01G022690.1, Soltu.DM.11G003560.1, Soltu.DM.06G003200.2, Soltu.DM.01G022660.1, Soltu.DM.07G002960.1, Soltu.DM.12G027510.1, Soltu.DM.02G023550.1, Soltu.DM.07G011320.1, Soltu.DM.06G034980.1, Soltu.DM.01G044610.1, Soltu.DM.06G026690.1, Soltu.DM.08G010140.1, Soltu.DM.06G029960.1, So…	1.6e-11
Chloroplast	Aminoacyl-tRNA biosynthesis	27	982	96	18090	7.03e-13	5.18107	[Soltu.DM.07G016140.1, Soltu.DM.09G027560.1, Soltu.DM.02G020520.1, Soltu.DM.10G003480.1, Soltu.DM.04G031000.2, Soltu.DM.12G025520.3, Soltu.DM.03G033710.2, Soltu.DM.01G030850.1, Soltu.DM.12G004510.2, Soltu.DM.02G026600.2, Soltu.DM.04G030190.1, Soltu.DM.01G051580.1, Soltu.DM.01G030840.1, Soltu.DM.02G020530.1, Soltu.DM.05G026950.1, Soltu.DM.12G019950.1, Soltu.DM.01G052000.1, Soltu.DM.01G000910.1, So…	9.84e-12
Chloroplast	Lectins	6	982	22	18090	0.000887	5.02407	[Soltu.DM.01G034770.2, Soltu.DM.05G026920.1, Soltu.DM.06G024590.1, Soltu.DM.03G032300.1, Soltu.DM.10G005580.2, Soltu.DM.01G040140.1]	0.00358795
Chloroplast	Energy metabolism	168	982	657	18090	0	4.71054	[Soltu.DM.08G005050.1, Soltu.DM.06G013520.1, Soltu.DM.03G019690.1, Soltu.DM.02G029790.1, Soltu.DM.03G002830.1, Soltu.DM.07G019540.1, ycf15-2, Soltu.DM.01G023770.1, Soltu.DM.01G049940.1, Soltu.DM.02G007030.4, Soltu.DM.10G001730.1, Soltu.DM.08G001360.1, Soltu.DM.05G005290.2, ndhE, ndhI, Soltu.DM.10G015410.1, Soltu.DM.12G010030.1, Soltu.DM.11G015010.1, Soltu.DM.04G037850.1, Soltu.DM.07G015870.1, clp…	1e-15
Chloroplast	Selenocompound metabolism	8	982	35	18090	0.000464	4.21065	[Soltu.DM.02G009550.1, Soltu.DM.05G025130.1, Soltu.DM.10G027260.1, Soltu.DM.09G025220.1, Soltu.DM.10G027660.1, Soltu.DM.03G000340.2, Soltu.DM.03G007150.1, Soltu.DM.05G025550.1]	0.00211269
Chloroplast	Glycine, serine and threonine metabolism	29	982	128	18090	3.58e-11	4.17364	[Soltu.DM.05G023290.1, Soltu.DM.08G001230.1, Soltu.DM.12G004430.1, Soltu.DM.01G038030.1, Soltu.DM.02G020350.2, Soltu.DM.05G009660.1, Soltu.DM.01G000360.1, Soltu.DM.09G004660.1, Soltu.DM.03G037610.1, Soltu.DM.10G014590.1, Soltu.DM.07G003740.1, Soltu.DM.03G025640.1, Soltu.DM.06G022410.1, Soltu.DM.12G001000.8, Soltu.DM.11G015780.1, Soltu.DM.01G040120.1, Soltu.DM.03G036720.1, Soltu.DM.03G035050.1, So…	4.08e-10
Chloroplast	Carbon fixation in photosynthetic organisms	31	982	138	18090	9.59e-12	4.13818	[Soltu.DM.01G050210.2, Soltu.DM.05G009660.1, Soltu.DM.06G004160.1, Soltu.DM.02G006160.1, Soltu.DM.03G004480.1, Soltu.DM.08G021990.1, Soltu.DM.04G005250.1, Soltu.DM.01G045310.1, Soltu.DM.02G024280.2, Soltu.DM.12G004790.1, Soltu.DM.10G019980.1, Soltu.DM.07G023810.1, Soltu.DM.02G007030.4, Soltu.DM.10G000600.1, Soltu.DM.10G016940.1, Soltu.DM.12G010030.1, Soltu.DM.01G033110.1, Soltu.DM.04G037850.1, So…	1.16e-10
Chloroplast	Biotin metabolism	7	982	32	18090	0.00138485	4.02972	[Soltu.DM.01G002010.1, Soltu.DM.08G006610.1, Soltu.DM.06G027060.1, Soltu.DM.07G013190.2, Soltu.DM.02G013830.1, Soltu.DM.01G044290.1, Soltu.DM.10G029250.1]	0.00536259
Chloroplast	Arginine biosynthesis	15	982	75	18090	1e-05	3.68432	[Soltu.DM.04G008860.1, Soltu.DM.08G010140.1, Soltu.DM.12G011630.1, Soltu.DM.05G009660.1, Soltu.DM.11G008520.1, Soltu.DM.08G027000.1, Soltu.DM.10G029540.5, Soltu.DM.01G031820.1, Soltu.DM.09G002560.1, Soltu.DM.01G023770.1, Soltu.DM.04G030930.2, Soltu.DM.12G005310.1, Soltu.DM.01G048220.1, Soltu.DM.04G035700.1, Soltu.DM.05G000800.1]	5.88e-05
Chloroplast	Glyoxylate and dicarboxylate metabolism	31	982	162	18090	7.04e-10	3.52512	[Soltu.DM.05G023290.1, Soltu.DM.08G001230.1, Soltu.DM.12G004430.1, Soltu.DM.09G014380.2, Soltu.DM.02G020350.2, Soltu.DM.12G011630.1, Soltu.DM.05G009660.1, Soltu.DM.03G004480.1, Soltu.DM.01G023770.1, Soltu.DM.07G023810.1, Soltu.DM.02G007030.4, Soltu.DM.10G003260.2, Soltu.DM.12G001000.8, Soltu.DM.12G023250.1, Soltu.DM.04G008860.1, Soltu.DM.07G022590.2, Soltu.DM.01G040120.1, Soltu.DM.11G004070.1, So…	7.54e-09
Chloroplast	Oxidative phosphorylation	43	982	226	18090	4.38e-13	3.50499	[Soltu.DM.06G026220.3, Soltu.DM.04G017960.1, Soltu.DM.06G013520.1, Soltu.DM.10G025830.1, Soltu.DM.03G019690.1, Soltu.DM.06G021770.1, Soltu.DM.06G019380.1, Soltu.DM.05G009960.1, Soltu.DM.10G008270.1, Soltu.DM.03G002830.1, ycf15-2, Soltu.DM.08G004610.1, Soltu.DM.01G027540.1, Soltu.DM.11G013680.1, Soltu.DM.01G049940.1, ccsA, rps7-2, atpI, rps7-1, Soltu.DM.07G001060.3, Soltu.DM.09G018880.1, rps14, So…	6.64e-12
Chloroplast	Amino acid related enzymes	31	982	168	18090	1.79e-09	3.39922	[Soltu.DM.04G005850.1, Soltu.DM.07G016140.1, Soltu.DM.06G028630.1, Soltu.DM.02G020520.1, Soltu.DM.04G031000.2, Soltu.DM.05G009660.1, Soltu.DM.12G025520.3, Soltu.DM.03G033710.2, Soltu.DM.12G004510.2, Soltu.DM.04G030190.1, Soltu.DM.01G051580.1, Soltu.DM.12G001000.8, Soltu.DM.08G010140.1, Soltu.DM.02G020530.1, Soltu.DM.05G026950.1, Soltu.DM.12G019950.1, Soltu.DM.01G052000.1, Soltu.DM.03G005260.2, So…	1.81e-08
Chloroplast	Fatty acid biosynthesis	20	982	109	18090	1.47e-06	3.38011	[Soltu.DM.03G011100.1, Soltu.DM.08G006610.1, Soltu.DM.06G027060.1, Soltu.DM.07G013190.2, Soltu.DM.02G013830.1, Soltu.DM.09G029740.1, Soltu.DM.06G025560.1, Soltu.DM.09G000740.2, Soltu.DM.01G044290.1, Soltu.DM.05G026980.2, Soltu.DM.03G020180.1, Soltu.DM.01G002010.1, psaB, Soltu.DM.04G009800.1, Soltu.DM.11G011340.1, Soltu.DM.01G033260.4, Soltu.DM.01G002710.2, Soltu.DM.06G014400.1, Soltu.DM.10G029250…	1.07e-05
Chloroplast	Ribosome	92	982	511	18090	0	3.31661	[Soltu.DM.03G035330.1, Soltu.DM.03G024020.1, Soltu.DM.04G034750.2, Soltu.DM.06G002630.2, Soltu.DM.04G006090.1, Soltu.DM.06G002480.1, Soltu.DM.06G009850.1, Soltu.DM.06G020080.1, Soltu.DM.07G001140.1, Soltu.DM.05G026340.1, Soltu.DM.11G021500.1, Soltu.DM.03G026000.1, Soltu.DM.02G033020.1, Soltu.DM.12G000520.1, Soltu.DM.01G025780.1, Soltu.DM.09G016990.1, Soltu.DM.02G017420.1, Soltu.DM.07G025320.1, nd…	1e-15
Chloroplast	Ribosome	95	982	547	18090	0	3.19936	[Soltu.DM.03G035330.1, Soltu.DM.03G024020.1, Soltu.DM.04G034750.2, Soltu.DM.06G002630.2, Soltu.DM.04G006090.1, Soltu.DM.06G002480.1, Soltu.DM.06G009850.1, Soltu.DM.06G020080.1, Soltu.DM.07G001140.1, Soltu.DM.05G026340.1, Soltu.DM.11G021500.1, Soltu.DM.03G026000.1, Soltu.DM.02G033020.1, Soltu.DM.12G000520.1, Soltu.DM.01G025780.1, Soltu.DM.09G016990.1, Soltu.DM.02G017420.1, Soltu.DM.07G025320.1, So…	1e-15
Chloroplast	Metabolism of cofactors and vitamins	88	982	515	18090	3.33e-16	3.14777	[Soltu.DM.04G020880.1, Soltu.DM.12G004430.1, Soltu.DM.06G016960.1, Soltu.DM.07G019640.2, Soltu.DM.07G019680.1, Soltu.DM.03G035370.1, Soltu.DM.02G020350.2, Soltu.DM.03G024600.1, Soltu.DM.06G003240.2, Soltu.DM.08G009290.1, Soltu.DM.03G021850.1, Soltu.DM.08G020020.3, Soltu.DM.09G020430.1, Soltu.DM.01G044290.1, Soltu.DM.12G019790.1, Soltu.DM.04G031570.1, Soltu.DM.02G026600.2, Soltu.DM.08G006230.1, So…	6.06e-15
Chloroplast	Secretion system	11	982	66	18090	0.000786	3.07026	[Soltu.DM.11G020460.2, Soltu.DM.11G009550.1, Soltu.DM.02G032340.1, Soltu.DM.05G010390.1, Soltu.DM.03G026080.1, Soltu.DM.06G027220.1, Soltu.DM.01G036490.1, Soltu.DM.07G001750.1, Soltu.DM.01G025550.1, Soltu.DM.01G032290.2, Soltu.DM.09G003090.1]	0.00332724
Chloroplast	Pyruvate metabolism	30	982	182	18090	4.82e-08	3.03653	[Soltu.DM.05G023290.1, Soltu.DM.09G000740.2, Soltu.DM.09G025440.1, Soltu.DM.05G026980.2, Soltu.DM.06G014170.1, Soltu.DM.03G023100.1, Soltu.DM.04G009800.1, Soltu.DM.05G002890.1, Soltu.DM.01G033260.4, Soltu.DM.07G023810.1, Soltu.DM.12G026500.1, Soltu.DM.12G025200.3, Soltu.DM.12G010030.1, Soltu.DM.01G033110.1, Soltu.DM.01G040120.1, Soltu.DM.06G025560.1, Soltu.DM.08G007030.1, Soltu.DM.05G023090.2, So…	4.39e-07
Chloroplast	Nitrogen metabolism	10	982	61	18090	0.0015327	3.01993	[Soltu.DM.10G029540.5, Soltu.DM.01G048190.1, Soltu.DM.04G008860.1, Soltu.DM.10G015410.1, Soltu.DM.01G023770.1, Soltu.DM.12G011630.1, Soltu.DM.02G010430.1, Soltu.DM.02G032930.1, Soltu.DM.03G009790.1, Soltu.DM.05G008530.1]	0.0058115
Chloroplast	Pentose phosphate pathway	18	982	111	18090	2.84e-05	2.98728	[Soltu.DM.03G014590.1, Soltu.DM.01G050210.2, Soltu.DM.07G023190.1, Soltu.DM.01G036630.1, Soltu.DM.07G015360.1, Soltu.DM.03G021870.1, Soltu.DM.11G003190.1, Soltu.DM.02G006160.1, Soltu.DM.01G045310.1, Soltu.DM.08G025350.1, Soltu.DM.02G024280.2, Soltu.DM.02G012610.4, Soltu.DM.07G018670.3, Soltu.DM.10G019980.1, Soltu.DM.10G010300.2, Soltu.DM.09G001070.1, Soltu.DM.03G029950.1, Soltu.DM.10G019970.1]	0.000152
Chloroplast	Citrate cycle (TCA cycle)	16	982	99	18090	8.13e-05	2.97723	[Soltu.DM.05G023290.1, Soltu.DM.05G025210.1, Soltu.DM.12G026500.1, Soltu.DM.12G023250.1, Soltu.DM.01G040120.1, Soltu.DM.08G007030.1, Soltu.DM.05G023090.2, Soltu.DM.01G045790.1, Soltu.DM.05G002890.1, Soltu.DM.02G033150.1, Soltu.DM.12G006400.1, Soltu.DM.07G023810.1, Soltu.DM.07G013720.1, Soltu.DM.06G034180.2, Soltu.DM.11G009990.1, Soltu.DM.01G028520.3]	0.000389
Chloroplast	Fructose and mannose metabolism	19	982	121	18090	2.74e-05	2.89265	[Soltu.DM.10G016940.1, Soltu.DM.03G014590.1, Soltu.DM.02G026790.1, Soltu.DM.06G023000.1, Soltu.DM.03G035820.1, Soltu.DM.04G036520.2, Soltu.DM.01G050210.2, Soltu.DM.01G050700.2, Soltu.DM.06G004160.1, Soltu.DM.11G003190.1, Soltu.DM.08G026360.1, Soltu.DM.02G006160.1, Soltu.DM.10G006860.1, Soltu.DM.07G001920.1, Soltu.DM.01G045310.1, Soltu.DM.02G024280.2, Soltu.DM.10G019980.1, Soltu.DM.09G001070.1, So…	0.000151
Chloroplast	Sulfur metabolism	12	982	77	18090	0.000859	2.8709	[Soltu.DM.02G018470.1, Soltu.DM.02G009550.1, Soltu.DM.09G025220.1, Soltu.DM.02G020240.1, Soltu.DM.08G005960.2, Soltu.DM.02G018800.1, Soltu.DM.05G027210.1, Soltu.DM.07G028560.2, Soltu.DM.03G000340.2, Soltu.DM.07G023100.1, Soltu.DM.03G007150.1, Soltu.DM.09G024390.1]	0.00355428
Chloroplast	Purine metabolism	26	982	178	18090	3.92e-06	2.69079	[Soltu.DM.03G024600.1, Soltu.DM.08G020020.3, Soltu.DM.11G012140.3, Soltu.DM.09G025440.1, Soltu.DM.06G027190.1, Soltu.DM.07G001760.1, Soltu.DM.03G023100.1, Soltu.DM.01G046650.1, Soltu.DM.01G050370.1, Soltu.DM.09G025220.1, Soltu.DM.10G010300.2, Soltu.DM.01G029050.1, Soltu.DM.04G032770.1, Soltu.DM.03G024360.1, Soltu.DM.06G020210.1, Soltu.DM.02G025380.1, Soltu.DM.11G011900.1, Soltu.DM.12G027760.1, So…	2.64e-05
Chloroplast	Alanine, aspartate and glutamate metabolism	16	982	117	18090	0.000581	2.51919	[Soltu.DM.12G001000.8, Soltu.DM.04G008860.1, Soltu.DM.08G010140.1, Soltu.DM.12G011630.1, Soltu.DM.02G025380.1, Soltu.DM.05G009660.1, Soltu.DM.07G001760.1, Soltu.DM.06G030720.1, Soltu.DM.11G007630.1, Soltu.DM.10G029540.5, Soltu.DM.09G027390.1, Soltu.DM.01G050370.1, Soltu.DM.01G023770.1, Soltu.DM.04G030930.2, Soltu.DM.03G029750.1, Soltu.DM.05G000800.1]	0.00251773
Chloroplast	Nucleotide metabolism	34	982	257	18090	1.41e-06	2.4371	[Soltu.DM.03G011610.1, Soltu.DM.11G014910.1, Soltu.DM.03G024600.1, Soltu.DM.08G020020.3, Soltu.DM.11G012140.3, Soltu.DM.09G025440.1, Soltu.DM.06G027190.1, Soltu.DM.07G001760.1, Soltu.DM.03G023100.1, Soltu.DM.11G007630.1, Soltu.DM.01G046650.1, Soltu.DM.01G050370.1, Soltu.DM.03G019550.1, Soltu.DM.09G025220.1, Soltu.DM.10G010300.2, Soltu.DM.01G029050.1, Soltu.DM.04G032770.1, Soltu.DM.03G029750.1, So…	1.07e-05
Chloroplast	Glycolysis / Gluconeogenesis	32	982	250	18090	5.78e-06	2.35796	[Soltu.DM.03G026930.1, Soltu.DM.05G023290.1, Soltu.DM.03G014590.1, Soltu.DM.04G036520.2, Soltu.DM.01G050210.2, Soltu.DM.09G025440.1, Soltu.DM.06G004160.1, Soltu.DM.02G006160.1, Soltu.DM.03G023100.1, Soltu.DM.01G045310.1, Soltu.DM.05G002890.1, Soltu.DM.02G024280.2, Soltu.DM.10G019980.1, Soltu.DM.10G000600.1, Soltu.DM.12G026500.1, Soltu.DM.10G016940.1, Soltu.DM.06G023000.1, Soltu.DM.03G035820.1, So…	3.76e-05
Chloroplast	Cysteine and methionine metabolism	25	982	196	18090	6.25e-05	2.34969	[Soltu.DM.10G027660.1, Soltu.DM.07G028560.2, Soltu.DM.01G000360.1, Soltu.DM.09G024390.1, Soltu.DM.03G037610.1, Soltu.DM.07G023810.1, Soltu.DM.10G014590.1, Soltu.DM.03G025640.1, Soltu.DM.02G018470.1, Soltu.DM.11G015780.1, Soltu.DM.08G010140.1, Soltu.DM.11G010910.1, Soltu.DM.02G009550.1, Soltu.DM.08G005960.2, Soltu.DM.03G005260.2, Soltu.DM.10G002380.1, Soltu.DM.03G019200.1, Soltu.DM.03G007150.1, So…	0.000316
Chloroplast	Amino acid metabolism	119	982	941	18090	2.22e-16	2.32962	[Soltu.DM.12G004430.1, Soltu.DM.02G031330.1, Soltu.DM.02G015040.1, Soltu.DM.03G035370.1, Soltu.DM.05G003700.1, Soltu.DM.07G001760.1, Soltu.DM.09G004660.1, Soltu.DM.07G026490.1, Soltu.DM.03G037610.1, Soltu.DM.01G023770.1, Soltu.DM.07G003740.1, Soltu.DM.01G048220.1, Soltu.DM.02G023550.1, Soltu.DM.07G011320.1, Soltu.DM.07G004040.1, Soltu.DM.01G044610.1, Soltu.DM.06G018090.1, Soltu.DM.03G005260.2, So…	5.77e-15
Chloroplast	Phagosome	19	982	162	18090	0.00128037	2.16056	[Soltu.DM.07G001060.3, Soltu.DM.01G049300.3, Soltu.DM.10G025830.1, Soltu.DM.03G019680.1, Soltu.DM.03G019690.1, Soltu.DM.06G021770.1, Soltu.DM.06G024590.1, Soltu.DM.02G024200.1, Soltu.DM.01G051310.2, Soltu.DM.07G001750.1, Soltu.DM.12G006390.1, Soltu.DM.01G028610.1, Soltu.DM.01G040140.1, Soltu.DM.05G026920.1, Soltu.DM.08G004610.1, Soltu.DM.01G049940.1, Soltu.DM.06G027220.1, Soltu.DM.03G032300.1, So…	0.00506579
Chloroplast	Translation	144	982	1275	18090	0	2.08056	[Soltu.DM.03G013270.2, Soltu.DM.09G027560.1, Soltu.DM.10G020650.1, Soltu.DM.04G034750.2, Soltu.DM.04G006090.1, Soltu.DM.11G002450.1, Soltu.DM.05G026340.1, Soltu.DM.04G030190.1, Soltu.DM.02G033020.1, Soltu.DM.01G025780.1, Soltu.DM.12G012710.1, Soltu.DM.02G017420.1, Soltu.DM.07G025320.1, ndhH, Soltu.DM.05G026950.1, Soltu.DM.01G007080.1, Soltu.DM.02G013410.2, Soltu.DM.06G005620.1, Soltu.DM.02G013620…	1e-15
Chloroplast	Chaperones and folding catalysts	49	982	464	18090	6.48e-06	1.94538	[Soltu.DM.08G029520.1, Soltu.DM.04G018800.1, Soltu.DM.02G018480.1, Soltu.DM.09G028880.1, Soltu.DM.12G026300.1, Soltu.DM.06G034090.1, Soltu.DM.04G036440.1, Soltu.DM.07G002520.1, Soltu.DM.01G029950.1, Soltu.DM.04G007430.1, Soltu.DM.03G034400.1, Soltu.DM.01G040080.1, Soltu.DM.03G017810.1, Soltu.DM.02G021370.1, Soltu.DM.05G002040.1, Soltu.DM.02G012030.1, Soltu.DM.11G020400.1, clpP, Soltu.DM.06G024590…	3.93e-05
Chloroplast	Metabolism	499	982	5287	18090	0	1.73867	[Soltu.DM.03G014590.1, Soltu.DM.05G006330.1, Soltu.DM.03G035370.1, Soltu.DM.09G000740.2, Soltu.DM.05G003700.1, Soltu.DM.07G010140.1, Soltu.DM.04G031570.1, Soltu.DM.06G014170.1, Soltu.DM.10G006860.1, Soltu.DM.04G009800.1, Soltu.DM.07G026490.1, Soltu.DM.03G002830.1, Soltu.DM.07G019540.1, ycf15-2, Soltu.DM.10G002270.1, Soltu.DM.01G023770.1, Soltu.DM.01G049940.1, Soltu.DM.12G026560.1, Soltu.DM.03G030…	1e-15
Chloroplast	Mitochondrial biogenesis	60	982	643	18090	2.94e-05	1.71897	[Soltu.DM.02G016550.1, Soltu.DM.08G001940.1, Soltu.DM.09G027560.1, Soltu.DM.12G026300.1, Soltu.DM.02G034020.1, Soltu.DM.02G031040.1, Soltu.DM.11G018210.1, Soltu.DM.01G029950.1, Soltu.DM.04G007430.1, Soltu.DM.07G022380.1, Soltu.DM.12G025600.1, Soltu.DM.10G003950.1, Soltu.DM.11G018190.1, Soltu.DM.03G008530.1, Soltu.DM.06G002450.1, Soltu.DM.05G002040.1, Soltu.DM.11G020400.1, Soltu.DM.02G020530.1, So…	0.000153
Chloroplast	Exosome	88	982	1007	18090	5.91e-06	1.60983	[Soltu.DM.10G025330.1, Soltu.DM.04G018800.1, Soltu.DM.08G001940.1, Soltu.DM.12G011630.1, Soltu.DM.03G024600.1, Soltu.DM.08G020020.3, Soltu.DM.09G029740.1, Soltu.DM.04G007340.2, Soltu.DM.09G025440.1, Soltu.DM.01G003520.1, Soltu.DM.11G004830.1, Soltu.DM.10G029540.5, Soltu.DM.03G037610.1, Soltu.DM.01G045310.1, Soltu.DM.04G007430.1, Soltu.DM.01G023770.1, Soltu.DM.01G049940.1, Soltu.DM.06G010190.1, So…	3.71e-05
Chloroplast	Carbohydrate metabolism	131	982	1543	18090	1.31e-07	1.56398	[Soltu.DM.02G011930.3, Soltu.DM.12G004430.1, Soltu.DM.03G014590.1, Soltu.DM.05G006330.1, Soltu.DM.07G023190.1, Soltu.DM.09G000740.2, Soltu.DM.09G025440.1, Soltu.DM.05G003700.1, Soltu.DM.07G010140.1, Soltu.DM.06G014170.1, Soltu.DM.10G006860.1, Soltu.DM.04G009800.1, Soltu.DM.08G025350.1, Soltu.DM.01G023770.1, Soltu.DM.02G007030.4, Soltu.DM.07G005540.1, Soltu.DM.06G005130.1, Soltu.DM.06G034180.2, So…	1.08e-06
Chloroplast	Genetic Information Processing	215	982	3124	18090	7.45e-05	1.26781	[Soltu.DM.07G002620.1, Soltu.DM.03G013270.2, Soltu.DM.03G014590.1, Soltu.DM.10G020650.1, Soltu.DM.07G004740.1, Soltu.DM.03G026820.1, Soltu.DM.07G015010.1, Soltu.DM.04G030190.1, Soltu.DM.01G025550.1, Soltu.DM.01G040080.1, Soltu.DM.01G025780.1, Soltu.DM.02G017420.1, Soltu.DM.11G020400.1, Soltu.DM.05G026950.1, Soltu.DM.02G013410.2, Soltu.DM.06G005620.1, Soltu.DM.01G044090.1, Soltu.DM.01G036050.1, So…	0.000366
Chloroplast	Protein families: metabolism	211	982	3142	18090	0.000367	1.2371	[Soltu.DM.08G005050.1, Soltu.DM.03G014590.1, Soltu.DM.02G031040.1, Soltu.DM.05G002610.1, Soltu.DM.08G026120.1, Soltu.DM.03G010410.2, Soltu.DM.03G026820.1, Soltu.DM.07G019540.1, Soltu.DM.08G021200.2, Soltu.DM.04G030190.1, Soltu.DM.03G017810.1, Soltu.DM.05G005290.2, Soltu.DM.03G013510.1, Soltu.DM.02G012030.1, Soltu.DM.11G020400.1, Soltu.DM.07G015870.1, clpP, Soltu.DM.02G005830.1, Soltu.DM.05G026950…	0.00171227
Common	Carbohydrate metabolism	35	70	1543	18090	0	5.86196	[Soltu.DM.02G022700.1, Soltu.DM.11G015040.1, Soltu.DM.07G022290.1, Soltu.DM.09G004100.1, Soltu.DM.03G016420.1, Soltu.DM.07G028580.2, Soltu.DM.07G017750.1, Soltu.DM.12G008230.2, Soltu.DM.02G031690.1, Soltu.DM.05G004320.1, Soltu.DM.03G007710.1, Soltu.DM.02G020170.2, Soltu.DM.02G014060.1, Soltu.DM.03G028090.1, Soltu.DM.09G011580.1, Soltu.DM.04G022990.1, Soltu.DM.04G037620.2, Soltu.DM.03G022350.3, So…	1e-15
Common	Metabolism	56	70	5287	18090	0	2.73728	[Soltu.DM.12G027330.1, Soltu.DM.11G015040.1, Soltu.DM.07G012320.1, Soltu.DM.07G022290.1, Soltu.DM.08G012480.1, Soltu.DM.09G004100.1, Soltu.DM.08G019300.1, Soltu.DM.07G028580.2, Soltu.DM.07G017750.1, Soltu.DM.02G031690.1, Soltu.DM.11G001660.1, Soltu.DM.04G002460.1, Soltu.DM.03G022350.3, Soltu.DM.01G006220.1, Soltu.DM.10G007540.1, Soltu.DM.06G000410.2, Soltu.DM.05G004470.1, Soltu.DM.09G027890.1, So…	1e-15
Common	Starch and sucrose metabolism	18	70	314	18090	2.22e-16	14.8144	[Soltu.DM.09G011580.1, Soltu.DM.04G022990.1, Soltu.DM.04G037620.2, Soltu.DM.03G022350.3, Soltu.DM.07G022290.1, Soltu.DM.09G004100.1, Soltu.DM.08G030230.3, Soltu.DM.03G016420.1, Soltu.DM.06G000410.2, Soltu.DM.03G016410.1, Soltu.DM.05G000570.1, Soltu.DM.02G031690.1, Soltu.DM.03G007710.1, Soltu.DM.06G000420.1, Soltu.DM.02G020170.2, Soltu.DM.03G007760.1, Soltu.DM.01G049590.2, Soltu.DM.02G014060.1]	6.37e-15
Common	Carbon fixation in photosynthetic organisms	8	70	138	18090	5.93e-08	14.9814	[Soltu.DM.09G027890.1, Soltu.DM.05G004320.1, Soltu.DM.10G007540.1, Soltu.DM.07G028580.2, Soltu.DM.05G020750.1, Soltu.DM.07G028590.1, Soltu.DM.03G030110.1, Soltu.DM.05G010790.1]	1.27e-06
Common	Amino acid metabolism	17	70	941	18090	7.51e-08	4.66874	[Soltu.DM.02G022700.1, Soltu.DM.07G012320.1, Soltu.DM.01G006220.1, Soltu.DM.04G037660.1, Soltu.DM.03G027730.1, Soltu.DM.08G012480.1, Soltu.DM.08G019310.1, Soltu.DM.08G019300.1, Soltu.DM.03G004920.2, Soltu.DM.01G049670.1, Soltu.DM.05G023600.1, Soltu.DM.09G027890.1, Soltu.DM.12G004810.1, Soltu.DM.12G010710.1, Soltu.DM.08G019140.1, Soltu.DM.03G030110.1, Soltu.DM.03G028090.1]	1.29e-06
Common	Pentose phosphate pathway	7	70	111	18090	2.36e-07	16.2973	[Soltu.DM.05G004320.1, Soltu.DM.11G015040.1, Soltu.DM.10G007540.1, Soltu.DM.03G016420.1, Soltu.DM.05G020750.1, Soltu.DM.12G008230.2, Soltu.DM.03G016410.1]	3.38e-06
Common	Energy metabolism	13	70	657	18090	1.2e-06	5.1135	[Soltu.DM.10G007540.1, Soltu.DM.07G028580.2, Soltu.DM.07G028590.1, Soltu.DM.05G010790.1, Soltu.DM.05G004470.1, Soltu.DM.09G027890.1, Soltu.DM.12G008600.1, Soltu.DM.05G004320.1, Soltu.DM.11G019690.1, Soltu.DM.11G001660.1, Soltu.DM.05G020750.1, Soltu.DM.03G030110.1, Soltu.DM.04G002460.1]	1.47e-05
Common	Glyoxylate and dicarboxylate metabolism	7	70	162	18090	3.03e-06	11.1667	[Soltu.DM.09G027890.1, Soltu.DM.02G022700.1, Soltu.DM.12G004810.1, Soltu.DM.04G037660.1, Soltu.DM.03G030110.1, Soltu.DM.07G017750.1, Soltu.DM.02G032860.1]	3.26e-05
Common	Exosome	15	70	1007	18090	5.54e-06	3.84948	[Soltu.DM.08G029760.1, Soltu.DM.05G027120.1, Soltu.DM.01G015090.1, Soltu.DM.04G037620.2, Soltu.DM.06G003270.1, Soltu.DM.03G035550.1, Soltu.DM.09G004100.1, Soltu.DM.03G028540.1, Soltu.DM.07G028580.2, Soltu.DM.07G028590.1, Soltu.DM.05G010790.1, Soltu.DM.09G028060.1, Soltu.DM.01G042380.1, Soltu.DM.05G004320.1, Soltu.DM.04G036630.1]	4.77e-05
Common	Glycolysis / Gluconeogenesis	8	70	250	18090	5.36e-06	8.26971	[Soltu.DM.05G004320.1, Soltu.DM.03G016420.1, Soltu.DM.03G028540.1, Soltu.DM.07G028580.2, Soltu.DM.07G028590.1, Soltu.DM.05G010790.1, Soltu.DM.03G016410.1, Soltu.DM.03G028090.1]	5.12e-05
Common	Chaperones and folding catalysts	8	70	464	18090	0.000413	4.45567	[Soltu.DM.08G029760.1, Soltu.DM.05G027120.1, Soltu.DM.01G015090.1, Soltu.DM.06G003270.1, Soltu.DM.03G035550.1, Soltu.DM.01G007690.1, Soltu.DM.09G028060.1, Soltu.DM.01G042380.1]	0.00296289
