# Supplementary material for: Dissecting the Chloroplast Proteome of the Potato (Solanum Tuberosum L.) and Its Comparison with the Tuber Amyloplast Proteome
Source: Plants (Basel). 2022 Jul 24;11(15):1915. doi: 10.3390/plants11151915 (PMC9332351; doi:10.3390/plants11151915)
Supplement: Supplementary file 1 [file plants-11-01915-s001.zip › Supplementary Table S7.xlsx]

## Sheet: chlstarch_hsFcxv
Supplementary Table S7 | The protein accessions information for reconstructing the proposed pathway of starch metabolism in different plastids.
Chloroplast		Amyloplast		Common
Soltu.DM.01G024440.1	AGPL1	Soltu.DM.07G025810.1	GPT1.1	Soltu.DM.01G049590.2	AGPL3
Soltu.DM.07G010140.1	AGPL2	Soltu.DM.03G007720.1	PHO1a3	Soltu.DM.07G022290.1	AGPS1.1
Soltu.DM.05G006330.1	AMY3	Soltu.DM.02G027020.1	SS5	Soltu.DM.04G022990.1	DPE1
Soltu.DM.02G009320.1	AMY3-like	Soltu.DM.07G013630.1	SS6	Soltu.DM.04G037500.1	ESV1
Soltu.DM.07G018100.2	BAM6.1			Soltu.DM.08G030230.3	GBSS1
Soltu.DM.02G026040.1	pGlcT			Soltu.DM.05G009520.2	GWD
Soltu.DM.07G005540.1	ISA1.1			Soltu.DM.06G000410.2	ISA3.1
Soltu.DM.09G019230.1	ISA2			Soltu.DM.06G000420.1	ISA3.2
Soltu.DM.11G004600.1	LDE			Soltu.DM.06G014960.1	LESV
Soltu.DM.12G016610.4	LSF1			Soltu.DM.06G010900.1	LSF2
Soltu.DM.04G025730.2	MEX1			Soltu.DM.03G016410.1	PGM1.1
Soltu.DM.03G034530.1	NTT1			Soltu.DM.03G007760.1	PHO1a1
Soltu.DM.04G030730.1	PGI			Soltu.DM.03G007710.1	PHO1a2
Soltu.DM.05G013630.1	pPGM			Soltu.DM.05G000570.1	PHO1b
Soltu.DM.09G005340.2	PTST3			Soltu.DM.02G026830.4	PTST1
Soltu.DM.10G004860.3	TPT			Soltu.DM.09G030970.1	PWD
Soltu.DM.01G008290.1	TPT-like			Soltu.DM.09G004100.1	SBE2
Soltu.DM.03G008980.1	pSuT			Soltu.DM.04G037620.2	SBE1
Soltu.DM.11G006090.1	pINV			Soltu.DM.03G024560.1	SEX4
				Soltu.DM.11G004900.2	SEX4-like
				Soltu.DM.03G022350.3	SS1
				Soltu.DM.02G031690.1	SS2
				Soltu.DM.02G020170.2	SS3
				Soltu.DM.02G014060.1	SS4
